# Supplementary material for: Genomic, transcriptomic, and proteomic insights into the symbiosis of deep-sea tubeworm holobionts
Source: ISME J. 2019 Oct 8;14(1):135–50. doi: 10.1038/s41396-019-0520-y (PMC6908572; doi:10.1038/s41396-019-0520-y)
Supplement: Supplementary file 2 — Supplementary Excel Table S4 [file 41396_2019_520_MOESM2_ESM.xlsx]

## Sheet: Table S4
Table S4 The list of vent- and seep- unique genes and their annotation
Vent-unique genes
Species	Sequence name	COG number	Description	Func	KEGG_no	KEGG_description	ko_description	EC_no	Pfam number	Name	Description
Ridgeia piscesae	LDXT01000096.1_99	COG1085	Galactose-1-phosphate uridylyltransferase	G	K00965	UDPglucose--hexose-1-phosphate uridylyltransferase	Galactose metabolism	EC:2.7.7.12	PF16268	DUF4921	Domain of unknown function (DUF4921)
Ridgeia piscesae	LDXT01000096.1_12	COG2863	Cytochrome c553	C	K00540	formate acetyltransferase activating enzyme			PF00034	Cytochrom_C	Cytochrome c
Ridgeia piscesae	LDXT01000094.1_190	COG0039	Malate/lactate dehydrogenases	C	K00024	malate dehydrogenase	Citrate cycle (TCA cycle)	EC:1.1.1.37	PF00056	Ldh_1_N	lactate/malate dehydrogenase, NAD binding domain
Ridgeia piscesae	LDXT01000093.1_57	COG0667	Predicted oxidoreductases (related to aryl-alcohol dehydrogenases)	R	K05885	2,5-diketo-D-gluconate reductase		EC:1.1.1.274	PF00248	Aldo_ket_red	Aldo/keto reductase family
Ridgeia piscesae	LDXT01000092.1_59	COG0247	Fe-S oxidoreductase	C	K00113	glycerol-3-phosphate dehydrogenase subunit C	Glycerophospholipid metabolism	EC:1.1.5.3	PF02754	CCG	Cysteine-rich domain
Ridgeia piscesae	LDXT01000092.1_58	COG1592	Rubrerythrin	C	K00532	ferredoxin hydrogenase	Glyoxylate and dicarboxylate metabolism	EC:1.12.7.2	PF02915	Rubrerythrin	Rubrerythrin
Ridgeia piscesae	LDXT01000091.1_83	COG2863	Cytochrome c553	C	K04618	galactose oxidase	Galactose metabolism	EC:1.1.3.9	PF07691	PA14	PA14 domain
Ridgeia piscesae	LDXT01000088.1_9	COG1282	NAD/NADP transhydrogenase beta subunit	C	K00325	NAD(P) transhydrogenase subunit beta	Nicotinate and nicotinamide metabolism	EC:1.6.1.2	PF02233	PNTB	NAD(P) transhydrogenase beta subunit
Ridgeia piscesae	LDXT01000088.1_11	COG3288	NAD/NADP transhydrogenase alpha subunit	C	K00324	NAD(P) transhydrogenase subunit alpha	Nicotinate and nicotinamide metabolism	EC:1.6.1.2	PF01262	AlaDh_PNT_C	Alanine dehydrogenase/PNT, C-terminal domain
Ridgeia piscesae	LDXT01000088.1_10	COG3288	NAD/NADP transhydrogenase alpha subunit	C	K00324	NAD(P) transhydrogenase subunit alpha	Nicotinate and nicotinamide metabolism	EC:1.6.1.2	PF12769	PNTB_4TM	4TM region of pyridine nucleotide transhydrogenase, mitoch
Ridgeia piscesae	LDXT01000081.1_33	COG0674	Pyruvate:ferredoxin oxidoreductase and related 2-oxoacid:ferredoxin oxidoreductases, alpha subunit	C	K00174	2-oxoglutarate ferredoxin oxidoreductase subunit alpha	Citrate cycle (TCA cycle)	EC:1.2.7.3	PF01855	POR_N	Pyruvate flavodoxin/ferredoxin oxidoreductase, thiamine diP-bdg
Ridgeia piscesae	LDXT01000081.1_32	COG1013	Pyruvate:ferredoxin oxidoreductase and related 2-oxoacid:ferredoxin oxidoreductases, beta subunit	C	K00175	2-oxoglutarate ferredoxin oxidoreductase subunit beta	Citrate cycle (TCA cycle)	EC:1.2.7.3	PF02775	TPP_enzyme_C	Thiamine pyrophosphate enzyme, C-terminal TPP binding domain
Ridgeia piscesae	LDXT01000080.1_42	COG2863	Cytochrome c553	C	K00540	formate acetyltransferase activating enzyme
Ridgeia piscesae	LDXT01000079.1_52	COG1773	Rubredoxin	C	K00378	hydroxylamine reductase		EC:1.7.-.-	PF00301	Rubredoxin	Rubredoxin
Ridgeia piscesae	LDXT01000077.1_48	COG0277	FAD/FMN-containing dehydrogenases	C	K06911	MFS transporter, UMF1 family			PF02913	FAD-oxidase_C	FAD linked oxidases, C-terminal domain
Ridgeia piscesae	LDXT01000070.1_14	COG0674	Pyruvate:ferredoxin oxidoreductase and related 2-oxoacid:ferredoxin oxidoreductases, alpha subunit	C	K03737	putative pyruvate-flavodoxin oxidoreductase		EC:1.2.7.-	PF01855	POR_N	Pyruvate flavodoxin/ferredoxin oxidoreductase, thiamine diP-bdg
Ridgeia piscesae	LDXT01000068.1_13	COG3794	Plastocyanin	C					PF00127	Copper-bind	Copper binding proteins, plastocyanin/azurin family
Ridgeia piscesae	LDXT01000060.1_8	COG0437	Fe-S-cluster-containing hydrogenase components 1	C	K00184	molybdopterin oxidoreductase, iron-sulfur binding subunit		EC:1.2.7.-	PF13247	Fer4_11	4Fe-4S dicluster domain
Ridgeia piscesae	LDXT01000060.1_7	COG0243	Anaerobic dehydrogenases, typically selenocysteine-containing	C	K00122	formate dehydrogenase	Glyoxylate and dicarboxylate metabolism	EC:1.2.1.2	PF00384	Molybdopterin	Molybdopterin oxidoreductase
Ridgeia piscesae	LDXT01000059.1_2	COG1032	Fe-S oxidoreductase	R	K04034	anaerobic magnesium-protoporphyrin IX monomethyl ester cyclase	Porphyrin and chlorophyll metabolism	EC:4.-.-.-	PF04055	Radical_SAM	Radical SAM superfamily
Ridgeia piscesae	LDXT01000042.1_1	COG0372	Citrate synthase	C	K01647	citrate synthase	Citrate cycle (TCA cycle)	EC:2.3.3.1	PF00285	Citrate_synt	Citrate synthase, C-terminal domain
Ridgeia piscesae	LDXT01000039.1_1	COG2055	Malate/L-lactate dehydrogenases	C	K05884	(R)-2-hydroxyacid dehydrogenase	Cysteine and methionine metabolism	EC:1.1.1.272	PF02615	Ldh_2	Malate/L-lactate dehydrogenase
Ridgeia piscesae	LDXT01000036.1_2	COG4654	Cytochrome c551/c552	C	K05301	sulfite dehydrogenase	Sulfur metabolism	EC:1.8.2.1
Ridgeia piscesae	LDXT01000031.1_8	COG1249	Pyruvate/2-oxoglutarate dehydrogenase complex, dihydrolipoamide dehydrogenase (E3) component, and related enzymes	C	K00520	mercuric reductase		EC:1.16.1.1	PF07992	Pyr_redox_2	Pyridine nucleotide-disulphide oxidoreductase
Ridgeia piscesae	LDXT01000006.1_1	COG0243	Anaerobic dehydrogenases, typically selenocysteine-containing	C	K08352	thiosulfate reductase		EC:1.-.-.-
Riftia pachyptila	NZ_AFOC01000026.1_3	COG1085	Galactose-1-phosphate uridylyltransferase	G	K00965	UDPglucose--hexose-1-phosphate uridylyltransferase	Galactose metabolism	EC:2.7.7.12	PF16268	DUF4921	Domain of unknown function (DUF4921)
Riftia pachyptila	NZ_AFOC01000036.1_4	COG2863	Cytochrome c553	C	K00540	formate acetyltransferase activating enzyme			PF00034	Cytochrom_C	Cytochrome c
Riftia pachyptila	NZ_AFOC01000001.1_51	COG0039	Malate/lactate dehydrogenases	C	K00024	malate dehydrogenase	Citrate cycle (TCA cycle)	EC:1.1.1.37	PF00056	Ldh_1_N	lactate/malate dehydrogenase, NAD binding domain
Riftia pachyptila	NZ_AFOC01000011.1_19	COG0667	Predicted oxidoreductases (related to aryl-alcohol dehydrogenases)	R	K05885	2,5-diketo-D-gluconate reductase		EC:1.1.1.274	PF00248	Aldo_ket_red	Aldo/keto reductase family
Riftia pachyptila	NZ_AFOC01000144.1_2	COG0247	Fe-S oxidoreductase	C	K00113	glycerol-3-phosphate dehydrogenase subunit C	Glycerophospholipid metabolism	EC:1.1.5.3	PF02754	CCG	Cysteine-rich domain
Riftia pachyptila	NZ_AFOC01000144.1_1	COG1592	Rubrerythrin	C	K00532	ferredoxin hydrogenase	Glyoxylate and dicarboxylate metabolism	EC:1.12.7.2	PF02915	Rubrerythrin	Rubrerythrin
Riftia pachyptila	NZ_AFOC01000037.1_2	COG1282	NAD/NADP transhydrogenase beta subunit	C	K00325	NAD(P) transhydrogenase subunit beta	Nicotinate and nicotinamide metabolism	EC:1.6.1.2	PF02233	PNTB	NAD(P) transhydrogenase beta subunit
Riftia pachyptila	NZ_AFOC01000037.1_4	COG3288	NAD/NADP transhydrogenase alpha subunit	C	K00324	NAD(P) transhydrogenase subunit alpha	Nicotinate and nicotinamide metabolism	EC:1.6.1.2	PF01262	AlaDh_PNT_C	Alanine dehydrogenase/PNT, C-terminal domain
Riftia pachyptila	NZ_AFOC01000037.1_3	COG3288	NAD/NADP transhydrogenase alpha subunit	C	K00324	NAD(P) transhydrogenase subunit alpha	Nicotinate and nicotinamide metabolism	EC:1.6.1.2	PF12769	PNTB_4TM	4TM region of pyridine nucleotide transhydrogenase, mitoch
Riftia pachyptila	NZ_AFOC01000043.1_5	COG0674	Pyruvate:ferredoxin oxidoreductase and related 2-oxoacid:ferredoxin oxidoreductases, alpha subunit	C	K00174	2-oxoglutarate ferredoxin oxidoreductase subunit alpha	Citrate cycle (TCA cycle)	EC:1.2.7.3	PF01855	POR_N	Pyruvate flavodoxin/ferredoxin oxidoreductase, thiamine diP-bdg
Riftia pachyptila	NZ_AFOC01000043.1_6	COG1013	Pyruvate:ferredoxin oxidoreductase and related 2-oxoacid:ferredoxin oxidoreductases, beta subunit	C	K00175	2-oxoglutarate ferredoxin oxidoreductase subunit beta	Citrate cycle (TCA cycle)	EC:1.2.7.3	PF02775	TPP_enzyme_C	Thiamine pyrophosphate enzyme, C-terminal TPP binding domain
Riftia pachyptila	NZ_AFOC01000014.1_7	COG2863	Cytochrome c553	C	K00540	formate acetyltransferase activating enzyme
Riftia pachyptila	NZ_AFOC01000012.1_14	COG1773	Rubredoxin	C	K00378	hydroxylamine reductase		EC:1.7.-.-	PF00301	Rubredoxin	Rubredoxin
Riftia pachyptila	NZ_AFOC01000008.1_13	COG0277	FAD/FMN-containing dehydrogenases	C	K06911	MFS transporter, UMF1 family			PF02913	FAD-oxidase_C	FAD linked oxidases, C-terminal domain
Riftia pachyptila	NZ_AFOC01000072.1_8	COG0674	Pyruvate:ferredoxin oxidoreductase and related 2-oxoacid:ferredoxin oxidoreductases, alpha subunit	C	K03737	putative pyruvate-flavodoxin oxidoreductase		EC:1.2.7.-	PF01855	POR_N	Pyruvate flavodoxin/ferredoxin oxidoreductase, thiamine diP-bdg
Riftia pachyptila	NZ_AFOC01000059.1_8	COG3794	Plastocyanin	C					PF00127	Copper-bind	Copper binding proteins, plastocyanin/azurin family
Riftia pachyptila	NZ_AFOC01000047.1_11	COG0437	Fe-S-cluster-containing hydrogenase components 1	C	K00184	molybdopterin oxidoreductase, iron-sulfur binding subunit		EC:1.2.7.-	PF13247	Fer4_11	4Fe-4S dicluster domain
Riftia pachyptila	NZ_AFOC01000047.1_12	COG0243	Anaerobic dehydrogenases, typically selenocysteine-containing	C	K00122	formate dehydrogenase	Glyoxylate and dicarboxylate metabolism	EC:1.2.1.2	PF00384	Molybdopterin	Molybdopterin oxidoreductase
Riftia pachyptila	NZ_AFOC01000050.1_8	COG1032	Fe-S oxidoreductase	R	K04034	anaerobic magnesium-protoporphyrin IX monomethyl ester cyclase	Porphyrin and chlorophyll metabolism	EC:4.-.-.-	PF04055	Radical_SAM	Radical SAM superfamily
Riftia pachyptila	NZ_AFOC01000025.1_31	COG0372	Citrate synthase	C	K01647	citrate synthase	Citrate cycle (TCA cycle)	EC:2.3.3.1	PF00285	Citrate_synt	Citrate synthase, C-terminal domain
Riftia pachyptila	NZ_AFOC01000008.1_4	COG2055	Malate/L-lactate dehydrogenases	C	K05884	(R)-2-hydroxyacid dehydrogenase	Cysteine and methionine metabolism	EC:1.1.1.272	PF02615	Ldh_2	Malate/L-lactate dehydrogenase
Riftia pachyptila	NZ_AFOC01000174.1_1	COG4654	Cytochrome c551/c552	C	K05301	sulfite dehydrogenase	Sulfur metabolism	EC:1.8.2.1	PF13442	Cytochrome_CBB3	Cytochrome C oxidase, cbb3-type, subunit III
Riftia pachyptila	NZ_AFOC01000096.1_7	COG3005	Nitrate/TMAO reductases, membrane-bound tetraheme cytochrome c subunit	C	K02569	cytochrome c-type protein NapC	Nitrogen metabolism		PF03264	Cytochrom_NNT	NapC/NirT cytochrome c family, N-terminal region
Riftia pachyptila	NZ_AFOC01000096.1_6	COG0437	Fe-S-cluster-containing hydrogenase components 1	C	K08358	tetrathionate reductase subunit B	Two-component system		PF13247	Fer4_11	4Fe-4S dicluster domain
Riftia pachyptila	NZ_AFOC01000067.1_8	COG0277	FAD/FMN-containing dehydrogenases	C	K00103	L-gulonolactone oxidase	Ascorbate and aldarate metabolism	EC:1.1.3.8	PF01565	FAD_binding_4	FAD binding domain
Riftia pachyptila	NZ_AFOC01000033.1_15	COG1249	Pyruvate/2-oxoglutarate dehydrogenase complex, dihydrolipoamide dehydrogenase (E3) component, and related enzymes	C	K00520	mercuric reductase		EC:1.16.1.1	PF07992	Pyr_redox_2	Pyridine nucleotide-disulphide oxidoreductase
Riftia pachyptila	NZ_AFOC01000010.1_37	COG2863	Cytochrome c553	C	K01225	cellulose 1,4-beta-cellobiosidase	Starch and sucrose metabolism	EC:3.2.1.91	PF07691	PA14	PA14 domain
Tevnia jerichonana	NZ_AFZB01000024.1_21	COG1085	Galactose-1-phosphate uridylyltransferase	G	K00965	UDPglucose--hexose-1-phosphate uridylyltransferase	Galactose metabolism	EC:2.7.7.12	PF16268	DUF4921	Domain of unknown function (DUF4921)
Tevnia jerichonana	NZ_AFZB01000006.1_58	COG2863	Cytochrome c553	C	K00540	formate acetyltransferase activating enzyme			PF00034	Cytochrom_C	Cytochrome c
Tevnia jerichonana	NZ_AFZB01000028.1_11	COG0039	Malate/lactate dehydrogenases	C	K00024	malate dehydrogenase	Citrate cycle (TCA cycle)	EC:1.1.1.37	PF00056	Ldh_1_N	lactate/malate dehydrogenase, NAD binding domain
Tevnia jerichonana	NZ_AFZB01000007.1_54	COG0667	Predicted oxidoreductases (related to aryl-alcohol dehydrogenases)	R	K05885	2,5-diketo-D-gluconate reductase		EC:1.1.1.274	PF00248	Aldo_ket_red	Aldo/keto reductase family
Tevnia jerichonana	NZ_AFZB01000030.1_30	COG0247	Fe-S oxidoreductase	C	K00113	glycerol-3-phosphate dehydrogenase subunit C	Glycerophospholipid metabolism	EC:1.1.5.3	PF02754	CCG	Cysteine-rich domain
Tevnia jerichonana	NZ_AFZB01000030.1_31	COG1592	Rubrerythrin	C	K00532	ferredoxin hydrogenase	Glyoxylate and dicarboxylate metabolism	EC:1.12.7.2	PF02915	Rubrerythrin	Rubrerythrin
Tevnia jerichonana	NZ_AFZB01000038.1_11	COG1282	NAD/NADP transhydrogenase beta subunit	C	K00325	NAD(P) transhydrogenase subunit beta	Nicotinate and nicotinamide metabolism	EC:1.6.1.2	PF02233	PNTB	NAD(P) transhydrogenase beta subunit
Tevnia jerichonana	NZ_AFZB01000038.1_13	COG3288	NAD/NADP transhydrogenase alpha subunit	C	K00324	NAD(P) transhydrogenase subunit alpha	Nicotinate and nicotinamide metabolism	EC:1.6.1.2	PF01262	AlaDh_PNT_C	Alanine dehydrogenase/PNT, C-terminal domain
Tevnia jerichonana	NZ_AFZB01000038.1_12	COG3288	NAD/NADP transhydrogenase alpha subunit	C	K00324	NAD(P) transhydrogenase subunit alpha	Nicotinate and nicotinamide metabolism	EC:1.6.1.2	PF12769	PNTB_4TM	4TM region of pyridine nucleotide transhydrogenase, mitoch
Tevnia jerichonana	NZ_AFZB01000018.1_66	COG0674	Pyruvate:ferredoxin oxidoreductase and related 2-oxoacid:ferredoxin oxidoreductases, alpha subunit	C	K00174	2-oxoglutarate ferredoxin oxidoreductase subunit alpha	Citrate cycle (TCA cycle)	EC:1.2.7.3	PF01855	POR_N	Pyruvate flavodoxin/ferredoxin oxidoreductase, thiamine diP-bdg
Tevnia jerichonana	NZ_AFZB01000018.1_65	COG1013	Pyruvate:ferredoxin oxidoreductase and related 2-oxoacid:ferredoxin oxidoreductases, beta subunit	C	K00175	2-oxoglutarate ferredoxin oxidoreductase subunit beta	Citrate cycle (TCA cycle)	EC:1.2.7.3	PF02775	TPP_enzyme_C	Thiamine pyrophosphate enzyme, C-terminal TPP binding domain
Tevnia jerichonana	NZ_AFZB01000013.1_40	COG2863	Cytochrome c553	C	K00540	formate acetyltransferase activating enzyme
Tevnia jerichonana	NZ_AFZB01000012.1_5	COG1773	Rubredoxin	C	K00378	hydroxylamine reductase		EC:1.7.-.-	PF00301	Rubredoxin	Rubredoxin
Tevnia jerichonana	NZ_AFZB01000025.1_11	COG0277	FAD/FMN-containing dehydrogenases	C	K06911	MFS transporter, UMF1 family			PF02913	FAD-oxidase_C	FAD linked oxidases, C-terminal domain
Tevnia jerichonana	NZ_AFZB01000004.1_51	COG1005	NADH:ubiquinone oxidoreductase subunit 1 (chain H)	C	K00337	NADH dehydrogenase I subunit H	Oxidative phosphorylation	EC:1.6.5.3	PF00146	NADHdh	NADH dehydrogenase
Tevnia jerichonana	NZ_AFZB01000012.1_21	COG0674	Pyruvate:ferredoxin oxidoreductase and related 2-oxoacid:ferredoxin oxidoreductases, alpha subunit	C	K03737	putative pyruvate-flavodoxin oxidoreductase		EC:1.2.7.-	PF01855	POR_N	Pyruvate flavodoxin/ferredoxin oxidoreductase, thiamine diP-bdg
Tevnia jerichonana	NZ_AFZB01000014.1_49	COG3794	Plastocyanin	C					PF00127	Copper-bind	Copper binding proteins, plastocyanin/azurin family
Tevnia jerichonana	NZ_AFZB01000026.1_8	COG0437	Fe-S-cluster-containing hydrogenase components 1	C	K00184	molybdopterin oxidoreductase, iron-sulfur binding subunit		EC:1.2.7.-	PF13247	Fer4_11	4Fe-4S dicluster domain
Tevnia jerichonana	NZ_AFZB01000026.1_7	COG0243	Anaerobic dehydrogenases, typically selenocysteine-containing	C	K00122	formate dehydrogenase	Glyoxylate and dicarboxylate metabolism	EC:1.2.1.2	PF00384	Molybdopterin	Molybdopterin oxidoreductase
Tevnia jerichonana	NZ_AFZB01000001.1_140	COG1032	Fe-S oxidoreductase	R	K04034	anaerobic magnesium-protoporphyrin IX monomethyl ester cyclase	Porphyrin and chlorophyll metabolism	EC:4.-.-.-	PF04055	Radical_SAM	Radical SAM superfamily
Tevnia jerichonana	NZ_AFZB01000029.1_40	COG0372	Citrate synthase	C	K01647	citrate synthase	Citrate cycle (TCA cycle)	EC:2.3.3.1	PF00285	Citrate_synt	Citrate synthase, C-terminal domain
Tevnia jerichonana	NZ_AFZB01000025.1_2	COG2055	Malate/L-lactate dehydrogenases	C	K05884	(R)-2-hydroxyacid dehydrogenase	Cysteine and methionine metabolism	EC:1.1.1.272	PF02615	Ldh_2	Malate/L-lactate dehydrogenase
Tevnia jerichonana	NZ_AFZB01000006.1_39	COG1249	Pyruvate/2-oxoglutarate dehydrogenase complex, dihydrolipoamide dehydrogenase (E3) component, and related enzymes	C	K00382	dihydrolipoamide dehydrogenase	Glycolysis / Gluconeogenesis	EC:1.8.1.4	PF00364	Biotin_lipoyl	Biotin-requiring enzyme
Tevnia jerichonana	NZ_AFZB01000005.1_66	COG0243	Anaerobic dehydrogenases, typically selenocysteine-containing	C	K08352	thiosulfate reductase		EC:1.-.-.-	PF01568	Molydop_binding	Molydopterin dinucleotide binding domain
Tevnia jerichonana	NZ_AFZB01000005.1_63	COG3005	Nitrate/TMAO reductases, membrane-bound tetraheme cytochrome c subunit	C	K02569	cytochrome c-type protein NapC	Nitrogen metabolism		PF03264	Cytochrom_NNT	NapC/NirT cytochrome c family, N-terminal region
Tevnia jerichonana	NZ_AFZB01000005.1_64	COG0437	Fe-S-cluster-containing hydrogenase components 1	C	K08358	tetrathionate reductase subunit B	Two-component system		PF13247	Fer4_11	4Fe-4S dicluster domain
Tevnia jerichonana	NZ_AFZB01000004.1_126	COG0277	FAD/FMN-containing dehydrogenases	C	K00103	L-gulonolactone oxidase	Ascorbate and aldarate metabolism	EC:1.1.3.8	PF01565	FAD_binding_4	FAD binding domain
Tevnia jerichonana	NZ_AFZB01000005.1_111	COG1249	Pyruvate/2-oxoglutarate dehydrogenase complex, dihydrolipoamide dehydrogenase (E3) component, and related enzymes	C	K00520	mercuric reductase		EC:1.16.1.1	PF07992	Pyr_redox_2	Pyridine nucleotide-disulphide oxidoreductase
Tevnia jerichonana	NZ_AFZB01000056.1_2	COG2863	Cytochrome c553	C	K01225	cellulose 1,4-beta-cellobiosidase	Starch and sucrose metabolism	EC:3.2.1.91	PF07691	PA14	PA14 domain
Ridgeia piscesae	LDXT01000092.1_26	COG5404	SOS-response cell division inhibitor, blocks FtsZ ring formation	D	K14160	protein ImuA			PF03846	SulA	Cell division inhibitor SulA
Ridgeia piscesae	LDXT01000087.1_46	COG0455	ATPases involved in chromosome partitioning	DN	K04562	flagellar biosynthesis protein FlhG	Flagellar assembly		PF13614	AAA_31	AAA domain
Ridgeia piscesae	LDXT01000080.1_49	COG1196	Chromosome segregation ATPases	D
Ridgeia piscesae	LDXT01000061.1_9	COG1192	ATPases involved in chromosome partitioning	N	K03496	chromosome partitioning protein			PF13614	AAA_31	AAA domain
Riftia pachyptila	NZ_AFOC01000079.1_11	COG5404	SOS-response cell division inhibitor, blocks FtsZ ring formation	D	K14160	protein ImuA			PF03846	SulA	Cell division inhibitor SulA
Riftia pachyptila	NZ_AFOC01000006.1_25	COG1196	Chromosome segregation ATPases	D					PF07693	KAP_NTPase	KAP family P-loop domain
Riftia pachyptila	NZ_AFOC01000006.1_7	COG0455	ATPases involved in chromosome partitioning	DN	K04562	flagellar biosynthesis protein FlhG	Flagellar assembly		PF13614	AAA_31	AAA domain
Riftia pachyptila	NZ_AFOC01000052.1_18	COG1192	ATPases involved in chromosome partitioning	N	K03496	chromosome partitioning protein			PF13614	AAA_31	AAA domain
Tevnia jerichonana	NZ_AFZB01000042.1_14	COG5404	SOS-response cell division inhibitor, blocks FtsZ ring formation	D	K14160	protein ImuA			PF03846	SulA	Cell division inhibitor SulA
Tevnia jerichonana	NZ_AFZB01000001.1_205	COG1196	Chromosome segregation ATPases	D					PF07693	KAP_NTPase	KAP family P-loop domain
Tevnia jerichonana	NZ_AFZB01000001.1_223	COG0455	ATPases involved in chromosome partitioning	DN	K04562	flagellar biosynthesis protein FlhG	Flagellar assembly		PF13614	AAA_31	AAA domain
Tevnia jerichonana	NZ_AFZB01000026.1_39	COG1192	ATPases involved in chromosome partitioning	N	K03496	chromosome partitioning protein			PF13614	AAA_31	AAA domain
Ridgeia piscesae	LDXT01000095.1_185	COG0346	Lactoylglutathione lyase and related lyases	Q	K08234	glyoxylase I family protein			PF00903	Glyoxalase	Glyoxalase/Bleomycin resistance protein/Dioxygenase superfamily
Ridgeia piscesae	LDXT01000094.1_87	COG0367	Asparagine synthase (glutamine-hydrolyzing)	E	K01953	asparagine synthase (glutamine-hydrolysing)	Alanine, aspartate and glutamate metabolism	EC:6.3.5.4	PF00733	Asn_synthase	Asparagine synthase
Ridgeia piscesae	LDXT01000094.1_42	COG0421	Spermidine synthase	E	K00797	spermidine synthase	Cysteine and methionine metabolism	EC:2.5.1.16	PF01564	Spermine_synth	Spermine/spermidine synthase domain
Ridgeia piscesae	LDXT01000094.1_40	COG1166	Arginine decarboxylase (spermidine biosynthesis)	E	K01585	arginine decarboxylase	Arginine and proline metabolism	EC:4.1.1.19	PF02784	Orn_Arg_deC_N	Pyridoxal-dependent decarboxylase, pyridoxal binding domain
Ridgeia piscesae	LDXT01000094.1_132	COG1305	Transglutaminase-like enzymes, putative cysteine proteases	O					PF11992	DUF3488	Domain of unknown function (DUF3488)
Ridgeia piscesae	LDXT01000093.1_78	COG1586	S-adenosylmethionine decarboxylase	E	K01611	S-adenosylmethionine decarboxylase	Cysteine and methionine metabolism	EC:4.1.1.50	PF02675	AdoMet_dc	S-adenosylmethionine decarboxylase
Ridgeia piscesae	LDXT01000091.1_106	COG0498	Threonine synthase	E	K01733	threonine synthase	Glycine, serine and threonine metabolism	EC:4.2.3.1	PF00291	PALP	Pyridoxal-phosphate dependent enzyme
Ridgeia piscesae	LDXT01000081.1_34	COG0367	Asparagine synthase (glutamine-hydrolyzing)	E	K01953	asparagine synthase (glutamine-hydrolysing)	Alanine, aspartate and glutamate metabolism	EC:6.3.5.4	PF00733	Asn_synthase	Asparagine synthase
Ridgeia piscesae	LDXT01000080.1_59	COG0683	ABC-type branched-chain amino acid transport systems, periplasmic component	E	K01999	branched-chain amino acid transport system substrate-binding protein	ABC transporters		PF13433	Peripla_BP_5	Periplasmic binding protein domain
Ridgeia piscesae	LDXT01000070.1_49	COG0547	Anthranilate phosphoribosyltransferase	E	K00766	anthranilate phosphoribosyltransferase	Phenylalanine, tyrosine and tryptophan biosynthesis	EC:2.4.2.18	PF02885	Glycos_trans_3N	Glycosyl transferase family, helical bundle domain
Ridgeia piscesae	LDXT01000070.1_47	COG2957	Peptidylarginine deiminase and related enzymes	E	K10536	agmatine deiminase	Arginine and proline metabolism	EC:3.5.3.12	PF04371	PAD_porph	Porphyromonas-type peptidyl-arginine deiminase
Ridgeia piscesae	LDXT01000062.1_17	COG0754	Glutathionylspermidine synthase	E	K01917	glutathionylspermidine synthase	Glutathione metabolism	EC:6.3.1.8	PF03738	GSP_synth	Glutathionylspermidine synthase preATP-grasp
Ridgeia piscesae	LDXT01000062.1_14	COG0624	Acetylornithine deacetylase/Succinyl-diaminopimelate desuccinylase and related deacylases	E	K01439	succinyl-diaminopimelate desuccinylase	Lysine biosynthesis	EC:3.5.1.18	PF01546	Peptidase_M20	Peptidase family M20/M25/M40
Ridgeia piscesae	LDXT01000062.1_11	COG0436	Aspartate/tyrosine/aromatic aminotransferase	E	K14267	N-succinyldiaminopimelate aminotransferase	Lysine biosynthesis	EC:2.6.1.17	PF00155	Aminotran_1_2	Aminotransferase class I and II
Ridgeia piscesae	LDXT01000041.1_5	COG1812	Archaeal S-adenosylmethionine synthetase	H	K00789	S-adenosylmethionine synthetase	Cysteine and methionine metabolism	EC:2.5.1.6	PF01941	AdoMet_Synthase	S-adenosylmethionine synthetase (AdoMet synthetase)
Ridgeia piscesae	LDXT01000034.1_2	COG4413	Urea transporter	E	K08717	urea transporter			PF03253	UT	Urea transporter
Ridgeia piscesae	LDXT01000034.1_1	COG0019	Diaminopimelate decarboxylase	E	K01586	diaminopimelate decarboxylase	Lysine biosynthesis	EC:4.1.1.20	PF02784	Orn_Arg_deC_N	Pyridoxal-dependent decarboxylase, pyridoxal binding domain
Riftia pachyptila	NZ_AFOC01000019.1_18	COG0346	Lactoylglutathione lyase and related lyases	Q	K08234	glyoxylase I family protein			PF00903	Glyoxalase	Glyoxalase/Bleomycin resistance protein/Dioxygenase superfamily
Riftia pachyptila	NZ_AFOC01000065.1_15	COG0367	Asparagine synthase (glutamine-hydrolyzing)	E	K01953	asparagine synthase (glutamine-hydrolysing)	Alanine, aspartate and glutamate metabolism	EC:6.3.5.4	PF00733	Asn_synthase	Asparagine synthase
Riftia pachyptila	NZ_AFOC01000116.1_8	COG0421	Spermidine synthase	E	K00797	spermidine synthase	Cysteine and methionine metabolism	EC:2.5.1.16	PF01564	Spermine_synth	Spermine/spermidine synthase domain
Riftia pachyptila	NZ_AFOC01000005.1_26	COG1305	Transglutaminase-like enzymes, putative cysteine proteases	O					PF11992	DUF3488	Domain of unknown function (DUF3488)
Riftia pachyptila	NZ_AFOC01000045.1_28	COG1586	S-adenosylmethionine decarboxylase	E	K01611	S-adenosylmethionine decarboxylase	Cysteine and methionine metabolism	EC:4.1.1.50	PF02675	AdoMet_dc	S-adenosylmethionine decarboxylase
Riftia pachyptila	NZ_AFOC01000010.1_14	COG0498	Threonine synthase	E	K01733	threonine synthase	Glycine, serine and threonine metabolism	EC:4.2.3.1	PF00291	PALP	Pyridoxal-phosphate dependent enzyme
Riftia pachyptila	NZ_AFOC01000014.1_26	COG0683	ABC-type branched-chain amino acid transport systems, periplasmic component	E	K01999	branched-chain amino acid transport system substrate-binding protein	ABC transporters		PF13433	Peripla_BP_5	Periplasmic binding protein domain
Riftia pachyptila	NZ_AFOC01000015.1_16	COG0547	Anthranilate phosphoribosyltransferase	E	K00766	anthranilate phosphoribosyltransferase	Phenylalanine, tyrosine and tryptophan biosynthesis	EC:2.4.2.18	PF02885	Glycos_trans_3N	Glycosyl transferase family, helical bundle domain
Riftia pachyptila	NZ_AFOC01000015.1_14	COG2957	Peptidylarginine deiminase and related enzymes	E	K10536	agmatine deiminase	Arginine and proline metabolism	EC:3.5.3.12	PF04371	PAD_porph	Porphyromonas-type peptidyl-arginine deiminase
Riftia pachyptila	NZ_AFOC01000061.1_27	COG0754	Glutathionylspermidine synthase	E	K01917	glutathionylspermidine synthase	Glutathione metabolism	EC:6.3.1.8	PF03738	GSP_synth	Glutathionylspermidine synthase preATP-grasp
Riftia pachyptila	NZ_AFOC01000061.1_24	COG0624	Acetylornithine deacetylase/Succinyl-diaminopimelate desuccinylase and related deacylases	E	K01439	succinyl-diaminopimelate desuccinylase	Lysine biosynthesis	EC:3.5.1.18	PF01546	Peptidase_M20	Peptidase family M20/M25/M40
Riftia pachyptila	NZ_AFOC01000061.1_21	COG0436	Aspartate/tyrosine/aromatic aminotransferase	E	K14267	N-succinyldiaminopimelate aminotransferase	Lysine biosynthesis	EC:2.6.1.17	PF00155	Aminotran_1_2	Aminotransferase class I and II
Riftia pachyptila	NZ_AFOC01000075.1_8	COG1812	Archaeal S-adenosylmethionine synthetase	H	K00789	S-adenosylmethionine synthetase	Cysteine and methionine metabolism	EC:2.5.1.6	PF01941	AdoMet_Synthase	S-adenosylmethionine synthetase (AdoMet synthetase)
Riftia pachyptila	NZ_AFOC01000033.1_8	COG4413	Urea transporter	E	K08717	urea transporter			PF03253	UT	Urea transporter
Riftia pachyptila	NZ_AFOC01000033.1_7	COG0019	Diaminopimelate decarboxylase	E	K01586	diaminopimelate decarboxylase	Lysine biosynthesis	EC:4.1.1.20	PF02784	Orn_Arg_deC_N	Pyridoxal-dependent decarboxylase, pyridoxal binding domain
Riftia pachyptila	NZ_AFOC01000131.1_3	COG0367	Asparagine synthase (glutamine-hydrolyzing)	E	K01953	asparagine synthase (glutamine-hydrolysing)	Alanine, aspartate and glutamate metabolism	EC:6.3.5.4	PF00733	Asn_synthase	Asparagine synthase
Tevnia jerichonana	NZ_AFZB01000019.1_48	COG0346	Lactoylglutathione lyase and related lyases	Q	K08234	glyoxylase I family protein			PF00903	Glyoxalase	Glyoxalase/Bleomycin resistance protein/Dioxygenase superfamily
Tevnia jerichonana	NZ_AFZB01000020.1_21	COG0367	Asparagine synthase (glutamine-hydrolyzing)	E	K01953	asparagine synthase (glutamine-hydrolysing)	Alanine, aspartate and glutamate metabolism	EC:6.3.5.4	PF00733	Asn_synthase	Asparagine synthase
Tevnia jerichonana	NZ_AFZB01000020.1_66	COG0421	Spermidine synthase	E	K00797	spermidine synthase	Cysteine and methionine metabolism	EC:2.5.1.16	PF01564	Spermine_synth	Spermine/spermidine synthase domain
Tevnia jerichonana	NZ_AFZB01000020.1_69	COG1166	Arginine decarboxylase (spermidine biosynthesis)	E	K01585	arginine decarboxylase	Arginine and proline metabolism	EC:4.1.1.19	PF02784	Orn_Arg_deC_N	Pyridoxal-dependent decarboxylase, pyridoxal binding domain
Tevnia jerichonana	NZ_AFZB01000017.1_25	COG1305	Transglutaminase-like enzymes, putative cysteine proteases	O					PF11992	DUF3488	Domain of unknown function (DUF3488)
Tevnia jerichonana	NZ_AFZB01000007.1_33	COG1586	S-adenosylmethionine decarboxylase	E	K01611	S-adenosylmethionine decarboxylase	Cysteine and methionine metabolism	EC:4.1.1.50	PF02675	AdoMet_dc	S-adenosylmethionine decarboxylase
Tevnia jerichonana	NZ_AFZB01000027.1_25	COG0498	Threonine synthase	E	K01733	threonine synthase	Glycine, serine and threonine metabolism	EC:4.2.3.1	PF00291	PALP	Pyridoxal-phosphate dependent enzyme
Tevnia jerichonana	NZ_AFZB01000018.1_67	COG0367	Asparagine synthase (glutamine-hydrolyzing)	E	K01953	asparagine synthase (glutamine-hydrolysing)	Alanine, aspartate and glutamate metabolism	EC:6.3.5.4	PF00733	Asn_synthase	Asparagine synthase
Tevnia jerichonana	NZ_AFZB01000013.1_57	COG0683	ABC-type branched-chain amino acid transport systems, periplasmic component	E	K01999	branched-chain amino acid transport system substrate-binding protein	ABC transporters		PF13433	Peripla_BP_5	Periplasmic binding protein domain
Tevnia jerichonana	NZ_AFZB01000012.1_58	COG0547	Anthranilate phosphoribosyltransferase	E	K00766	anthranilate phosphoribosyltransferase	Phenylalanine, tyrosine and tryptophan biosynthesis	EC:2.4.2.18	PF02885	Glycos_trans_3N	Glycosyl transferase family, helical bundle domain
Tevnia jerichonana	NZ_AFZB01000012.1_56	COG2957	Peptidylarginine deiminase and related enzymes	E	K10536	agmatine deiminase	Arginine and proline metabolism	EC:3.5.3.12	PF04371	PAD_porph	Porphyromonas-type peptidyl-arginine deiminase
Tevnia jerichonana	NZ_AFZB01000004.1_32	COG0754	Glutathionylspermidine synthase	E	K01917	glutathionylspermidine synthase	Glutathione metabolism	EC:6.3.1.8	PF03738	GSP_synth	Glutathionylspermidine synthase preATP-grasp
Tevnia jerichonana	NZ_AFZB01000004.1_36	COG0624	Acetylornithine deacetylase/Succinyl-diaminopimelate desuccinylase and related deacylases	E	K01439	succinyl-diaminopimelate desuccinylase	Lysine biosynthesis	EC:3.5.1.18	PF01546	Peptidase_M20	Peptidase family M20/M25/M40
Tevnia jerichonana	NZ_AFZB01000004.1_39	COG0436	Aspartate/tyrosine/aromatic aminotransferase	E	K14267	N-succinyldiaminopimelate aminotransferase	Lysine biosynthesis	EC:2.6.1.17	PF00155	Aminotran_1_2	Aminotransferase class I and II
Tevnia jerichonana	NZ_AFZB01000037.1_17	COG1812	Archaeal S-adenosylmethionine synthetase	H	K00789	S-adenosylmethionine synthetase	Cysteine and methionine metabolism	EC:2.5.1.6	PF01941	AdoMet_Synthase	S-adenosylmethionine synthetase (AdoMet synthetase)
Tevnia jerichonana	NZ_AFZB01000005.1_120	COG0019	Diaminopimelate decarboxylase	E	K01586	diaminopimelate decarboxylase	Lysine biosynthesis	EC:4.1.1.20	PF02784	Orn_Arg_deC_N	Pyridoxal-dependent decarboxylase, pyridoxal binding domain
Tevnia jerichonana	NZ_AFZB01000004.1_2	COG0367	Asparagine synthase (glutamine-hydrolyzing)	E	K01953	asparagine synthase (glutamine-hydrolysing)	Alanine, aspartate and glutamate metabolism	EC:6.3.5.4	PF00733	Asn_synthase	Asparagine synthase
Ridgeia piscesae	LDXT01000070.1_13	COG0493	NADPH-dependent glutamate synthase beta chain and related oxidoreductases	ER	K00123	formate dehydrogenase, alpha subunit	Glyoxylate and dicarboxylate metabolism	EC:1.2.1.2	PF07992	Pyr_redox_2	Pyridine nucleotide-disulphide oxidoreductase
Riftia pachyptila	NZ_AFOC01000072.1_7	COG0493	NADPH-dependent glutamate synthase beta chain and related oxidoreductases	ER	K00123	formate dehydrogenase, alpha subunit	Glyoxylate and dicarboxylate metabolism	EC:1.2.1.2	PF07992	Pyr_redox_2	Pyridine nucleotide-disulphide oxidoreductase
Tevnia jerichonana	NZ_AFZB01000012.1_20	COG0493	NADPH-dependent glutamate synthase beta chain and related oxidoreductases	ER	K00123	formate dehydrogenase, alpha subunit	Glyoxylate and dicarboxylate metabolism	EC:1.2.1.2	PF07992	Pyr_redox_2	Pyridine nucleotide-disulphide oxidoreductase
Ridgeia piscesae	LDXT01000096.1_6	COG1972	Nucleoside permease	F	K03317	concentrative nucleoside transporter, CNT family			PF07662	Nucleos_tra2_C	Na+ dependent nucleoside transporter C-terminus
Ridgeia piscesae	LDXT01000092.1_48	COG0027	Formate-dependent phosphoribosylglycinamide formyltransferase (GAR transformylase)	F	K08289	phosphoribosylglycinamide formyltransferase 2	Purine metabolism	EC:2.1.2.2	PF02222	ATP-grasp	ATP-grasp domain
Ridgeia piscesae	LDXT01000087.1_81	COG1051	ADP-ribose pyrophosphatase	F	K03574	7,8-dihydro-8-oxoguanine triphosphatase		EC:3.6.1.-	PF00293	NUDIX	NUDIX domain
Ridgeia piscesae	LDXT01000071.1_24	COG0717	Deoxycytidine deaminase	F	K01494	dCTP deaminase	Pyrimidine metabolism	EC:3.5.4.13	PF00692	dUTPase	dUTPase
Ridgeia piscesae	LDXT01000066.1_32	COG0209	Ribonucleotide reductase, alpha subunit	F	K00525	ribonucleoside-diphosphate reductase alpha chain	Purine metabolism	EC:1.17.4.1	PF02867	Ribonuc_red_lgC	Ribonucleotide reductase, barrel domain
Riftia pachyptila	NZ_AFOC01000040.1_27	COG1972	Nucleoside permease	F	K03317	concentrative nucleoside transporter, CNT family			PF07662	Nucleos_tra2_C	Na+ dependent nucleoside transporter C-terminus
Riftia pachyptila	NZ_AFOC01000106.1_1	COG0027	Formate-dependent phosphoribosylglycinamide formyltransferase (GAR transformylase)	F	K08289	phosphoribosylglycinamide formyltransferase 2	Purine metabolism	EC:2.1.2.2	PF02222	ATP-grasp	ATP-grasp domain
Riftia pachyptila	NZ_AFOC01000006.1_46	COG1051	ADP-ribose pyrophosphatase	F	K03574	7,8-dihydro-8-oxoguanine triphosphatase		EC:3.6.1.-	PF00293	NUDIX	NUDIX domain
Riftia pachyptila	NZ_AFOC01000040.1_5	COG0717	Deoxycytidine deaminase	F	K01494	dCTP deaminase	Pyrimidine metabolism	EC:3.5.4.13	PF00692	dUTPase	dUTPase
Riftia pachyptila	NZ_AFOC01000083.1_9	COG0209	Ribonucleotide reductase, alpha subunit	F	K00525	ribonucleoside-diphosphate reductase alpha chain	Purine metabolism	EC:1.17.4.1	PF02867	Ribonuc_red_lgC	Ribonucleotide reductase, barrel domain
Tevnia jerichonana	NZ_AFZB01000006.1_64	COG1972	Nucleoside permease	F	K03317	concentrative nucleoside transporter, CNT family			PF07662	Nucleos_tra2_C	Na+ dependent nucleoside transporter C-terminus
Tevnia jerichonana	NZ_AFZB01000030.1_40	COG0027	Formate-dependent phosphoribosylglycinamide formyltransferase (GAR transformylase)	F	K08289	phosphoribosylglycinamide formyltransferase 2	Purine metabolism	EC:2.1.2.2	PF02222	ATP-grasp	ATP-grasp domain
Tevnia jerichonana	NZ_AFZB01000001.1_187	COG1051	ADP-ribose pyrophosphatase	F	K03574	7,8-dihydro-8-oxoguanine triphosphatase		EC:3.6.1.-	PF00293	NUDIX	NUDIX domain
Tevnia jerichonana	NZ_AFZB01000006.1_86	COG0717	Deoxycytidine deaminase	F	K01494	dCTP deaminase	Pyrimidine metabolism	EC:3.5.4.13	PF00692	dUTPase	dUTPase
Tevnia jerichonana	NZ_AFZB01000008.1_103	COG0209	Ribonucleotide reductase, alpha subunit	F	K00525	ribonucleoside-diphosphate reductase alpha chain	Purine metabolism	EC:1.17.4.1	PF02867	Ribonuc_red_lgC	Ribonucleotide reductase, barrel domain
Ridgeia piscesae	LDXT01000044.1_5	COG0402	Cytosine deaminase and related metal-dependent hydrolases	FR	K01487	guanine deaminase	Purine metabolism	EC:3.5.4.3	PF01979	Amidohydro_1	Amidohydrolase family
Riftia pachyptila	NZ_AFOC01000052.1_3	COG0402	Cytosine deaminase and related metal-dependent hydrolases	FR	K01487	guanine deaminase	Purine metabolism	EC:3.5.4.3	PF01979	Amidohydro_1	Amidohydrolase family
Tevnia jerichonana	NZ_AFZB01000034.1_3	COG0402	Cytosine deaminase and related metal-dependent hydrolases	FR	K01487	guanine deaminase	Purine metabolism	EC:3.5.4.3	PF01979	Amidohydro_1	Amidohydrolase family
Ridgeia piscesae	LDXT01000095.1_186	COG0406	Fructose-2,6-bisphosphatase	G	K08296	phosphohistidine phosphatase		EC:3.1.3.-	PF00300	His_Phos_1	Histidine phosphatase superfamily (branch 1)
Ridgeia piscesae	LDXT01000094.1_94	COG0235	Ribulose-5-phosphate 4-epimerase and related epimerases and aldolases	G	K08964	methylthioribulose-1-phosphate dehydratase	Cysteine and methionine metabolism	EC:4.2.1.109	PF00596	Aldolase_II	Class II Aldolase and Adducin N-terminal domain
Ridgeia piscesae	LDXT01000086.1_57	COG0483	Archaeal fructose-1,6-bisphosphatase and related enzymes of inositol monophosphatase family	G	K01092	myo-inositol-1(or 4)-monophosphatase	Streptomycin biosynthesis	EC:3.1.3.25	PF00459	Inositol_P	Inositol monophosphatase family
Ridgeia piscesae	LDXT01000086.1_56	COG0647	Predicted sugar phosphatases of the HAD superfamily	F	K02566	NagD protein			PF13242	Hydrolase_like	HAD-hyrolase-like
Ridgeia piscesae	LDXT01000084.1_75	COG5297	Cellobiohydrolase A (1,4-beta-cellobiosidase A)	G	K01179	endoglucanase	Starch and sucrose metabolism	EC:3.2.1.4	PF00722	Glyco_hydro_16	Glycosyl hydrolases family 16
Ridgeia piscesae	LDXT01000083.1_74	COG0647	Predicted sugar phosphatases of the HAD superfamily	F	K01101	4-nitrophenyl phosphatase	Aminobenzoate degradation	EC:3.1.3.41	PF13242	Hydrolase_like	HAD-hyrolase-like
Ridgeia piscesae	LDXT01000081.1_82	COG1523	Type II secretory pathway, pullulanase PulA and related glycosidases	G	K02438	glycogen operon protein GlgX		EC:3.2.1.-	PF00128	Alpha-amylase	Alpha amylase, catalytic domain
Ridgeia piscesae	LDXT01000077.1_50	COG3836	2,4-dihydroxyhept-2-ene-1,7-dioic acid aldolase	G	K02510	2,4-dihydroxyhept-2-ene-1,7-dioic acid aldolase	Tyrosine metabolism	EC:4.1.2.-	PF03328	HpcH_HpaI	HpcH/HpaI aldolase/citrate lyase family
Ridgeia piscesae	LDXT01000077.1_49	COG0279	Phosphoheptose isomerase	G	K03271	phosphoheptose isomerase	Lipopolysaccharide biosynthesis	EC:5.-.-.-	PF13580	SIS_2	SIS domain
Ridgeia piscesae	LDXT01000077.1_47	COG0574	Phosphoenolpyruvate synthase/pyruvate phosphate dikinase	G	K01007	pyruvate, water dikinase	Pyruvate metabolism	EC:2.7.9.2	PF01326	PPDK_N	Pyruvate phosphate dikinase, PEP/pyruvate binding domain
Ridgeia piscesae	LDXT01000071.1_1	COG4124	Beta-mannanase	G	K01218	mannan endo-1,4-beta-mannosidase	Fructose and mannose metabolism	EC:3.2.1.78	PF02156	Glyco_hydro_26	Glycosyl hydrolase family 26
Ridgeia piscesae	LDXT01000070.1_17	COG1830	DhnA-type fructose-1,6-bisphosphate aldolase and related enzymes	G	K01623	fructose-bisphosphate aldolase, class I	Glycolysis / Gluconeogenesis	EC:4.1.2.13	PF01791	DeoC	DeoC/LacD family aldolase
Ridgeia piscesae	LDXT01000066.1_45	COG0483	Archaeal fructose-1,6-bisphosphatase and related enzymes of inositol monophosphatase family	G	K01092	myo-inositol-1(or 4)-monophosphatase	Streptomycin biosynthesis	EC:3.1.3.25	PF00459	Inositol_P	Inositol monophosphatase family
Ridgeia piscesae	LDXT01000044.1_4	COG5309	Exo-beta-1,3-glucanase	G					PF13442	Cytochrome_CBB3	Cytochrome C oxidase, cbb3-type, subunit III
Ridgeia piscesae	LDXT01000039.1_4	COG0363	6-phosphogluconolactonase/Glucosamine-6-phosphate isomerase/deaminase	G	K01057	6-phosphogluconolactonase	Pentose phosphate pathway	EC:3.1.1.31	PF01182	Glucosamine_iso	Glucosamine-6-phosphate isomerases/6-phosphogluconolactonase
Riftia pachyptila	NZ_AFOC01000019.1_17	COG0406	Fructose-2,6-bisphosphatase	G	K08296	phosphohistidine phosphatase		EC:3.1.3.-	PF00300	His_Phos_1	Histidine phosphatase superfamily (branch 1)
Riftia pachyptila	NZ_AFOC01000065.1_22	COG0235	Ribulose-5-phosphate 4-epimerase and related epimerases and aldolases	G	K08964	methylthioribulose-1-phosphate dehydratase	Cysteine and methionine metabolism	EC:4.2.1.109	PF00596	Aldolase_II	Class II Aldolase and Adducin N-terminal domain
Riftia pachyptila	NZ_AFOC01000034.1_11	COG0483	Archaeal fructose-1,6-bisphosphatase and related enzymes of inositol monophosphatase family	G	K01092	myo-inositol-1(or 4)-monophosphatase	Streptomycin biosynthesis	EC:3.1.3.25	PF00459	Inositol_P	Inositol monophosphatase family
Riftia pachyptila	NZ_AFOC01000034.1_10	COG0647	Predicted sugar phosphatases of the HAD superfamily	F	K02566	NagD protein			PF13242	Hydrolase_like	HAD-hyrolase-like
Riftia pachyptila	NZ_AFOC01000027.1_2	COG5297	Cellobiohydrolase A (1,4-beta-cellobiosidase A)	G	K01179	endoglucanase	Starch and sucrose metabolism	EC:3.2.1.4	PF00722	Glyco_hydro_16	Glycosyl hydrolases family 16
Riftia pachyptila	NZ_AFOC01000029.1_6	COG0647	Predicted sugar phosphatases of the HAD superfamily	F	K01101	4-nitrophenyl phosphatase	Aminobenzoate degradation	EC:3.1.3.41	PF13242	Hydrolase_like	HAD-hyrolase-like
Riftia pachyptila	NZ_AFOC01000007.1_7	COG1523	Type II secretory pathway, pullulanase PulA and related glycosidases	G	K02438	glycogen operon protein GlgX		EC:3.2.1.-	PF00128	Alpha-amylase	Alpha amylase, catalytic domain
Riftia pachyptila	NZ_AFOC01000008.1_11	COG3836	2,4-dihydroxyhept-2-ene-1,7-dioic acid aldolase	G	K02510	2,4-dihydroxyhept-2-ene-1,7-dioic acid aldolase	Tyrosine metabolism	EC:4.1.2.-	PF03328	HpcH_HpaI	HpcH/HpaI aldolase/citrate lyase family
Riftia pachyptila	NZ_AFOC01000008.1_12	COG0279	Phosphoheptose isomerase	G	K03271	phosphoheptose isomerase	Lipopolysaccharide biosynthesis	EC:5.-.-.-	PF13580	SIS_2	SIS domain
Riftia pachyptila	NZ_AFOC01000008.1_14	COG0574	Phosphoenolpyruvate synthase/pyruvate phosphate dikinase	G	K01007	pyruvate, water dikinase	Pyruvate metabolism	EC:2.7.9.2	PF01326	PPDK_N	Pyruvate phosphate dikinase, PEP/pyruvate binding domain
Riftia pachyptila	NZ_AFOC01000072.1_11	COG1830	DhnA-type fructose-1,6-bisphosphate aldolase and related enzymes	G	K01623	fructose-bisphosphate aldolase, class I	Glycolysis / Gluconeogenesis	EC:4.1.2.13	PF01791	DeoC	DeoC/LacD family aldolase
Riftia pachyptila	NZ_AFOC01000009.1_23	COG0483	Archaeal fructose-1,6-bisphosphatase and related enzymes of inositol monophosphatase family	G	K01092	myo-inositol-1(or 4)-monophosphatase	Streptomycin biosynthesis	EC:3.1.3.25	PF00459	Inositol_P	Inositol monophosphatase family
Riftia pachyptila	NZ_AFOC01000008.1_7	COG0363	6-phosphogluconolactonase/Glucosamine-6-phosphate isomerase/deaminase	G	K01057	6-phosphogluconolactonase	Pentose phosphate pathway	EC:3.1.1.31	PF01182	Glucosamine_iso	Glucosamine-6-phosphate isomerases/6-phosphogluconolactonase
Riftia pachyptila	NZ_AFOC01000029.1_10	COG5297	Cellobiohydrolase A (1,4-beta-cellobiosidase A)	G	K01179	endoglucanase	Starch and sucrose metabolism	EC:3.2.1.4	PF00759	Glyco_hydro_9	Glycosyl hydrolase family 9
Tevnia jerichonana	NZ_AFZB01000019.1_47	COG0406	Fructose-2,6-bisphosphatase	G	K08296	phosphohistidine phosphatase		EC:3.1.3.-	PF00300	His_Phos_1	Histidine phosphatase superfamily (branch 1)
Tevnia jerichonana	NZ_AFZB01000020.1_14	COG0235	Ribulose-5-phosphate 4-epimerase and related epimerases and aldolases	G	K08964	methylthioribulose-1-phosphate dehydratase	Cysteine and methionine metabolism	EC:4.2.1.109	PF00596	Aldolase_II	Class II Aldolase and Adducin N-terminal domain
Tevnia jerichonana	NZ_AFZB01000032.1_14	COG0483	Archaeal fructose-1,6-bisphosphatase and related enzymes of inositol monophosphatase family	G	K01092	myo-inositol-1(or 4)-monophosphatase	Streptomycin biosynthesis	EC:3.1.3.25	PF00459	Inositol_P	Inositol monophosphatase family
Tevnia jerichonana	NZ_AFZB01000032.1_13	COG0647	Predicted sugar phosphatases of the HAD superfamily	F	K02566	NagD protein			PF13242	Hydrolase_like	HAD-hyrolase-like
Tevnia jerichonana	NZ_AFZB01000009.1_9	COG5297	Cellobiohydrolase A (1,4-beta-cellobiosidase A)	G	K01179	endoglucanase	Starch and sucrose metabolism	EC:3.2.1.4	PF00722	Glyco_hydro_16	Glycosyl hydrolases family 16
Tevnia jerichonana	NZ_AFZB01000002.1_163	COG0647	Predicted sugar phosphatases of the HAD superfamily	F	K01101	4-nitrophenyl phosphatase	Aminobenzoate degradation	EC:3.1.3.41	PF13242	Hydrolase_like	HAD-hyrolase-like
Tevnia jerichonana	NZ_AFZB01000003.1_47	COG1523	Type II secretory pathway, pullulanase PulA and related glycosidases	G	K02438	glycogen operon protein GlgX		EC:3.2.1.-	PF00128	Alpha-amylase	Alpha amylase, catalytic domain
Tevnia jerichonana	NZ_AFZB01000025.1_9	COG3836	2,4-dihydroxyhept-2-ene-1,7-dioic acid aldolase	G	K02510	2,4-dihydroxyhept-2-ene-1,7-dioic acid aldolase	Tyrosine metabolism	EC:4.1.2.-	PF03328	HpcH_HpaI	HpcH/HpaI aldolase/citrate lyase family
Tevnia jerichonana	NZ_AFZB01000025.1_10	COG0279	Phosphoheptose isomerase	G	K03271	phosphoheptose isomerase	Lipopolysaccharide biosynthesis	EC:5.-.-.-	PF13580	SIS_2	SIS domain
Tevnia jerichonana	NZ_AFZB01000025.1_13	COG0574	Phosphoenolpyruvate synthase/pyruvate phosphate dikinase	G	K01007	pyruvate, water dikinase	Pyruvate metabolism	EC:2.7.9.2	PF01326	PPDK_N	Pyruvate phosphate dikinase, PEP/pyruvate binding domain
Tevnia jerichonana	NZ_AFZB01000012.1_25	COG1830	DhnA-type fructose-1,6-bisphosphate aldolase and related enzymes	G	K01623	fructose-bisphosphate aldolase, class I	Glycolysis / Gluconeogenesis	EC:4.1.2.13	PF01791	DeoC	DeoC/LacD family aldolase
Tevnia jerichonana	NZ_AFZB01000008.1_26	COG0483	Archaeal fructose-1,6-bisphosphatase and related enzymes of inositol monophosphatase family	G	K01092	myo-inositol-1(or 4)-monophosphatase	Streptomycin biosynthesis	EC:3.1.3.25	PF00459	Inositol_P	Inositol monophosphatase family
Tevnia jerichonana	NZ_AFZB01000025.1_5	COG0363	6-phosphogluconolactonase/Glucosamine-6-phosphate isomerase/deaminase	G	K01057	6-phosphogluconolactonase	Pentose phosphate pathway	EC:3.1.1.31	PF01182	Glucosamine_iso	Glucosamine-6-phosphate isomerases/6-phosphogluconolactonase
Tevnia jerichonana	NZ_AFZB01000043.1_10	COG4124	Beta-mannanase	G	K01179	endoglucanase	Starch and sucrose metabolism	EC:3.2.1.4	PF00759	Glyco_hydro_9	Glycosyl hydrolase family 9
Tevnia jerichonana	NZ_AFZB01000002.1_159	COG5297	Cellobiohydrolase A (1,4-beta-cellobiosidase A)	G	K01179	endoglucanase	Starch and sucrose metabolism	EC:3.2.1.4	PF00759	Glyco_hydro_9	Glycosyl hydrolase family 9
Riftia pachyptila	NZ_AFOC01000161.1_5	COG1682	ABC-type polysaccharide/polyol phosphate export systems, permease component	GM	K09690	lipopolysaccharide transport system permease protein	ABC transporters		PF01061	ABC2_membrane	ABC-2 type transporter
Tevnia jerichonana	NZ_AFZB01000045.1_14	COG1682	ABC-type polysaccharide/polyol phosphate export systems, permease component	GM	K09690	lipopolysaccharide transport system permease protein	ABC transporters		PF01061	ABC2_membrane	ABC-2 type transporter
Ridgeia piscesae	LDXT01000095.1_96	COG2226	Methylase involved in ubiquinone/menaquinone biosynthesis	H	K00551	phosphatidylethanolamine N-methyltransferase	Glycerophospholipid metabolism	EC:2.1.1.17	PF08241	Methyltransf_11	Methyltransferase domain
Ridgeia piscesae	LDXT01000095.1_114	COG0720	6-pyruvoyl-tetrahydropterin synthase	H	K00031	isocitrate dehydrogenase	Citrate cycle (TCA cycle)	EC:1.1.1.42	PF01242	PTPS	6-pyruvoyl tetrahydropterin synthase
Ridgeia piscesae	LDXT01000094.1_58	COG2226	Methylase involved in ubiquinone/menaquinone biosynthesis	H	K00599	trans-aconitate 2-methyltransferase	Histidine metabolism		PF13489	Methyltransf_23	Methyltransferase domain
Ridgeia piscesae	LDXT01000091.1_28	COG2226	Methylase involved in ubiquinone/menaquinone biosynthesis	H	K00599	trans-aconitate 2-methyltransferase	Histidine metabolism		PF08241	Methyltransf_11	Methyltransferase domain
Ridgeia piscesae	LDXT01000088.1_66	COG1429	Cobalamin biosynthesis protein CobN and related Mg-chelatases	H
Ridgeia piscesae	LDXT01000074.1_16	COG1492	Cobyric acid synthase	H	K02232	adenosylcobyric acid synthase	Porphyrin and chlorophyll metabolism	EC:6.3.5.10	PF07685	GATase_3	CobB/CobQ-like glutamine amidotransferase domain
Ridgeia piscesae	LDXT01000044.1_9	COG2226	Methylase involved in ubiquinone/menaquinone biosynthesis	H					PF08241	Methyltransf_11	Methyltransferase domain
Riftia pachyptila	NZ_AFOC01000003.1_40	COG2226	Methylase involved in ubiquinone/menaquinone biosynthesis	H	K00551	phosphatidylethanolamine N-methyltransferase	Glycerophospholipid metabolism	EC:2.1.1.17	PF08241	Methyltransf_11	Methyltransferase domain
Riftia pachyptila	NZ_AFOC01000003.1_20	COG0720	6-pyruvoyl-tetrahydropterin synthase	H	K00031	isocitrate dehydrogenase	Citrate cycle (TCA cycle)	EC:1.1.1.42	PF01242	PTPS	6-pyruvoyl tetrahydropterin synthase
Riftia pachyptila	NZ_AFOC01000091.1_9	COG2226	Methylase involved in ubiquinone/menaquinone biosynthesis	H	K00599	trans-aconitate 2-methyltransferase	Histidine metabolism		PF13489	Methyltransf_23	Methyltransferase domain
Riftia pachyptila	NZ_AFOC01000151.1_3	COG2226	Methylase involved in ubiquinone/menaquinone biosynthesis	H	K00599	trans-aconitate 2-methyltransferase	Histidine metabolism		PF08241	Methyltransf_11	Methyltransferase domain
Riftia pachyptila	NZ_AFOC01000120.1_1	COG1429	Cobalamin biosynthesis protein CobN and related Mg-chelatases	H
Riftia pachyptila	NZ_AFOC01000024.1_3	COG1492	Cobyric acid synthase	H	K02232	adenosylcobyric acid synthase	Porphyrin and chlorophyll metabolism	EC:6.3.5.10	PF07685	GATase_3	CobB/CobQ-like glutamine amidotransferase domain
Riftia pachyptila	NZ_AFOC01000097.1_13	COG1893	Ketopantoate reductase	H
Riftia pachyptila	NZ_AFOC01000151.1_6	COG0499	S-adenosylhomocysteine hydrolase	H	K01251	adenosylhomocysteinase	Cysteine and methionine metabolism	EC:3.3.1.1
Riftia pachyptila	NZ_AFOC01000075.1_13	COG0499	S-adenosylhomocysteine hydrolase	H	K01251	adenosylhomocysteinase	Cysteine and methionine metabolism	EC:3.3.1.1	PF05221	AdoHcyase	S-adenosyl-L-homocysteine hydrolase
Riftia pachyptila	NZ_AFOC01000067.1_7	COG0382	4-hydroxybenzoate polyprenyltransferase and related prenyltransferases	H	K14136	phosphoribose diphosphate:decaprenyl-phosphatephosphoribosyltransferase			PF01040	UbiA	UbiA prenyltransferase family
Tevnia jerichonana	NZ_AFZB01000015.1_20	COG2226	Methylase involved in ubiquinone/menaquinone biosynthesis	H	K00551	phosphatidylethanolamine N-methyltransferase	Glycerophospholipid metabolism	EC:2.1.1.17	PF08241	Methyltransf_11	Methyltransferase domain
Tevnia jerichonana	NZ_AFZB01000015.1_38	COG0720	6-pyruvoyl-tetrahydropterin synthase	H	K00031	isocitrate dehydrogenase	Citrate cycle (TCA cycle)	EC:1.1.1.42	PF01242	PTPS	6-pyruvoyl tetrahydropterin synthase
Tevnia jerichonana	NZ_AFZB01000020.1_50	COG2226	Methylase involved in ubiquinone/menaquinone biosynthesis	H	K00599	trans-aconitate 2-methyltransferase	Histidine metabolism		PF13489	Methyltransf_23	Methyltransferase domain
Tevnia jerichonana	NZ_AFZB01000016.1_32	COG2226	Methylase involved in ubiquinone/menaquinone biosynthesis	H	K00599	trans-aconitate 2-methyltransferase	Histidine metabolism		PF08241	Methyltransf_11	Methyltransferase domain
Tevnia jerichonana	NZ_AFZB01000031.1_1	COG1429	Cobalamin biosynthesis protein CobN and related Mg-chelatases	H
Tevnia jerichonana	NZ_AFZB01000004.1_64	COG1492	Cobyric acid synthase	H	K02232	adenosylcobyric acid synthase	Porphyrin and chlorophyll metabolism	EC:6.3.5.10	PF07685	GATase_3	CobB/CobQ-like glutamine amidotransferase domain
Tevnia jerichonana	NZ_AFZB01000013.1_83	COG1893	Ketopantoate reductase	H
Tevnia jerichonana	NZ_AFZB01000034.1_6	COG2226	Methylase involved in ubiquinone/menaquinone biosynthesis	H					PF08241	Methyltransf_11	Methyltransferase domain
Tevnia jerichonana	NZ_AFZB01000016.1_30	COG0499	S-adenosylhomocysteine hydrolase	H	K01251	adenosylhomocysteinase	Cysteine and methionine metabolism	EC:3.3.1.1
Tevnia jerichonana	NZ_AFZB01000037.1_22	COG0499	S-adenosylhomocysteine hydrolase	H	K01251	adenosylhomocysteinase	Cysteine and methionine metabolism	EC:3.3.1.1	PF05221	AdoHcyase	S-adenosyl-L-homocysteine hydrolase
Tevnia jerichonana	NZ_AFZB01000004.1_127	COG0382	4-hydroxybenzoate polyprenyltransferase and related prenyltransferases	H	K14136	phosphoribose diphosphate:decaprenyl-phosphatephosphoribosyltransferase
Ridgeia piscesae	LDXT01000095.1_203	COG0543	2-polyprenylphenol hydroxylase and related flavodoxin oxidoreductases	HC	K00523	CDP-4-dehydro-6-deoxyglucose reductase	Amino sugar and nucleotide sugar metabolism	EC:1.17.1.1	PF00111	Fer2	2Fe-2S iron-sulfur cluster binding domain
Riftia pachyptila	NZ_AFOC01000041.1_30	COG0543	2-polyprenylphenol hydroxylase and related flavodoxin oxidoreductases	HC	K00523	CDP-4-dehydro-6-deoxyglucose reductase	Amino sugar and nucleotide sugar metabolism	EC:1.17.1.1	PF00111	Fer2	2Fe-2S iron-sulfur cluster binding domain
Tevnia jerichonana	NZ_AFZB01000019.1_30	COG0543	2-polyprenylphenol hydroxylase and related flavodoxin oxidoreductases	HC	K00523	CDP-4-dehydro-6-deoxyglucose reductase	Amino sugar and nucleotide sugar metabolism	EC:1.17.1.1	PF00111	Fer2	2Fe-2S iron-sulfur cluster binding domain
Ridgeia piscesae	LDXT01000039.1_5	COG0111	Phosphoglycerate dehydrogenase and related dehydrogenases	HR	K00058	D-3-phosphoglycerate dehydrogenase	Glycine, serine and threonine metabolism	EC:1.1.1.95	PF02826	2-Hacid_dh_C	D-isomer specific 2-hydroxyacid dehydrogenase, NAD binding domain
Riftia pachyptila	NZ_AFOC01000008.1_8	COG0111	Phosphoglycerate dehydrogenase and related dehydrogenases	HR	K00058	D-3-phosphoglycerate dehydrogenase	Glycine, serine and threonine metabolism	EC:1.1.1.95	PF02826	2-Hacid_dh_C	D-isomer specific 2-hydroxyacid dehydrogenase, NAD binding domain
Tevnia jerichonana	NZ_AFZB01000025.1_6	COG0111	Phosphoglycerate dehydrogenase and related dehydrogenases	HR	K00058	D-3-phosphoglycerate dehydrogenase	Glycine, serine and threonine metabolism	EC:1.1.1.95	PF02826	2-Hacid_dh_C	D-isomer specific 2-hydroxyacid dehydrogenase, NAD binding domain
Ridgeia piscesae	LDXT01000095.1_190	COG2084	3-hydroxyisobutyrate dehydrogenase and related beta-hydroxyacid dehydrogenases	I	K00020	3-hydroxyisobutyrate dehydrogenase	Valine, leucine and isoleucine degradation	EC:1.1.1.31	PF03446	NAD_binding_2	NAD binding domain of 6-phosphogluconate dehydrogenase
Ridgeia piscesae	LDXT01000085.1_59	COG1183	Phosphatidylserine synthase	I	K00995	CDP-diacylglycerol--glycerol-3-phosphate 3-phosphatidyltransferase	Glycerophospholipid metabolism	EC:2.7.8.5	PF01066	CDP-OH_P_transf	CDP-alcohol phosphatidyltransferase
Ridgeia piscesae	LDXT01000085.1_34	COG0671	Membrane-associated phospholipid phosphatase	I	K01112	2-deoxyglucose-6-phosphatase	Fructose and mannose metabolism		PF01569	PAP2	PAP2 superfamily
Ridgeia piscesae	LDXT01000068.1_1	COG2267	Lysophospholipase	I
Ridgeia piscesae	LDXT01000032.1_3	COG3963	Phospholipid N-methyltransferase	I	K00551	phosphatidylethanolamine N-methyltransferase	Glycerophospholipid metabolism	EC:2.1.1.17
Ridgeia piscesae	LDXT01000003.1_2	COG3000	Sterol desaturase	I	K00258	isoquinoline 1-oxidoreductase	DDT degradation
Riftia pachyptila	NZ_AFOC01000019.1_13	COG2084	3-hydroxyisobutyrate dehydrogenase and related beta-hydroxyacid dehydrogenases	I	K00020	3-hydroxyisobutyrate dehydrogenase	Valine, leucine and isoleucine degradation	EC:1.1.1.31	PF03446	NAD_binding_2	NAD binding domain of 6-phosphogluconate dehydrogenase
Riftia pachyptila	NZ_AFOC01000004.1_36	COG1183	Phosphatidylserine synthase	I					PF01066	CDP-OH_P_transf	CDP-alcohol phosphatidyltransferase
Riftia pachyptila	NZ_AFOC01000004.1_60	COG0671	Membrane-associated phospholipid phosphatase	I	K01112	2-deoxyglucose-6-phosphatase	Fructose and mannose metabolism		PF01569	PAP2	PAP2 superfamily
Riftia pachyptila	NZ_AFOC01000059.1_20	COG2267	Lysophospholipase	I					PF12697	Abhydrolase_6	Alpha/beta hydrolase family
Riftia pachyptila	NZ_AFOC01000081.1_12	COG3963	Phospholipid N-methyltransferase	I	K00551	phosphatidylethanolamine N-methyltransferase	Glycerophospholipid metabolism	EC:2.1.1.17
Riftia pachyptila	NZ_AFOC01000169.1_1	COG3000	Sterol desaturase	I	K00258	isoquinoline 1-oxidoreductase	DDT degradation		PF04116	FA_hydroxylase	Fatty acid hydroxylase superfamily
Tevnia jerichonana	NZ_AFZB01000019.1_43	COG2084	3-hydroxyisobutyrate dehydrogenase and related beta-hydroxyacid dehydrogenases	I	K00020	3-hydroxyisobutyrate dehydrogenase	Valine, leucine and isoleucine degradation	EC:1.1.1.31	PF03446	NAD_binding_2	NAD binding domain of 6-phosphogluconate dehydrogenase
Tevnia jerichonana	NZ_AFZB01000002.1_61	COG1183	Phosphatidylserine synthase	I					PF01066	CDP-OH_P_transf	CDP-alcohol phosphatidyltransferase
Tevnia jerichonana	NZ_AFZB01000002.1_34	COG0671	Membrane-associated phospholipid phosphatase	I	K01112	2-deoxyglucose-6-phosphatase	Fructose and mannose metabolism		PF01569	PAP2	PAP2 superfamily
Tevnia jerichonana	NZ_AFZB01000014.1_60	COG2267	Lysophospholipase	I					PF12697	Abhydrolase_6	Alpha/beta hydrolase family
Tevnia jerichonana	NZ_AFZB01000063.1_1	COG3963	Phospholipid N-methyltransferase	I	K00551	phosphatidylethanolamine N-methyltransferase	Glycerophospholipid metabolism	EC:2.1.1.17
Ridgeia piscesae	LDXT01000056.1_11	COG1028	Dehydrogenases with different specificities (related to short-chain alcohol dehydrogenases)	IQR	K00001	alcohol dehydrogenase	Glycolysis / Gluconeogenesis	EC:1.1.1.1	PF00106	adh_short	short chain dehydrogenase
Riftia pachyptila	NZ_AFOC01000014.1_38	COG1028	Dehydrogenases with different specificities (related to short-chain alcohol dehydrogenases)	IQR	K00001	alcohol dehydrogenase	Glycolysis / Gluconeogenesis	EC:1.1.1.1	PF00106	adh_short	short chain dehydrogenase
Tevnia jerichonana	NZ_AFZB01000013.1_69	COG1028	Dehydrogenases with different specificities (related to short-chain alcohol dehydrogenases)	IQR	K00001	alcohol dehydrogenase	Glycolysis / Gluconeogenesis	EC:1.1.1.1	PF00106	adh_short	short chain dehydrogenase
Ridgeia piscesae	LDXT01000094.1_41	COG0564	Pseudouridylate synthases, 23S RNA-specific	J	K06175	tRNA pseudouridine synthase C		EC:5.4.99.12	PF00849	PseudoU_synth_2	RNA pseudouridylate synthase
Ridgeia piscesae	LDXT01000085.1_31	COG3719	Ribonuclease I	J	K01169	ribonuclease I (enterobacter ribonuclease)		EC:3.1.27.6	PF00445	Ribonuclease_T2	Ribonuclease T2 family
Ridgeia piscesae	LDXT01000041.1_2	COG1544	Ribosome-associated protein Y (PSrp-1)	J	K03704	cold shock protein (beta-ribbon, CspA family)			PF02482	Ribosomal_S30AE	Sigma 54 modulation protein / S30EA ribosomal protein
Ridgeia piscesae	LDXT01000038.1_8	COG1544	Ribosome-associated protein Y (PSrp-1)	J	K05808	putative sigma-54 modulation protein			PF02482	Ribosomal_S30AE	Sigma 54 modulation protein / S30EA ribosomal protein
Riftia pachyptila	NZ_AFOC01000116.1_10	COG0564	Pseudouridylate synthases, 23S RNA-specific	J	K06175	tRNA pseudouridine synthase C		EC:5.4.99.12	PF00849	PseudoU_synth_2	RNA pseudouridylate synthase
Riftia pachyptila	NZ_AFOC01000057.1_25	COG3719	Ribonuclease I	J	K01169	ribonuclease I (enterobacter ribonuclease)		EC:3.1.27.6	PF00445	Ribonuclease_T2	Ribonuclease T2 family
Riftia pachyptila	NZ_AFOC01000118.1_7	COG1544	Ribosome-associated protein Y (PSrp-1)	J	K05808	putative sigma-54 modulation protein			PF02482	Ribosomal_S30AE	Sigma 54 modulation protein / S30EA ribosomal protein
Tevnia jerichonana	NZ_AFZB01000020.1_68	COG0564	Pseudouridylate synthases, 23S RNA-specific	J	K06175	tRNA pseudouridine synthase C		EC:5.4.99.12	PF00849	PseudoU_synth_2	RNA pseudouridylate synthase
Tevnia jerichonana	NZ_AFZB01000002.1_31	COG3719	Ribonuclease I	J	K01169	ribonuclease I (enterobacter ribonuclease)		EC:3.1.27.6	PF00445	Ribonuclease_T2	Ribonuclease T2 family
Tevnia jerichonana	NZ_AFZB01000037.1_7	COG1544	Ribosome-associated protein Y (PSrp-1)	J	K05808	putative sigma-54 modulation protein			PF02482	Ribosomal_S30AE	Sigma 54 modulation protein / S30EA ribosomal protein
Tevnia jerichonana	NZ_AFZB01000064.1_4	COG1544	Ribosome-associated protein Y (PSrp-1)	J	K05808	putative sigma-54 modulation protein			PF02482	Ribosomal_S30AE	Sigma 54 modulation protein / S30EA ribosomal protein
Ridgeia piscesae	LDXT01000088.1_91	COG1309	Transcriptional regulator	K	K05501	TetR/AcrR family transcriptional regulator			PF00440	TetR_N	Bacterial regulatory proteins, tetR family
Ridgeia piscesae	LDXT01000087.1_64	COG2909	ATP-dependent transcriptional regulator	K					PF07693	KAP_NTPase	KAP family P-loop domain
Ridgeia piscesae	LDXT01000085.1_40	COG1846	Transcriptional regulators	K					PF13601	HTH_34	Winged helix DNA-binding domain
Ridgeia piscesae	LDXT01000081.1_10	COG1309	Transcriptional regulator	K	K09017	TetR/AcrR family transcriptional regulator			PF09209	DUF1956	Domain of unknown function (DUF1956)
Ridgeia piscesae	LDXT01000024.1_4	COG0789	Predicted transcriptional regulators	K	K13638	MerR family transcriptional regulator, Zn(II)-responsive regulatorof zntA			PF09278	MerR-DNA-bind	MerR, DNA binding
Riftia pachyptila	NZ_AFOC01000035.1_15	COG1309	Transcriptional regulator	K	K05501	TetR/AcrR family transcriptional regulator			PF00440	TetR_N	Bacterial regulatory proteins, tetR family
Riftia pachyptila	NZ_AFOC01000004.1_54	COG1846	Transcriptional regulators	K					PF13601	HTH_34	Winged helix DNA-binding domain
Riftia pachyptila	NZ_AFOC01000035.1_2	COG1309	Transcriptional regulator	K	K09017	TetR/AcrR family transcriptional regulator			PF09209	DUF1956	Domain of unknown function (DUF1956)
Riftia pachyptila	NZ_AFOC01000075.1_11	COG1278	Cold shock proteins	K	K03704	cold shock protein (beta-ribbon, CspA family)			PF02482	Ribosomal_S30AE	Sigma 54 modulation protein / S30EA ribosomal protein
Riftia pachyptila	NZ_AFOC01000033.1_22	COG0789	Predicted transcriptional regulators	K	K13638	MerR family transcriptional regulator, Zn(II)-responsive regulatorof zntA			PF09278	MerR-DNA-bind	MerR, DNA binding
Riftia pachyptila	NZ_AFOC01000116.1_9	COG3070	Regulator of competence-specific genes	K	K07343	DNA transformation protein and related proteins			PF04993	TfoX_N	TfoX N-terminal domain
Riftia pachyptila	NZ_AFOC01000072.1_13	COG0557	Exoribonuclease R	K	K01147	exoribonuclease II		EC:3.1.13.1	PF00773	RNB	RNB domain
Riftia pachyptila	NZ_AFOC01000029.1_9	COG2207	AraC-type DNA-binding domain-containing proteins	K	K02508	AraC family transcriptional regulator, 4-hydroxyphenylacetate3-monooxygenase operon regulatory protein			PF12833	HTH_18	Helix-turn-helix domain
Tevnia jerichonana	NZ_AFZB01000018.1_27	COG1309	Transcriptional regulator	K	K05501	TetR/AcrR family transcriptional regulator			PF00440	TetR_N	Bacterial regulatory proteins, tetR family
Tevnia jerichonana	NZ_AFZB01000002.1_41	COG1846	Transcriptional regulators	K					PF13601	HTH_34	Winged helix DNA-binding domain
Tevnia jerichonana	NZ_AFZB01000018.1_44	COG1309	Transcriptional regulator	K	K09017	TetR/AcrR family transcriptional regulator			PF09209	DUF1956	Domain of unknown function (DUF1956)
Tevnia jerichonana	NZ_AFZB01000037.1_20	COG1278	Cold shock proteins	K	K03704	cold shock protein (beta-ribbon, CspA family)			PF02482	Ribosomal_S30AE	Sigma 54 modulation protein / S30EA ribosomal protein
Tevnia jerichonana	NZ_AFZB01000005.1_103	COG0789	Predicted transcriptional regulators	K	K13638	MerR family transcriptional regulator, Zn(II)-responsive regulatorof zntA			PF09278	MerR-DNA-bind	MerR, DNA binding
Tevnia jerichonana	NZ_AFZB01000020.1_67	COG3070	Regulator of competence-specific genes	K	K07343	DNA transformation protein and related proteins			PF04993	TfoX_N	TfoX N-terminal domain
Tevnia jerichonana	NZ_AFZB01000012.1_27	COG0557	Exoribonuclease R	K	K01147	exoribonuclease II		EC:3.1.13.1	PF00773	RNB	RNB domain
Tevnia jerichonana	NZ_AFZB01000002.1_160	COG2207	AraC-type DNA-binding domain-containing proteins	K	K02508	AraC family transcriptional regulator, 4-hydroxyphenylacetate3-monooxygenase operon regulatory protein			PF12833	HTH_18	Helix-turn-helix domain
Tevnia jerichonana	NZ_AFZB01000064.1_5	COG0583	Transcriptional regulator	K	K03717	LysR family transcriptional regulator, transcriptional activator ofnhaA			PF00126	HTH_1	Bacterial regulatory helix-turn-helix protein, lysR family
Ridgeia piscesae	LDXT01000094.1_107	COG1515	Deoxyinosine 3'endonuclease (endonuclease V)	L	K05982	deoxyribonuclease V		EC:3.1.21.7	PF04493	Endonuclease_5	Endonuclease V
Ridgeia piscesae	LDXT01000088.1_4	COG3649	Uncharacterized protein predicted to be involved in DNA repair	V					PF05107	Cas_Cas7	CRISPR-associated protein Cas7
Ridgeia piscesae	LDXT01000088.1_3	COG1468	RecB family exonuclease	V	K07464	putative RecB family exonuclease			PF01930	Cas_Cas4	Domain of unknown function DUF83
Ridgeia piscesae	LDXT01000088.1_1	COG1343	Uncharacterized protein predicted to be involved in DNA repair	V	K09951	CRISPR-associated protein Cas2			PF09827	CRISPR_Cas2	CRISPR associated protein Cas2
Ridgeia piscesae	LDXT01000083.1_42	COG2801	Transposase and inactivated derivatives	X	K07497	putative transposase			PF00665	rve	Integrase core domain
Ridgeia piscesae	LDXT01000036.1_6	COG3436	Transposase and inactivated derivatives	X	K07484	transposase			PF03050	DDE_Tnp_IS66	Transposase IS66 family
Riftia pachyptila	NZ_AFOC01000005.1_2	COG1515	Deoxyinosine 3'endonuclease (endonuclease V)	L	K05982	deoxyribonuclease V		EC:3.1.21.7	PF04493	Endonuclease_5	Endonuclease V
Riftia pachyptila	NZ_AFOC01000121.1_5	COG3649	Uncharacterized protein predicted to be involved in DNA repair	V					PF05107	Cas_Cas7	CRISPR-associated protein Cas7
Riftia pachyptila	NZ_AFOC01000121.1_4	COG1468	RecB family exonuclease	V	K07464	putative RecB family exonuclease			PF01930	Cas_Cas4	Domain of unknown function DUF83
Riftia pachyptila	NZ_AFOC01000121.1_2	COG1343	Uncharacterized protein predicted to be involved in DNA repair	V	K09951	CRISPR-associated protein Cas2			PF09827	CRISPR_Cas2	CRISPR associated protein Cas2
Riftia pachyptila	NZ_AFOC01000128.1_1	COG3464	Transposase and inactivated derivatives	X	K07485	transposase			PF01610	DDE_Tnp_ISL3	Transposase
Riftia pachyptila	NZ_AFOC01000117.1_8	COG4973	Site-specific recombinase XerC	L	K03733	integrase/recombinase XerC			PF00589	Phage_integrase	Phage integrase family
Riftia pachyptila	NZ_AFOC01000081.1_11	COG3666	Transposase and inactivated derivatives	X	K07487	transposase			PF13751	DDE_Tnp_1_6	Transposase DDE domain
Riftia pachyptila	NZ_AFOC01000017.1_36	COG0507	ATP-dependent exoDNAse (exonuclease V), alpha subunit - helicase superfamily I member	L	K03581	exodeoxyribonuclease V alpha subunit	Homologous recombination	EC:3.1.11.5	PF13245	AAA_19	AAA domain
Tevnia jerichonana	NZ_AFZB01000017.1_1	COG1515	Deoxyinosine 3'endonuclease (endonuclease V)	L	K05982	deoxyribonuclease V		EC:3.1.21.7	PF04493	Endonuclease_5	Endonuclease V
Tevnia jerichonana	NZ_AFZB01000038.1_3	COG1468	RecB family exonuclease	V	K07464	putative RecB family exonuclease			PF01930	Cas_Cas4	Domain of unknown function DUF83
Tevnia jerichonana	NZ_AFZB01000038.1_1	COG1343	Uncharacterized protein predicted to be involved in DNA repair	V	K09951	CRISPR-associated protein Cas2			PF09827	CRISPR_Cas2	CRISPR associated protein Cas2
Tevnia jerichonana	NZ_AFZB01000005.1_83	COG3464	Transposase and inactivated derivatives	X	K07485	transposase			PF01610	DDE_Tnp_ISL3	Transposase
Tevnia jerichonana	NZ_AFZB01000005.1_5	COG4973	Site-specific recombinase XerC	L	K03733	integrase/recombinase XerC			PF00589	Phage_integrase	Phage integrase family
Tevnia jerichonana	NZ_AFZB01000077.1_1	COG3666	Transposase and inactivated derivatives	X	K07487	transposase			PF13751	DDE_Tnp_1_6	Transposase DDE domain
Tevnia jerichonana	NZ_AFZB01000013.1_29	COG0507	ATP-dependent exoDNAse (exonuclease V), alpha subunit - helicase superfamily I member	L	K03581	exodeoxyribonuclease V alpha subunit	Homologous recombination	EC:3.1.11.5	PF13245	AAA_19	AAA domain
Ridgeia piscesae	LDXT01000037.1_3	COG0513	Superfamily II DNA and RNA helicases	L	K11927	ATP-dependent RNA helicase RhlE	RNA degradation	EC:3.6.4.13	PF00270	DEAD	DEAD/DEAH box helicase
Tevnia jerichonana	NZ_AFZB01000002.1_169	COG0513	Superfamily II DNA and RNA helicases	L	K11927	ATP-dependent RNA helicase RhlE	RNA degradation	EC:3.6.4.13	PF00270	DEAD	DEAD/DEAH box helicase
Ridgeia piscesae	LDXT01000097.1_17	COG4953	Membrane carboxypeptidase/penicillin-binding protein PbpC	M	K05367	penicillin-binding protein 1C	Peptidoglycan biosynthesis	EC:2.4.1.-	PF00912	Transgly	Transglycosylase
Ridgeia piscesae	LDXT01000096.1_38	COG2982	Uncharacterized protein involved in outer membrane biogenesis	M	K07290	hypothetical protein			PF05170	AsmA	AsmA family
Ridgeia piscesae	LDXT01000094.1_74	COG0438	Glycosyltransferase	M	K07011	putative glutamine amidotransferase			PF13692	Glyco_trans_1_4	Glycosyl transferases group 1
Ridgeia piscesae	LDXT01000094.1_72	COG0438	Glycosyltransferase	M	K01043	L-seryl-tRNA(Ser) seleniumtransferase			PF00534	Glycos_transf_1	Glycosyl transferases group 1
Ridgeia piscesae	LDXT01000094.1_71	COG0472	UDP-N-acetylmuramyl pentapeptide phosphotransferase/UDP-N-acetylglucosamine-1-phosphate transferase	M	K13007	Fuc2NAc and GlcNAc transferase		EC:2.4.1.-	PF00953	Glycos_transf_4	Glycosyl transferase family 4
Ridgeia piscesae	LDXT01000092.1_20	COG2885	Outer membrane protein and related peptidoglycan-associated (lipo)proteins	M	K03286	OmpA-OmpF porin, OOP family			PF02412	TSP_3	Thrombospondin type 3 repeat
Ridgeia piscesae	LDXT01000091.1_24	COG2843	Putative enzyme of poly-gamma-glutamate biosynthesis (capsule formation)	M	K07282	poly-gamma-glutamate synthesis protein (capsule biosynthesisprotein)			PF09587	PGA_cap	Bacterial capsule synthesis protein PGA_cap
Ridgeia piscesae	LDXT01000085.1_4	COG0739	Membrane proteins related to metalloendopeptidases	M	K01417	snapalysin			PF01551	Peptidase_M23	Peptidase family M23
Ridgeia piscesae	LDXT01000085.1_36	COG1807	4-amino-4-deoxy-L-arabinose transferase and related glycosyltransferases of PMT family	M	K00721	dolichol-phosphate mannosyltransferase	N-Glycan biosynthesis	EC:2.4.1.83	PF13231	PMT_2	Dolichyl-phosphate-mannose-protein mannosyltransferase
Ridgeia piscesae	LDXT01000085.1_32	COG1807	4-amino-4-deoxy-L-arabinose transferase and related glycosyltransferases of PMT family	M	K07264	4-amino-4-deoxy-L-arabinose transferase		EC:2.-.-.-	PF13231	PMT_2	Dolichyl-phosphate-mannose-protein mannosyltransferase
Ridgeia piscesae	LDXT01000059.1_3	COG2089	Sialic acid synthase	M	K01654	N-acetylneuraminate synthase	Amino sugar and nucleotide sugar metabolism	EC:2.5.1.56	PF03102	NeuB	NeuB family
Ridgeia piscesae	LDXT01000058.1_10	COG0818	Diacylglycerol kinase	I	K00901	diacylglycerol kinase	Glycerolipid metabolism	EC:2.7.1.107	PF01219	DAGK_prokar	Prokaryotic diacylglycerol kinase
Ridgeia piscesae	LDXT01000054.1_9	COG2089	Sialic acid synthase	M	K01654	N-acetylneuraminate synthase	Amino sugar and nucleotide sugar metabolism	EC:2.5.1.56	PF03102	NeuB	NeuB family
Ridgeia piscesae	LDXT01000054.1_11	COG3980	Spore coat polysaccharide biosynthesis protein, predicted glycosyltransferase	M	K07257	spore coat polysaccharide biosynthesis protein SpsF			PF04101	Glyco_tran_28_C	Glycosyltransferase family 28 C-terminal domain
Ridgeia piscesae	LDXT01000054.1_10	COG1083	CMP-N-acetylneuraminic acid synthetase	M	K00983	N-acylneuraminate cytidylyltransferase	Amino sugar and nucleotide sugar metabolism	EC:2.7.7.43	PF02348	CTP_transf_3	Cytidylyltransferase
Ridgeia piscesae	LDXT01000039.1_2	COG1181	D-alanine-D-alanine ligase and related ATP-grasp enzymes	MR	K03802	cyanophycin synthetase		EC:6.-.-.-
Riftia pachyptila	NZ_AFOC01000143.1_3	COG4953	Membrane carboxypeptidase/penicillin-binding protein PbpC	M	K05367	penicillin-binding protein 1C	Peptidoglycan biosynthesis	EC:2.4.1.-	PF00905	Transpeptidase	Penicillin binding protein transpeptidase domain
Riftia pachyptila	NZ_AFOC01000122.1_5	COG2982	Uncharacterized protein involved in outer membrane biogenesis	M	K07290	hypothetical protein			PF05170	AsmA	AsmA family
Riftia pachyptila	NZ_AFOC01000065.1_1	COG0438	Glycosyltransferase	M	K07011	putative glutamine amidotransferase			PF13692	Glyco_trans_1_4	Glycosyl transferases group 1
Riftia pachyptila	NZ_AFOC01000129.1_2	COG0438	Glycosyltransferase	M	K01043	L-seryl-tRNA(Ser) seleniumtransferase			PF00534	Glycos_transf_1	Glycosyl transferases group 1
Riftia pachyptila	NZ_AFOC01000129.1_3	COG0472	UDP-N-acetylmuramyl pentapeptide phosphotransferase/UDP-N-acetylglucosamine-1-phosphate transferase	M	K13007	Fuc2NAc and GlcNAc transferase		EC:2.4.1.-	PF00953	Glycos_transf_4	Glycosyl transferase family 4
Riftia pachyptila	NZ_AFOC01000079.1_18	COG2885	Outer membrane protein and related peptidoglycan-associated (lipo)proteins	M	K03286	OmpA-OmpF porin, OOP family			PF02412	TSP_3	Thrombospondin type 3 repeat
Riftia pachyptila	NZ_AFOC01000081.1_9	COG0739	Membrane proteins related to metalloendopeptidases	M	K01417	snapalysin			PF01551	Peptidase_M23	Peptidase family M23
Riftia pachyptila	NZ_AFOC01000004.1_58	COG1807	4-amino-4-deoxy-L-arabinose transferase and related glycosyltransferases of PMT family	M	K00721	dolichol-phosphate mannosyltransferase	N-Glycan biosynthesis	EC:2.4.1.83	PF13231	PMT_2	Dolichyl-phosphate-mannose-protein mannosyltransferase
Riftia pachyptila	NZ_AFOC01000050.1_9	COG2089	Sialic acid synthase	M	K01654	N-acetylneuraminate synthase	Amino sugar and nucleotide sugar metabolism	EC:2.5.1.56	PF03102	NeuB	NeuB family
Riftia pachyptila	NZ_AFOC01000038.1_25	COG0818	Diacylglycerol kinase	I	K00901	diacylglycerol kinase	Glycerolipid metabolism	EC:2.7.1.107	PF01219	DAGK_prokar	Prokaryotic diacylglycerol kinase
Riftia pachyptila	NZ_AFOC01000008.1_5	COG1181	D-alanine-D-alanine ligase and related ATP-grasp enzymes	MR	K03802	cyanophycin synthetase		EC:6.-.-.-
Riftia pachyptila	NZ_AFOC01000143.1_4	COG4953	Membrane carboxypeptidase/penicillin-binding protein PbpC	M	K05367	penicillin-binding protein 1C	Peptidoglycan biosynthesis	EC:2.4.1.-	PF00912	Transgly	Transglycosylase
Riftia pachyptila	NZ_AFOC01000021.1_34	COG2885	Outer membrane protein and related peptidoglycan-associated (lipo)proteins	M	K03286	OmpA-OmpF porin, OOP family			PF00691	OmpA	OmpA family
Tevnia jerichonana	NZ_AFZB01000024.1_1	COG4953	Membrane carboxypeptidase/penicillin-binding protein PbpC	M	K05367	penicillin-binding protein 1C	Peptidoglycan biosynthesis	EC:2.4.1.-	PF00905	Transpeptidase	Penicillin binding protein transpeptidase domain
Tevnia jerichonana	NZ_AFZB01000006.1_30	COG2982	Uncharacterized protein involved in outer membrane biogenesis	M	K07290	hypothetical protein			PF05170	AsmA	AsmA family
Tevnia jerichonana	NZ_AFZB01000020.1_34	COG0438	Glycosyltransferase	M	K07011	putative glutamine amidotransferase			PF13692	Glyco_trans_1_4	Glycosyl transferases group 1
Tevnia jerichonana	NZ_AFZB01000020.1_36	COG0438	Glycosyltransferase	M	K01043	L-seryl-tRNA(Ser) seleniumtransferase			PF00534	Glycos_transf_1	Glycosyl transferases group 1
Tevnia jerichonana	NZ_AFZB01000020.1_37	COG0472	UDP-N-acetylmuramyl pentapeptide phosphotransferase/UDP-N-acetylglucosamine-1-phosphate transferase	M	K13007	Fuc2NAc and GlcNAc transferase		EC:2.4.1.-	PF00953	Glycos_transf_4	Glycosyl transferase family 4
Tevnia jerichonana	NZ_AFZB01000042.1_20	COG2885	Outer membrane protein and related peptidoglycan-associated (lipo)proteins	M	K03286	OmpA-OmpF porin, OOP family			PF02412	TSP_3	Thrombospondin type 3 repeat
Tevnia jerichonana	NZ_AFZB01000016.1_28	COG2843	Putative enzyme of poly-gamma-glutamate biosynthesis (capsule formation)	M	K07282	poly-gamma-glutamate synthesis protein (capsule biosynthesisprotein)			PF09587	PGA_cap	Bacterial capsule synthesis protein PGA_cap
Tevnia jerichonana	NZ_AFZB01000002.1_2	COG0739	Membrane proteins related to metalloendopeptidases	M	K01417	snapalysin			PF01551	Peptidase_M23	Peptidase family M23
Tevnia jerichonana	NZ_AFZB01000002.1_36	COG1807	4-amino-4-deoxy-L-arabinose transferase and related glycosyltransferases of PMT family	M	K00721	dolichol-phosphate mannosyltransferase	N-Glycan biosynthesis	EC:2.4.1.83	PF13231	PMT_2	Dolichyl-phosphate-mannose-protein mannosyltransferase
Tevnia jerichonana	NZ_AFZB01000002.1_32	COG1807	4-amino-4-deoxy-L-arabinose transferase and related glycosyltransferases of PMT family	M	K07264	4-amino-4-deoxy-L-arabinose transferase		EC:2.-.-.-	PF13231	PMT_2	Dolichyl-phosphate-mannose-protein mannosyltransferase
Tevnia jerichonana	NZ_AFZB01000001.1_138	COG2089	Sialic acid synthase	M	K01654	N-acetylneuraminate synthase	Amino sugar and nucleotide sugar metabolism	EC:2.5.1.56	PF03102	NeuB	NeuB family
Tevnia jerichonana	NZ_AFZB01000033.1_6	COG0818	Diacylglycerol kinase	I	K00901	diacylglycerol kinase	Glycerolipid metabolism	EC:2.7.1.107	PF01219	DAGK_prokar	Prokaryotic diacylglycerol kinase
Tevnia jerichonana	NZ_AFZB01000001.1_154	COG2089	Sialic acid synthase	M	K01654	N-acetylneuraminate synthase	Amino sugar and nucleotide sugar metabolism	EC:2.5.1.56	PF03102	NeuB	NeuB family
Tevnia jerichonana	NZ_AFZB01000001.1_158	COG0438	Glycosyltransferase	M	K00599	trans-aconitate 2-methyltransferase	Histidine metabolism		PF13489	Methyltransf_23	Methyltransferase domain
Tevnia jerichonana	NZ_AFZB01000001.1_152	COG3980	Spore coat polysaccharide biosynthesis protein, predicted glycosyltransferase	M	K07257	spore coat polysaccharide biosynthesis protein SpsF
Tevnia jerichonana	NZ_AFZB01000001.1_153	COG1083	CMP-N-acetylneuraminic acid synthetase	M	K00983	N-acylneuraminate cytidylyltransferase	Amino sugar and nucleotide sugar metabolism	EC:2.7.7.43	PF02348	CTP_transf_3	Cytidylyltransferase
Tevnia jerichonana	NZ_AFZB01000025.1_3	COG1181	D-alanine-D-alanine ligase and related ATP-grasp enzymes	MR	K03802	cyanophycin synthetase		EC:6.-.-.-
Tevnia jerichonana	NZ_AFZB01000055.1_4	COG4953	Membrane carboxypeptidase/penicillin-binding protein PbpC	M	K05367	penicillin-binding protein 1C	Peptidoglycan biosynthesis	EC:2.4.1.-	PF00912	Transgly	Transglycosylase
Ridgeia piscesae	LDXT01000084.1_13	COG0451	Nucleoside-diphosphate-sugar epimerases	M	K01711	GDPmannose 4,6-dehydratase	Fructose and mannose metabolism	EC:4.2.1.47	PF16363	GDP_Man_Dehyd	GDP-mannose 4,6 dehydratase
Ridgeia piscesae	LDXT01000072.1_37	COG0451	Nucleoside-diphosphate-sugar epimerases	M	K00329	NADH dehydrogenase	Oxidative phosphorylation	EC:1.6.5.3	PF01370	Epimerase	NAD dependent epimerase/dehydratase family
Riftia pachyptila	NZ_AFOC01000048.1_8	COG0451	Nucleoside-diphosphate-sugar epimerases	M	K01711	GDPmannose 4,6-dehydratase	Fructose and mannose metabolism	EC:4.2.1.47	PF16363	GDP_Man_Dehyd	GDP-mannose 4,6 dehydratase
Riftia pachyptila	NZ_AFOC01000068.1_2	COG0451	Nucleoside-diphosphate-sugar epimerases	M	K00329	NADH dehydrogenase	Oxidative phosphorylation	EC:1.6.5.3	PF01370	Epimerase	NAD dependent epimerase/dehydratase family
Tevnia jerichonana	NZ_AFZB01000009.1_76	COG0451	Nucleoside-diphosphate-sugar epimerases	M	K01711	GDPmannose 4,6-dehydratase	Fructose and mannose metabolism	EC:4.2.1.47	PF16363	GDP_Man_Dehyd	GDP-mannose 4,6 dehydratase
Tevnia jerichonana	NZ_AFZB01000004.1_5	COG0451	Nucleoside-diphosphate-sugar epimerases	M
Ridgeia piscesae	LDXT01000085.1_57	COG1208	Nucleoside-diphosphate-sugar pyrophosphorylase involved in lipopolysaccharide biosynthesis/translation initiation factor 2B, gamma/epsilon subunits (eIF-2Bgamma/eIF-2Bepsilon)	JM	K07281	hypothetical protein			PF12804	NTP_transf_3	MobA-like NTP transferase domain
Ridgeia piscesae	LDXT01000084.1_12	COG1208	Nucleoside-diphosphate-sugar pyrophosphorylase involved in lipopolysaccharide biosynthesis/translation initiation factor 2B, gamma/epsilon subunits (eIF-2Bgamma/eIF-2Bepsilon)	JM	K00966	mannose-1-phosphate guanylyltransferase	Fructose and mannose metabolism	EC:2.7.7.13	PF00483	NTP_transferase	Nucleotidyl transferase
Riftia pachyptila	NZ_AFOC01000004.1_38	COG1208	Nucleoside-diphosphate-sugar pyrophosphorylase involved in lipopolysaccharide biosynthesis/translation initiation factor 2B, gamma/epsilon subunits (eIF-2Bgamma/eIF-2Bepsilon)	JM	K07281	hypothetical protein			PF12804	NTP_transf_3	MobA-like NTP transferase domain
Riftia pachyptila	NZ_AFOC01000048.1_9	COG1208	Nucleoside-diphosphate-sugar pyrophosphorylase involved in lipopolysaccharide biosynthesis/translation initiation factor 2B, gamma/epsilon subunits (eIF-2Bgamma/eIF-2Bepsilon)	JM	K00966	mannose-1-phosphate guanylyltransferase	Fructose and mannose metabolism	EC:2.7.7.13	PF00483	NTP_transferase	Nucleotidyl transferase
Tevnia jerichonana	NZ_AFZB01000002.1_59	COG1208	Nucleoside-diphosphate-sugar pyrophosphorylase involved in lipopolysaccharide biosynthesis/translation initiation factor 2B, gamma/epsilon subunits (eIF-2Bgamma/eIF-2Bepsilon)	JM	K07281	hypothetical protein			PF12804	NTP_transf_3	MobA-like NTP transferase domain
Tevnia jerichonana	NZ_AFZB01000009.1_77	COG1208	Nucleoside-diphosphate-sugar pyrophosphorylase involved in lipopolysaccharide biosynthesis/translation initiation factor 2B, gamma/epsilon subunits (eIF-2Bgamma/eIF-2Bepsilon)	JM	K00966	mannose-1-phosphate guanylyltransferase	Fructose and mannose metabolism	EC:2.7.7.13	PF00483	NTP_transferase	Nucleotidyl transferase
Ridgeia piscesae	LDXT01000060.1_4	COG1538	Outer membrane protein	M
Riftia pachyptila	NZ_AFOC01000047.1_15	COG1538	Outer membrane protein	M
Tevnia jerichonana	NZ_AFZB01000026.1_4	COG1538	Outer membrane protein	M
Ridgeia piscesae	LDXT01000092.1_98	COG1360	Flagellar motor protein	N	K02557	chemotaxis protein MotB	Bacterial chemotaxis		PF00691	OmpA	OmpA family
Ridgeia piscesae	LDXT01000071.1_12	COG1360	Flagellar motor protein	N					PF00691	OmpA	OmpA family
Ridgeia piscesae	LDXT01000054.1_4	COG1344	Flagellin and related hook-associated proteins	N	K02406	flagellin	Two-component system		PF00669	Flagellin_N	Bacterial flagellin N-terminal helical region
Riftia pachyptila	NZ_AFOC01000063.1_9	COG1360	Flagellar motor protein	N	K02557	chemotaxis protein MotB	Bacterial chemotaxis		PF00691	OmpA	OmpA family
Riftia pachyptila	NZ_AFOC01000098.1_5	COG1360	Flagellar motor protein	N					PF00691	OmpA	OmpA family
Riftia pachyptila	NZ_AFOC01000113.1_5	COG1344	Flagellin and related hook-associated proteins	N	K02406	flagellin	Two-component system		PF00669	Flagellin_N	Bacterial flagellin N-terminal helical region
Tevnia jerichonana	NZ_AFZB01000035.1_22	COG1360	Flagellar motor protein	N	K02557	chemotaxis protein MotB	Bacterial chemotaxis		PF00691	OmpA	OmpA family
Tevnia jerichonana	NZ_AFZB01000006.1_97	COG1360	Flagellar motor protein	N					PF00691	OmpA	OmpA family
Tevnia jerichonana	NZ_AFZB01000001.1_160	COG1344	Flagellin and related hook-associated proteins	N	K02406	flagellin	Two-component system		PF00669	Flagellin_N	Bacterial flagellin N-terminal helical region
Ridgeia piscesae	LDXT01000093.1_68	COG0840	Methyl-accepting chemotaxis protein	NT	K03406	methyl-accepting chemotaxis protein	Two-component system		PF00015	MCPsignal	Methyl-accepting chemotaxis protein (MCP) signalling domain
Ridgeia piscesae	LDXT01000092.1_21	COG0840	Methyl-accepting chemotaxis protein	NT	K03406	methyl-accepting chemotaxis protein	Two-component system		PF00015	MCPsignal	Methyl-accepting chemotaxis protein (MCP) signalling domain
Ridgeia piscesae	LDXT01000087.1_48	COG0840	Methyl-accepting chemotaxis protein	NT	K03406	methyl-accepting chemotaxis protein	Two-component system		PF00015	MCPsignal	Methyl-accepting chemotaxis protein (MCP) signalling domain
Ridgeia piscesae	LDXT01000086.1_16	COG0840	Methyl-accepting chemotaxis protein	NT	K03406	methyl-accepting chemotaxis protein	Two-component system		PF00015	MCPsignal	Methyl-accepting chemotaxis protein (MCP) signalling domain
Ridgeia piscesae	LDXT01000083.1_7	COG0840	Methyl-accepting chemotaxis protein	NT	K03406	methyl-accepting chemotaxis protein	Two-component system		PF00015	MCPsignal	Methyl-accepting chemotaxis protein (MCP) signalling domain
Ridgeia piscesae	LDXT01000079.1_47	COG0840	Methyl-accepting chemotaxis protein	NT	K03406	methyl-accepting chemotaxis protein	Two-component system		PF00015	MCPsignal	Methyl-accepting chemotaxis protein (MCP) signalling domain
Ridgeia piscesae	LDXT01000070.1_4	COG1352	Methylase of chemotaxis methyl-accepting proteins	NT	K13924	two-component system, chemotaxis family, CheB/CheR fusion protein	Two-component system	EC:2.1.1.80;3.1.1.61	PF01339	CheB_methylest	CheB methylesterase
Ridgeia piscesae	LDXT01000068.1_15	COG0840	Methyl-accepting chemotaxis protein	NT	K03406	methyl-accepting chemotaxis protein	Two-component system		PF00015	MCPsignal	Methyl-accepting chemotaxis protein (MCP) signalling domain
Ridgeia piscesae	LDXT01000055.1_10	COG0643	Chemotaxis protein histidine kinase and related kinases	NT	K02487	type IV pili sensor histidine kinase and response regulator	Two-component system		PF01627	Hpt	Hpt domain
Ridgeia piscesae	LDXT01000038.1_7	COG1352	Methylase of chemotaxis methyl-accepting proteins	NT	K00575	chemotaxis protein methyltransferase CheR	Two-component system	EC:2.1.1.80	PF01739	CheR	CheR methyltransferase, SAM binding domain
Riftia pachyptila	NZ_AFOC01000011.1_8	COG0840	Methyl-accepting chemotaxis protein	NT	K03406	methyl-accepting chemotaxis protein	Two-component system		PF00015	MCPsignal	Methyl-accepting chemotaxis protein (MCP) signalling domain
Riftia pachyptila	NZ_AFOC01000079.1_17	COG0840	Methyl-accepting chemotaxis protein	NT	K03406	methyl-accepting chemotaxis protein	Two-component system		PF00015	MCPsignal	Methyl-accepting chemotaxis protein (MCP) signalling domain
Riftia pachyptila	NZ_AFOC01000006.1_9	COG0840	Methyl-accepting chemotaxis protein	NT	K03406	methyl-accepting chemotaxis protein	Two-component system		PF00015	MCPsignal	Methyl-accepting chemotaxis protein (MCP) signalling domain
Riftia pachyptila	NZ_AFOC01000018.1_23	COG0840	Methyl-accepting chemotaxis protein	NT	K03406	methyl-accepting chemotaxis protein	Two-component system		PF00015	MCPsignal	Methyl-accepting chemotaxis protein (MCP) signalling domain
Riftia pachyptila	NZ_AFOC01000004.1_5	COG0840	Methyl-accepting chemotaxis protein	NT	K03406	methyl-accepting chemotaxis protein	Two-component system		PF00672	HAMP	HAMP domain
Riftia pachyptila	NZ_AFOC01000012.1_19	COG0840	Methyl-accepting chemotaxis protein	NT	K03406	methyl-accepting chemotaxis protein	Two-component system		PF00015	MCPsignal	Methyl-accepting chemotaxis protein (MCP) signalling domain
Riftia pachyptila	NZ_AFOC01000012.1_6	COG1352	Methylase of chemotaxis methyl-accepting proteins	NT	K13924	two-component system, chemotaxis family, CheB/CheR fusion protein	Two-component system	EC:2.1.1.80;3.1.1.61	PF01339	CheB_methylest	CheB methylesterase
Riftia pachyptila	NZ_AFOC01000059.1_6	COG0840	Methyl-accepting chemotaxis protein	NT	K03406	methyl-accepting chemotaxis protein	Two-component system		PF00015	MCPsignal	Methyl-accepting chemotaxis protein (MCP) signalling domain
Riftia pachyptila	NZ_AFOC01000118.1_8	COG1352	Methylase of chemotaxis methyl-accepting proteins	NT	K00575	chemotaxis protein methyltransferase CheR	Two-component system	EC:2.1.1.80	PF01739	CheR	CheR methyltransferase, SAM binding domain
Riftia pachyptila	NZ_AFOC01000100.1_1	COG0643	Chemotaxis protein histidine kinase and related kinases	NT	K02487	type IV pili sensor histidine kinase and response regulator	Two-component system		PF00072	Response_reg	Response regulator receiver domain
Riftia pachyptila	NZ_AFOC01000055.1_1	COG0643	Chemotaxis protein histidine kinase and related kinases	NT	K02487	type IV pili sensor histidine kinase and response regulator	Two-component system		PF01627	Hpt	Hpt domain
Riftia pachyptila	NZ_AFOC01000002.1_67	COG0840	Methyl-accepting chemotaxis protein	NT	K03406	methyl-accepting chemotaxis protein	Two-component system		PF00015	MCPsignal	Methyl-accepting chemotaxis protein (MCP) signalling domain
Tevnia jerichonana	NZ_AFZB01000007.1_43	COG0840	Methyl-accepting chemotaxis protein	NT	K03406	methyl-accepting chemotaxis protein	Two-component system		PF00015	MCPsignal	Methyl-accepting chemotaxis protein (MCP) signalling domain
Tevnia jerichonana	NZ_AFZB01000042.1_19	COG0840	Methyl-accepting chemotaxis protein	NT	K03406	methyl-accepting chemotaxis protein	Two-component system		PF00015	MCPsignal	Methyl-accepting chemotaxis protein (MCP) signalling domain
Tevnia jerichonana	NZ_AFZB01000001.1_221	COG0840	Methyl-accepting chemotaxis protein	NT	K03406	methyl-accepting chemotaxis protein	Two-component system		PF00015	MCPsignal	Methyl-accepting chemotaxis protein (MCP) signalling domain
Tevnia jerichonana	NZ_AFZB01000002.1_187	COG0840	Methyl-accepting chemotaxis protein	NT	K03406	methyl-accepting chemotaxis protein	Two-component system		PF00015	MCPsignal	Methyl-accepting chemotaxis protein (MCP) signalling domain
Tevnia jerichonana	NZ_AFZB01000002.1_93	COG0840	Methyl-accepting chemotaxis protein	NT	K03406	methyl-accepting chemotaxis protein	Two-component system		PF00015	MCPsignal	Methyl-accepting chemotaxis protein (MCP) signalling domain
Tevnia jerichonana	NZ_AFZB01000044.1_11	COG0840	Methyl-accepting chemotaxis protein	NT	K03406	methyl-accepting chemotaxis protein	Two-component system		PF00015	MCPsignal	Methyl-accepting chemotaxis protein (MCP) signalling domain
Tevnia jerichonana	NZ_AFZB01000012.1_12	COG1352	Methylase of chemotaxis methyl-accepting proteins	NT	K13924	two-component system, chemotaxis family, CheB/CheR fusion protein	Two-component system	EC:2.1.1.80;3.1.1.61	PF01339	CheB_methylest	CheB methylesterase
Tevnia jerichonana	NZ_AFZB01000014.1_47	COG0840	Methyl-accepting chemotaxis protein	NT	K03406	methyl-accepting chemotaxis protein	Two-component system		PF00015	MCPsignal	Methyl-accepting chemotaxis protein (MCP) signalling domain
Tevnia jerichonana	NZ_AFZB01000037.1_6	COG1352	Methylase of chemotaxis methyl-accepting proteins	NT	K00575	chemotaxis protein methyltransferase CheR	Two-component system	EC:2.1.1.80	PF01739	CheR	CheR methyltransferase, SAM binding domain
Tevnia jerichonana	NZ_AFZB01000043.1_1	COG0643	Chemotaxis protein histidine kinase and related kinases	NT	K02487	type IV pili sensor histidine kinase and response regulator	Two-component system		PF00072	Response_reg	Response regulator receiver domain
Tevnia jerichonana	NZ_AFZB01000040.1_1	COG0643	Chemotaxis protein histidine kinase and related kinases	NT	K02487	type IV pili sensor histidine kinase and response regulator	Two-component system		PF01627	Hpt	Hpt domain
Tevnia jerichonana	NZ_AFZB01000001.1_110	COG0840	Methyl-accepting chemotaxis protein	NT	K03406	methyl-accepting chemotaxis protein	Two-component system		PF00015	MCPsignal	Methyl-accepting chemotaxis protein (MCP) signalling domain
Ridgeia piscesae	LDXT01000083.1_29	COG1450	Type II secretory pathway, component PulD	U	K02453	general secretion pathway protein D	Bacterial secretion system		PF00263	Secretin	Bacterial type II and III secretion system protein
Ridgeia piscesae	LDXT01000083.1_26	COG1459	Type II secretory pathway, component PulF	NUW	K02653	type IV pilus assembly protein PilC			PF00482	T2SSF	Type II secretion system (T2SS), protein F
Ridgeia piscesae	LDXT01000083.1_21	COG2165	Type II secretory pathway, pseudopilin PulG	NUW					PF07963	N_methyl	Prokaryotic N-terminal methylation motif
Ridgeia piscesae	LDXT01000083.1_20	COG2165	Type II secretory pathway, pseudopilin PulG	NUW					PF07963	N_methyl	Prokaryotic N-terminal methylation motif
Ridgeia piscesae	LDXT01000072.1_14	COG3170	Tfp pilus assembly protein FimV	NW	K08086	pilus assembly protein FimV
Ridgeia piscesae	LDXT01000058.1_5	COG1450	Type II secretory pathway, component PulD	U	K02453	general secretion pathway protein D	Bacterial secretion system		PF00263	Secretin	Bacterial type II and III secretion system protein
Ridgeia piscesae	LDXT01000058.1_2	COG2804	Type II secretory pathway, ATPase PulE/Tfp pilus assembly pathway, ATPase PilB	NUW	K02454	general secretion pathway protein E	Bacterial secretion system		PF00437	T2SSE	Type II/IV secretion system protein
Ridgeia piscesae	LDXT01000045.1_12	COG2165	Type II secretory pathway, pseudopilin PulG	NUW	K02456	general secretion pathway protein G	Bacterial secretion system		PF07963	N_methyl	Prokaryotic N-terminal methylation motif
Riftia pachyptila	NZ_AFOC01000003.1_26	COG3121	P pilus assembly protein, chaperone PapD	W
Riftia pachyptila	NZ_AFOC01000110.1_7	COG1450	Type II secretory pathway, component PulD	U	K02453	general secretion pathway protein D	Bacterial secretion system		PF00263	Secretin	Bacterial type II and III secretion system protein
Riftia pachyptila	NZ_AFOC01000110.1_5	COG3063	Tfp pilus assembly protein PilF	NW					PF14559	TPR_19	Tetratricopeptide repeat
Riftia pachyptila	NZ_AFOC01000110.1_2	COG1459	Type II secretory pathway, component PulF	NUW	K02653	type IV pilus assembly protein PilC			PF00482	T2SSF	Type II secretion system (T2SS), protein F
Riftia pachyptila	NZ_AFOC01000090.1_5	COG2165	Type II secretory pathway, pseudopilin PulG	NUW					PF07963	N_methyl	Prokaryotic N-terminal methylation motif
Riftia pachyptila	NZ_AFOC01000090.1_6	COG2165	Type II secretory pathway, pseudopilin PulG	NUW					PF07963	N_methyl	Prokaryotic N-terminal methylation motif
Riftia pachyptila	NZ_AFOC01000054.1_13	COG3170	Tfp pilus assembly protein FimV	NW	K08086	pilus assembly protein FimV
Riftia pachyptila	NZ_AFOC01000038.1_19	COG1450	Type II secretory pathway, component PulD	U	K02453	general secretion pathway protein D	Bacterial secretion system		PF00263	Secretin	Bacterial type II and III secretion system protein
Riftia pachyptila	NZ_AFOC01000038.1_16	COG2804	Type II secretory pathway, ATPase PulE/Tfp pilus assembly pathway, ATPase PilB	NUW	K02454	general secretion pathway protein E	Bacterial secretion system		PF00437	T2SSE	Type II/IV secretion system protein
Riftia pachyptila	NZ_AFOC01000038.1_14	COG2165	Type II secretory pathway, pseudopilin PulG	NUW	K12287	MSHA biogenesis protein MshQ			PF13385	Laminin_G_3	Concanavalin A-like lectin/glucanases superfamily
Riftia pachyptila	NZ_AFOC01000104.1_2	COG3170	Tfp pilus assembly protein FimV	NW	K08086	pilus assembly protein FimV
Riftia pachyptila	NZ_AFOC01000038.1_15	COG1459	Type II secretory pathway, component PulF	NUW	K02455	general secretion pathway protein F	Bacterial secretion system		PF00482	T2SSF	Type II secretion system (T2SS), protein F
Riftia pachyptila	NZ_AFOC01000017.1_41	COG4966	Tfp pilus assembly protein PilW	NW	K02672	type IV pilus assembly protein PilW			PF07963	N_methyl	Prokaryotic N-terminal methylation motif
Tevnia jerichonana	NZ_AFZB01000015.1_34	COG3121	P pilus assembly protein, chaperone PapD	W
Tevnia jerichonana	NZ_AFZB01000003.1_157	COG3063	Tfp pilus assembly protein PilF	NW					PF13432	TPR_16	Tetratricopeptide repeat
Tevnia jerichonana	NZ_AFZB01000002.1_120	COG1450	Type II secretory pathway, component PulD	U	K02453	general secretion pathway protein D	Bacterial secretion system		PF00263	Secretin	Bacterial type II and III secretion system protein
Tevnia jerichonana	NZ_AFZB01000002.1_117	COG1459	Type II secretory pathway, component PulF	NUW	K02653	type IV pilus assembly protein PilC			PF00482	T2SSF	Type II secretion system (T2SS), protein F
Tevnia jerichonana	NZ_AFZB01000002.1_112	COG2165	Type II secretory pathway, pseudopilin PulG	NUW					PF07963	N_methyl	Prokaryotic N-terminal methylation motif
Tevnia jerichonana	NZ_AFZB01000002.1_111	COG2165	Type II secretory pathway, pseudopilin PulG	NUW					PF07963	N_methyl	Prokaryotic N-terminal methylation motif
Tevnia jerichonana	NZ_AFZB01000005.1_47	COG3170	Tfp pilus assembly protein FimV	NW	K08086	pilus assembly protein FimV
Tevnia jerichonana	NZ_AFZB01000033.1_12	COG1450	Type II secretory pathway, component PulD	U	K02453	general secretion pathway protein D	Bacterial secretion system		PF00263	Secretin	Bacterial type II and III secretion system protein
Tevnia jerichonana	NZ_AFZB01000033.1_15	COG2804	Type II secretory pathway, ATPase PulE/Tfp pilus assembly pathway, ATPase PilB	NUW	K02454	general secretion pathway protein E	Bacterial secretion system		PF00437	T2SSE	Type II/IV secretion system protein
Tevnia jerichonana	NZ_AFZB01000033.1_17	COG2165	Type II secretory pathway, pseudopilin PulG	NUW	K12287	MSHA biogenesis protein MshQ			PF13385	Laminin_G_3	Concanavalin A-like lectin/glucanases superfamily
Tevnia jerichonana	NZ_AFZB01000018.1_13	COG3170	Tfp pilus assembly protein FimV	NW	K08086	pilus assembly protein FimV
Tevnia jerichonana	NZ_AFZB01000033.1_16	COG1459	Type II secretory pathway, component PulF	NUW	K02455	general secretion pathway protein F	Bacterial secretion system		PF00482	T2SSF	Type II secretion system (T2SS), protein F
Tevnia jerichonana	NZ_AFZB01000013.1_34	COG4966	Tfp pilus assembly protein PilW	NW	K02672	type IV pilus assembly protein PilW			PF07963	N_methyl	Prokaryotic N-terminal methylation motif
Ridgeia piscesae	LDXT01000096.1_57	COG0501	Zn-dependent protease with chaperone function	O	K03799	heat shock protein HtpX		EC:3.4.24.-	PF01435	Peptidase_M48	Peptidase family M48
Ridgeia piscesae	LDXT01000096.1_55	COG0484	DnaJ-class molecular chaperone with C-terminal Zn finger domain	O	K05516	curved DNA-binding protein			PF01556	DnaJ_C	DnaJ C terminal domain
Ridgeia piscesae	LDXT01000096.1_54	COG0265	Trypsin-like serine proteases, typically periplasmic, contain C-terminal PDZ domain	O	K01362	lactocepin			PF13365	Trypsin_2	Trypsin-like peptidase domain
Ridgeia piscesae	LDXT01000096.1_53	COG0071	Molecular chaperone (small heat shock protein)	O	K13993	HSP20 family protein	Protein processing in endoplasmic reticulum		PF00011	HSP20	Hsp20/alpha crystallin family
Ridgeia piscesae	LDXT01000095.1_106	COG0265	Trypsin-like serine proteases, typically periplasmic, contain C-terminal PDZ domain	O	K01362	lactocepin			PF13365	Trypsin_2	Trypsin-like peptidase domain
Ridgeia piscesae	LDXT01000091.1_71	COG3118	Thioredoxin domain-containing protein	O	K05838	putative thioredoxin			PF00085	Thioredoxin	Thioredoxin
Ridgeia piscesae	LDXT01000089.1_26	COG4235	Cytochrome c biogenesis factor	CO	K02656	type IV pilus assembly protein PilF
Ridgeia piscesae	LDXT01000085.1_54	COG0501	Zn-dependent protease with chaperone function	O	K03799	heat shock protein HtpX		EC:3.4.24.-	PF01435	Peptidase_M48	Peptidase family M48
Ridgeia piscesae	LDXT01000084.1_2	COG0542	ATPases with chaperone activity, ATP-binding subunit	O	K03696	ATP-dependent Clp protease ATP-binding subunit ClpC			PF07724	AAA_2	AAA domain (Cdc48 subfamily)
Ridgeia piscesae	LDXT01000041.1_4	COG1030	Membrane-bound serine protease (ClpP class)	O	K07403	membrane-bound serine protease (ClpP class)			PF01957	NfeD	NfeD-like C-terminal, partner-binding
Ridgeia piscesae	LDXT01000041.1_3	COG0330	Membrane protease subunits, stomatin/prohibitin homologs	O	K11293	protein HIRA/HIR1			PF01145	Band_7	SPFH domain / Band 7 family
Riftia pachyptila	NZ_AFOC01000060.1_9	COG0501	Zn-dependent protease with chaperone function	O	K03799	heat shock protein HtpX		EC:3.4.24.-	PF01435	Peptidase_M48	Peptidase family M48
Riftia pachyptila	NZ_AFOC01000060.1_7	COG0484	DnaJ-class molecular chaperone with C-terminal Zn finger domain	O	K05516	curved DNA-binding protein			PF01556	DnaJ_C	DnaJ C terminal domain
Riftia pachyptila	NZ_AFOC01000060.1_6	COG0265	Trypsin-like serine proteases, typically periplasmic, contain C-terminal PDZ domain	O	K01362	lactocepin			PF13365	Trypsin_2	Trypsin-like peptidase domain
Riftia pachyptila	NZ_AFOC01000060.1_5	COG0071	Molecular chaperone (small heat shock protein)	O	K13993	HSP20 family protein	Protein processing in endoplasmic reticulum		PF00011	HSP20	Hsp20/alpha crystallin family
Riftia pachyptila	NZ_AFOC01000003.1_30	COG0265	Trypsin-like serine proteases, typically periplasmic, contain C-terminal PDZ domain	O	K08070	2-alkenal reductase		EC:1.3.1.74	PF13365	Trypsin_2	Trypsin-like peptidase domain
Riftia pachyptila	NZ_AFOC01000039.1_8	COG3118	Thioredoxin domain-containing protein	O	K05838	putative thioredoxin			PF14561	TPR_20	Tetratricopeptide repeat
Riftia pachyptila	NZ_AFOC01000156.1_5	COG4235	Cytochrome c biogenesis factor	CO					PF13432	TPR_16	Tetratricopeptide repeat
Riftia pachyptila	NZ_AFOC01000004.1_37	COG2518	Protein-L-isoaspartate carboxylmethyltransferase	O	K05929	phosphoethanolamine N-methyltransferase	Glycerophospholipid metabolism	EC:2.1.1.103	PF13489	Methyltransf_23	Methyltransferase domain
Riftia pachyptila	NZ_AFOC01000004.1_42	COG0501	Zn-dependent protease with chaperone function	O	K03799	heat shock protein HtpX		EC:3.4.24.-	PF01435	Peptidase_M48	Peptidase family M48
Riftia pachyptila	NZ_AFOC01000048.1_22	COG0542	ATPases with chaperone activity, ATP-binding subunit	O	K03696	ATP-dependent Clp protease ATP-binding subunit ClpC			PF07724	AAA_2	AAA domain (Cdc48 subfamily)
Riftia pachyptila	NZ_AFOC01000075.1_9	COG1030	Membrane-bound serine protease (ClpP class)	O	K07403	membrane-bound serine protease (ClpP class)			PF01957	NfeD	NfeD-like C-terminal, partner-binding
Riftia pachyptila	NZ_AFOC01000075.1_10	COG0330	Membrane protease subunits, stomatin/prohibitin homologs	O	K11293	protein HIRA/HIR1			PF01145	Band_7	SPFH domain / Band 7 family
Riftia pachyptila	NZ_AFOC01000027.1_25	COG0542	ATPases with chaperone activity, ATP-binding subunit	O	K03695	ATP-dependent Clp protease ATP-binding subunit ClpB			PF07724	AAA_2	AAA domain (Cdc48 subfamily)
Tevnia jerichonana	NZ_AFZB01000006.1_11	COG0501	Zn-dependent protease with chaperone function	O	K03799	heat shock protein HtpX		EC:3.4.24.-	PF01435	Peptidase_M48	Peptidase family M48
Tevnia jerichonana	NZ_AFZB01000006.1_13	COG0484	DnaJ-class molecular chaperone with C-terminal Zn finger domain	O	K05516	curved DNA-binding protein			PF01556	DnaJ_C	DnaJ C terminal domain
Tevnia jerichonana	NZ_AFZB01000006.1_14	COG0265	Trypsin-like serine proteases, typically periplasmic, contain C-terminal PDZ domain	O	K01362	lactocepin			PF13365	Trypsin_2	Trypsin-like peptidase domain
Tevnia jerichonana	NZ_AFZB01000006.1_15	COG0071	Molecular chaperone (small heat shock protein)	O	K13993	HSP20 family protein	Protein processing in endoplasmic reticulum		PF00011	HSP20	Hsp20/alpha crystallin family
Tevnia jerichonana	NZ_AFZB01000015.1_30	COG0265	Trypsin-like serine proteases, typically periplasmic, contain C-terminal PDZ domain	O	K08070	2-alkenal reductase		EC:1.3.1.74	PF13365	Trypsin_2	Trypsin-like peptidase domain
Tevnia jerichonana	NZ_AFZB01000016.1_74	COG3118	Thioredoxin domain-containing protein	O	K05838	putative thioredoxin			PF14561	TPR_20	Tetratricopeptide repeat
Tevnia jerichonana	NZ_AFZB01000002.1_60	COG2518	Protein-L-isoaspartate carboxylmethyltransferase	O	K05929	phosphoethanolamine N-methyltransferase	Glycerophospholipid metabolism	EC:2.1.1.103	PF13489	Methyltransf_23	Methyltransferase domain
Tevnia jerichonana	NZ_AFZB01000002.1_55	COG0501	Zn-dependent protease with chaperone function	O	K03799	heat shock protein HtpX		EC:3.4.24.-	PF01435	Peptidase_M48	Peptidase family M48
Tevnia jerichonana	NZ_AFZB01000009.1_87	COG0542	ATPases with chaperone activity, ATP-binding subunit	O	K03696	ATP-dependent Clp protease ATP-binding subunit ClpC			PF07724	AAA_2	AAA domain (Cdc48 subfamily)
Tevnia jerichonana	NZ_AFZB01000037.1_18	COG1030	Membrane-bound serine protease (ClpP class)	O	K07403	membrane-bound serine protease (ClpP class)			PF01957	NfeD	NfeD-like C-terminal, partner-binding
Tevnia jerichonana	NZ_AFZB01000037.1_19	COG0330	Membrane protease subunits, stomatin/prohibitin homologs	O	K11293	protein HIRA/HIR1			PF01145	Band_7	SPFH domain / Band 7 family
Tevnia jerichonana	NZ_AFZB01000008.1_11	COG0542	ATPases with chaperone activity, ATP-binding subunit	O	K03694	ATP-dependent Clp protease ATP-binding subunit ClpA			PF10431	ClpB_D2-small	C-terminal, D2-small domain, of ClpB protein
Riftia pachyptila	NZ_AFOC01000076.1_21	COG0526	Thiol-disulfide isomerase and thioredoxins	O					PF00578	AhpC-TSA	AhpC/TSA family
Tevnia jerichonana	NZ_AFZB01000009.1_62	COG0526	Thiol-disulfide isomerase and thioredoxins	O					PF00578	AhpC-TSA	AhpC/TSA family
Riftia pachyptila	NZ_AFOC01000028.1_26	COG1391	Glutamine synthetase adenylyltransferase	O	K00982	glutamate-ammonia-ligase adenylyltransferase		EC:2.7.7.42	PF03710	GlnE	Glutamate-ammonia ligase adenylyltransferase
Tevnia jerichonana	NZ_AFZB01000036.1_13	COG1391	Glutamine synthetase adenylyltransferase	O	K00982	glutamate-ammonia-ligase adenylyltransferase		EC:2.7.7.42	PF03710	GlnE	Glutamate-ammonia ligase adenylyltransferase
Ridgeia piscesae	LDXT01000095.1_52	COG2239	Mg/Co/Ni transporter MgtE (contains CBS domain)	P	K06213	magnesium transporter			PF03448	MgtE_N	MgtE intracellular N domain
Ridgeia piscesae	LDXT01000094.1_174	COG2897	Rhodanese-related sulfurtransferase	P	K01011	thiosulfate/3-mercaptopyruvate sulfurtransferase	Cysteine and methionine metabolism	EC:2.8.1.1;2.8.1.2	PF00581	Rhodanese	Rhodanese-like domain
Ridgeia piscesae	LDXT01000092.1_93	COG0607	Rhodanese-related sulfurtransferase	P					PF00581	Rhodanese	Rhodanese-like domain
Ridgeia piscesae	LDXT01000087.1_87	COG1055	Na+/H+ antiporter NhaD and related arsenite permeases	P	K03893	arsenical pump membrane protein			PF03600	CitMHS	Citrate transporter
Ridgeia piscesae	LDXT01000087.1_86	COG0471	Di- and tricarboxylate transporters	G	K14445				PF03600	CitMHS	Citrate transporter
Ridgeia piscesae	LDXT01000085.1_46	COG0471	Di- and tricarboxylate transporters	G	K14445				PF03600	CitMHS	Citrate transporter
Ridgeia piscesae	LDXT01000085.1_42	COG0659	Sulfate permease and related transporters (MFS superfamily)	P	K03321	sulfate permease, SulP family			PF00916	Sulfate_transp	Sulfate permease family
Ridgeia piscesae	LDXT01000084.1_62	COG3119	Arylsulfatase A and related enzymes	P	K01130	arylsulfatase	Steroid hormone biosynthesis	EC:3.1.6.1	PF00884	Sulfatase	Sulfatase
Ridgeia piscesae	LDXT01000084.1_42	COG2920	Dissimilatory sulfite reductase (desulfoviridin), gamma subunit	P	K11179	tRNA 2-thiouridine synthesizing protein E	Sulfur relay system	EC:2.8.1.-	PF04358	DsrC	DsrC like protein
Ridgeia piscesae	LDXT01000074.1_46	COG0168	Trk-type K+ transport systems, membrane components	P	K03498	trk system potassium uptake protein TrkH			PF02386	TrkH	Cation transport protein
Ridgeia piscesae	LDXT01000067.1_30	COG2897	Rhodanese-related sulfurtransferase	P	K01011	thiosulfate/3-mercaptopyruvate sulfurtransferase	Cysteine and methionine metabolism	EC:2.8.1.1;2.8.1.2	PF00581	Rhodanese	Rhodanese-like domain
Ridgeia piscesae	LDXT01000067.1_20	COG0471	Di- and tricarboxylate transporters	G	K03455	monovalent cation:H+ antiporter-2, CPA2 family			PF03600	CitMHS	Citrate transporter
Ridgeia piscesae	LDXT01000065.1_4	COG2824	Uncharacterized Zn-ribbon-containing protein involved in phosphonate metabolism	K	K06193	phosphonoacetate hydrolase	Phosphonate and phosphinate metabolism	EC:3.11.1.2	PF03831	PhnA	PhnA domain
Ridgeia piscesae	LDXT01000064.1_26	COG3221	ABC-type phosphate/phosphonate transport system, periplasmic component	P	K02044	phosphonate transport system substrate-binding protein	ABC transporters		PF12974	Phosphonate-bd	ABC transporter, phosphonate, periplasmic substrate-binding protein
Ridgeia piscesae	LDXT01000061.1_14	COG0735	Fe2+/Zn2+ uptake regulation proteins	P	K09823	Fur family transcriptional regulator, zinc uptake regulator			PF01475	FUR	Ferric uptake regulator family
Ridgeia piscesae	LDXT01000061.1_11	COG0803	ABC-type metal ion transport system, periplasmic component/surface adhesin	P	K09815	zinc transport system substrate-binding protein	ABC transporters		PF01297	ZnuA	Zinc-uptake complex component A periplasmic
Ridgeia piscesae	LDXT01000060.1_9	COG3301	Formate-dependent nitrite reductase, membrane component	P	K04015	formate-dependent nitrate reductase complex, transmembrane protein	Nitrogen metabolism		PF03916	NrfD	Polysulphide reductase, NrfD
Ridgeia piscesae	LDXT01000054.1_16	COG1116	ABC-type nitrate/sulfonate/bicarbonate transport system, ATPase component	P	K15578				PF00005	ABC_tran	ABC transporter
Ridgeia piscesae	LDXT01000054.1_14	COG0600	ABC-type nitrate/sulfonate/bicarbonate transport system, permease component	P	K15577				PF00528	BPD_transp_1	Binding-protein-dependent transport system inner membrane component
Ridgeia piscesae	LDXT01000054.1_13	COG0600	ABC-type nitrate/sulfonate/bicarbonate transport system, permease component	P	K15577
Ridgeia piscesae	LDXT01000054.1_12	COG0715	ABC-type nitrate/sulfonate/bicarbonate transport systems, periplasmic components	P	K15576				PF13379	NMT1_2	NMT1-like family
Ridgeia piscesae	LDXT01000049.1_3	COG1055	Na+/H+ antiporter NhaD and related arsenite permeases	P					PF03600	CitMHS	Citrate transporter
Ridgeia piscesae	LDXT01000037.1_1	COG1629	Outer membrane receptor proteins, mostly Fe transport	P	K02014	iron complex outermembrane recepter protein			PF00593	TonB_dep_Rec	TonB dependent receptor
Ridgeia piscesae	LDXT01000031.1_6	COG2608	Copper chaperone	P	K08364	periplasmic mercuric ion binding protein			PF00403	HMA	Heavy-metal-associated domain
Ridgeia piscesae	LDXT01000030.1_2	COG3221	ABC-type phosphate/phosphonate transport system, periplasmic component	P	K02044	phosphonate transport system substrate-binding protein	ABC transporters		PF12974	Phosphonate-bd	ABC transporter, phosphonate, periplasmic substrate-binding protein
Riftia pachyptila	NZ_AFOC01000089.1_17	COG0471	Di- and tricarboxylate transporters	G	K14445				PF03600	CitMHS	Citrate transporter
Riftia pachyptila	NZ_AFOC01000016.1_22	COG2239	Mg/Co/Ni transporter MgtE (contains CBS domain)	P	K06213	magnesium transporter			PF03448	MgtE_N	MgtE intracellular N domain
Riftia pachyptila	NZ_AFOC01000001.1_67	COG2897	Rhodanese-related sulfurtransferase	P	K01011	thiosulfate/3-mercaptopyruvate sulfurtransferase	Cysteine and methionine metabolism	EC:2.8.1.1;2.8.1.2	PF00581	Rhodanese	Rhodanese-like domain
Riftia pachyptila	NZ_AFOC01000063.1_3	COG0607	Rhodanese-related sulfurtransferase	P					PF00581	Rhodanese	Rhodanese-like domain
Riftia pachyptila	NZ_AFOC01000089.1_16	COG1055	Na+/H+ antiporter NhaD and related arsenite permeases	P	K03893	arsenical pump membrane protein			PF03600	CitMHS	Citrate transporter
Riftia pachyptila	NZ_AFOC01000004.1_49	COG0471	Di- and tricarboxylate transporters	G	K14445				PF03600	CitMHS	Citrate transporter
Riftia pachyptila	NZ_AFOC01000030.1_5	COG0471	Di- and tricarboxylate transporters	G	K14445				PF03600	CitMHS	Citrate transporter
Riftia pachyptila	NZ_AFOC01000004.1_52	COG0659	Sulfate permease and related transporters (MFS superfamily)	P	K03321	sulfate permease, SulP family			PF00916	Sulfate_transp	Sulfate permease family
Riftia pachyptila	NZ_AFOC01000027.1_17	COG3119	Arylsulfatase A and related enzymes	P	K01130	arylsulfatase	Steroid hormone biosynthesis	EC:3.1.6.1	PF00884	Sulfatase	Sulfatase
Riftia pachyptila	NZ_AFOC01000076.1_3	COG2920	Dissimilatory sulfite reductase (desulfoviridin), gamma subunit	P	K11179	tRNA 2-thiouridine synthesizing protein E	Sulfur relay system	EC:2.8.1.-	PF04358	DsrC	DsrC like protein
Riftia pachyptila	NZ_AFOC01000024.1_37	COG0168	Trk-type K+ transport systems, membrane components	P	K03498	trk system potassium uptake protein TrkH			PF02386	TrkH	Cation transport protein
Riftia pachyptila	NZ_AFOC01000056.1_21	COG2897	Rhodanese-related sulfurtransferase	P	K01011	thiosulfate/3-mercaptopyruvate sulfurtransferase	Cysteine and methionine metabolism	EC:2.8.1.1;2.8.1.2	PF00581	Rhodanese	Rhodanese-like domain
Riftia pachyptila	NZ_AFOC01000056.1_7	COG0471	Di- and tricarboxylate transporters	G	K03455	monovalent cation:H+ antiporter-2, CPA2 family			PF03600	CitMHS	Citrate transporter
Riftia pachyptila	NZ_AFOC01000020.1_16	COG2824	Uncharacterized Zn-ribbon-containing protein involved in phosphonate metabolism	K	K06193	phosphonoacetate hydrolase	Phosphonate and phosphinate metabolism	EC:3.11.1.2	PF03831	PhnA	PhnA domain
Riftia pachyptila	NZ_AFOC01000001.1_8	COG3221	ABC-type phosphate/phosphonate transport system, periplasmic component	P	K02044	phosphonate transport system substrate-binding protein	ABC transporters		PF12974	Phosphonate-bd	ABC transporter, phosphonate, periplasmic substrate-binding protein
Riftia pachyptila	NZ_AFOC01000052.1_24	COG0735	Fe2+/Zn2+ uptake regulation proteins	P	K09823	Fur family transcriptional regulator, zinc uptake regulator			PF01475	FUR	Ferric uptake regulator family
Riftia pachyptila	NZ_AFOC01000047.1_10	COG3301	Formate-dependent nitrite reductase, membrane component	P	K04015	formate-dependent nitrate reductase complex, transmembrane protein	Nitrogen metabolism		PF03916	NrfD	Polysulphide reductase, NrfD
Riftia pachyptila	NZ_AFOC01000050.1_3	COG1116	ABC-type nitrate/sulfonate/bicarbonate transport system, ATPase component	P	K15578				PF00005	ABC_tran	ABC transporter
Riftia pachyptila	NZ_AFOC01000050.1_2	COG0600	ABC-type nitrate/sulfonate/bicarbonate transport system, permease component	P	K15577				PF00528	BPD_transp_1	Binding-protein-dependent transport system inner membrane component
Riftia pachyptila	NZ_AFOC01000020.1_3	COG1055	Na+/H+ antiporter NhaD and related arsenite permeases	P					PF03600	CitMHS	Citrate transporter
Riftia pachyptila	NZ_AFOC01000033.1_17	COG2608	Copper chaperone	P	K08364	periplasmic mercuric ion binding protein			PF00403	HMA	Heavy-metal-associated domain
Riftia pachyptila	NZ_AFOC01000096.1_8	COG3221	ABC-type phosphate/phosphonate transport system, periplasmic component	P	K02044	phosphonate transport system substrate-binding protein	ABC transporters		PF12974	Phosphonate-bd	ABC transporter, phosphonate, periplasmic substrate-binding protein
Riftia pachyptila	NZ_AFOC01000082.1_6	COG0475	Kef-type K+ transport systems, membrane components	P					PF00999	Na_H_Exchanger	Sodium/hydrogen exchanger family
Riftia pachyptila	NZ_AFOC01000081.1_15	COG0288	Carbonic anhydrase	P	K01673	carbonic anhydrase	Nitrogen metabolism	EC:4.2.1.1	PF00484	Pro_CA	Carbonic anhydrase
Riftia pachyptila	NZ_AFOC01000075.1_15	COG1230	Co/Zn/Cd efflux system component	P	K03295	cation efflux system protein, CDF family			PF01545	Cation_efflux	Cation efflux family
Riftia pachyptila	NZ_AFOC01000030.1_4	COG0471	Di- and tricarboxylate transporters	G	K14445				PF03600	CitMHS	Citrate transporter
Tevnia jerichonana	NZ_AFZB01000011.1_71	COG2239	Mg/Co/Ni transporter MgtE (contains CBS domain)	P	K06213	magnesium transporter			PF03448	MgtE_N	MgtE intracellular N domain
Tevnia jerichonana	NZ_AFZB01000017.1_68	COG2897	Rhodanese-related sulfurtransferase	P	K01011	thiosulfate/3-mercaptopyruvate sulfurtransferase	Cysteine and methionine metabolism	EC:2.8.1.1;2.8.1.2	PF00581	Rhodanese	Rhodanese-like domain
Tevnia jerichonana	NZ_AFZB01000035.1_27	COG0607	Rhodanese-related sulfurtransferase	P					PF00581	Rhodanese	Rhodanese-like domain
Tevnia jerichonana	NZ_AFZB01000001.1_181	COG1055	Na+/H+ antiporter NhaD and related arsenite permeases	P	K03893	arsenical pump membrane protein			PF03600	CitMHS	Citrate transporter
Tevnia jerichonana	NZ_AFZB01000001.1_182	COG0471	Di- and tricarboxylate transporters	G	K14445				PF03600	CitMHS	Citrate transporter
Tevnia jerichonana	NZ_AFZB01000010.1_18	COG0471	Di- and tricarboxylate transporters	G	K14445				PF03600	CitMHS	Citrate transporter
Tevnia jerichonana	NZ_AFZB01000002.1_44	COG0659	Sulfate permease and related transporters (MFS superfamily)	P	K03321	sulfate permease, SulP family			PF00916	Sulfate_transp	Sulfate permease family
Tevnia jerichonana	NZ_AFZB01000009.1_25	COG3119	Arylsulfatase A and related enzymes	P	K01130	arylsulfatase	Steroid hormone biosynthesis	EC:3.1.6.1	PF00884	Sulfatase	Sulfatase
Tevnia jerichonana	NZ_AFZB01000009.1_46	COG2920	Dissimilatory sulfite reductase (desulfoviridin), gamma subunit	P	K11179	tRNA 2-thiouridine synthesizing protein E	Sulfur relay system	EC:2.8.1.-	PF04358	DsrC	DsrC like protein
Tevnia jerichonana	NZ_AFZB01000004.1_95	COG0168	Trk-type K+ transport systems, membrane components	P	K03498	trk system potassium uptake protein TrkH			PF02386	TrkH	Cation transport protein
Tevnia jerichonana	NZ_AFZB01000014.1_18	COG2897	Rhodanese-related sulfurtransferase	P	K01011	thiosulfate/3-mercaptopyruvate sulfurtransferase	Cysteine and methionine metabolism	EC:2.8.1.1;2.8.1.2	PF00581	Rhodanese	Rhodanese-like domain
Tevnia jerichonana	NZ_AFZB01000014.1_8	COG0471	Di- and tricarboxylate transporters	G	K03455	monovalent cation:H+ antiporter-2, CPA2 family			PF03600	CitMHS	Citrate transporter
Tevnia jerichonana	NZ_AFZB01000010.1_67	COG2824	Uncharacterized Zn-ribbon-containing protein involved in phosphonate metabolism	K	K06193	phosphonoacetate hydrolase	Phosphonate and phosphinate metabolism	EC:3.11.1.2	PF03831	PhnA	PhnA domain
Tevnia jerichonana	NZ_AFZB01000011.1_16	COG3221	ABC-type phosphate/phosphonate transport system, periplasmic component	P	K02044	phosphonate transport system substrate-binding protein	ABC transporters		PF12974	Phosphonate-bd	ABC transporter, phosphonate, periplasmic substrate-binding protein
Tevnia jerichonana	NZ_AFZB01000026.1_34	COG0735	Fe2+/Zn2+ uptake regulation proteins	P	K09823	Fur family transcriptional regulator, zinc uptake regulator			PF01475	FUR	Ferric uptake regulator family
Tevnia jerichonana	NZ_AFZB01000026.1_37	COG0803	ABC-type metal ion transport system, periplasmic component/surface adhesin	P	K09815	zinc transport system substrate-binding protein	ABC transporters		PF01297	ZnuA	Zinc-uptake complex component A periplasmic
Tevnia jerichonana	NZ_AFZB01000026.1_9	COG3301	Formate-dependent nitrite reductase, membrane component	P	K04015	formate-dependent nitrate reductase complex, transmembrane protein	Nitrogen metabolism		PF03916	NrfD	Polysulphide reductase, NrfD
Tevnia jerichonana	NZ_AFZB01000001.1_146	COG1116	ABC-type nitrate/sulfonate/bicarbonate transport system, ATPase component	P	K15578
Tevnia jerichonana	NZ_AFZB01000001.1_148	COG0600	ABC-type nitrate/sulfonate/bicarbonate transport system, permease component	P	K15577				PF00528	BPD_transp_1	Binding-protein-dependent transport system inner membrane component
Tevnia jerichonana	NZ_AFZB01000001.1_149	COG0715	ABC-type nitrate/sulfonate/bicarbonate transport systems, periplasmic components	P	K15576				PF13379	NMT1_2	NMT1-like family
Tevnia jerichonana	NZ_AFZB01000010.1_54	COG1055	Na+/H+ antiporter NhaD and related arsenite permeases	P					PF03600	CitMHS	Citrate transporter
Tevnia jerichonana	NZ_AFZB01000002.1_171	COG1629	Outer membrane receptor proteins, mostly Fe transport	P	K02014	iron complex outermembrane recepter protein			PF00593	TonB_dep_Rec	TonB dependent receptor
Tevnia jerichonana	NZ_AFZB01000005.1_109	COG2608	Copper chaperone	P	K08364	periplasmic mercuric ion binding protein			PF00403	HMA	Heavy-metal-associated domain
Tevnia jerichonana	NZ_AFZB01000005.1_62	COG3221	ABC-type phosphate/phosphonate transport system, periplasmic component	P	K02044	phosphonate transport system substrate-binding protein	ABC transporters		PF12974	Phosphonate-bd	ABC transporter, phosphonate, periplasmic substrate-binding protein
Tevnia jerichonana	NZ_AFZB01000004.1_106	COG0475	Kef-type K+ transport systems, membrane components	P					PF00999	Na_H_Exchanger	Sodium/hydrogen exchanger family
Tevnia jerichonana	NZ_AFZB01000063.1_4	COG0288	Carbonic anhydrase	P	K01673	carbonic anhydrase	Nitrogen metabolism	EC:4.2.1.1	PF00484	Pro_CA	Carbonic anhydrase
Tevnia jerichonana	NZ_AFZB01000037.1_24	COG1230	Co/Zn/Cd efflux system component	P	K03295	cation efflux system protein, CDF family			PF01545	Cation_efflux	Cation efflux family
Tevnia jerichonana	NZ_AFZB01000010.1_17	COG0471	Di- and tricarboxylate transporters	G	K14445				PF03600	CitMHS	Citrate transporter
Tevnia jerichonana	NZ_AFZB01000002.1_47	COG0471	Di- and tricarboxylate transporters	G	K14445				PF03600	CitMHS	Citrate transporter
Ridgeia piscesae	LDXT01000093.1_53	COG2146	Ferredoxin subunits of nitrite reductase and ring-hydroxylating dioxygenases	PQ	K00846	ketohexokinase	Fructose and mannose metabolism	EC:2.7.1.3	PF00355	Rieske	Rieske [2Fe-2S] domain
Ridgeia piscesae	LDXT01000070.1_50	COG2146	Ferredoxin subunits of nitrite reductase and ring-hydroxylating dioxygenases	PQ	K05710	ferredoxin subunit of phenylpropionate dioxygenase	Phenylalanine metabolism		PF00355	Rieske	Rieske [2Fe-2S] domain
Riftia pachyptila	NZ_AFOC01000015.1_17	COG2146	Ferredoxin subunits of nitrite reductase and ring-hydroxylating dioxygenases	PQ	K05710	ferredoxin subunit of phenylpropionate dioxygenase	Phenylalanine metabolism		PF00355	Rieske	Rieske [2Fe-2S] domain
Tevnia jerichonana	NZ_AFZB01000012.1_60	COG2146	Ferredoxin subunits of nitrite reductase and ring-hydroxylating dioxygenases	PQ	K05710	ferredoxin subunit of phenylpropionate dioxygenase	Phenylalanine metabolism		PF00355	Rieske	Rieske [2Fe-2S] domain
Ridgeia piscesae	LDXT01000093.1_122	COG0767	ABC-type transport system involved in resistance to organic solvents, permease component	M	K02066	putative ABC transport system permease protein			PF02405	MlaE	Permease MlaE
Ridgeia piscesae	LDXT01000093.1_121	COG4181	Predicted ABC-type transport system involved in lysophospholipase L1 biosynthesis, ATPase component	Q	K05847	osmoprotectant transport system ATP-binding protein	ABC transporters
Ridgeia piscesae	LDXT01000093.1_120	COG1463	ABC-type transport system involved in resistance to organic solvents, periplasmic component	M	K02067	putative ABC transport system substrate-binding protein			PF02470	MlaD	MlaD protein
Ridgeia piscesae	LDXT01000092.1_29	COG0179	2-keto-4-pentenoate hydratase/2-oxohepta-3-ene-1,7-dioic acid hydratase (catechol pathway)	Q	K01826	5-carboxymethyl-2-hydroxymuconate isomerase	Tyrosine metabolism	EC:5.3.3.10	PF01557	FAA_hydrolase	Fumarylacetoacetate (FAA) hydrolase family
Ridgeia piscesae	LDXT01000089.1_44	COG0767	ABC-type transport system involved in resistance to organic solvents, permease component	M	K02066	putative ABC transport system permease protein			PF02405	MlaE	Permease MlaE
Ridgeia piscesae	LDXT01000089.1_43	COG1463	ABC-type transport system involved in resistance to organic solvents, periplasmic component	M	K02067	putative ABC transport system substrate-binding protein			PF02470	MlaD	MlaD protein
Ridgeia piscesae	LDXT01000089.1_42	COG2854	ABC-type transport system involved in resistance to organic solvents, auxiliary component	I	K07323	putative toluene tolerance protein			PF05494	MlaC	MlaC protein
Ridgeia piscesae	LDXT01000087.1_34	COG2977	Phosphopantetheinyl transferase component of siderophore synthetase	Q	K02362	enterobactin synthetase component D		EC:2.7.8.-	PF01648	ACPS	4'-phosphopantetheinyl transferase superfamily
Ridgeia piscesae	LDXT01000075.1_26	COG1335	Amidases related to nicotinamidase	HR					PF00857	Isochorismatase	Isochorismatase family
Riftia pachyptila	NZ_AFOC01000044.1_19	COG0767	ABC-type transport system involved in resistance to organic solvents, permease component	M	K02066	putative ABC transport system permease protein			PF02405	MlaE	Permease MlaE
Riftia pachyptila	NZ_AFOC01000044.1_17	COG4181	Predicted ABC-type transport system involved in lysophospholipase L1 biosynthesis, ATPase component	Q	K02003	glycine betaine/proline transport system substrate-binding protein
Riftia pachyptila	NZ_AFOC01000044.1_16	COG1463	ABC-type transport system involved in resistance to organic solvents, periplasmic component	M	K02067	putative ABC transport system substrate-binding protein			PF02470	MlaD	MlaD protein
Riftia pachyptila	NZ_AFOC01000079.1_8	COG0179	2-keto-4-pentenoate hydratase/2-oxohepta-3-ene-1,7-dioic acid hydratase (catechol pathway)	Q	K01826	5-carboxymethyl-2-hydroxymuconate isomerase	Tyrosine metabolism	EC:5.3.3.10	PF01557	FAA_hydrolase	Fumarylacetoacetate (FAA) hydrolase family
Riftia pachyptila	NZ_AFOC01000032.1_29	COG0767	ABC-type transport system involved in resistance to organic solvents, permease component	M	K02066	putative ABC transport system permease protein			PF02405	MlaE	Permease MlaE
Riftia pachyptila	NZ_AFOC01000032.1_30	COG1463	ABC-type transport system involved in resistance to organic solvents, periplasmic component	M	K02067	putative ABC transport system substrate-binding protein			PF02470	MlaD	MlaD protein
Riftia pachyptila	NZ_AFOC01000032.1_31	COG2854	ABC-type transport system involved in resistance to organic solvents, auxiliary component	I	K07323	putative toluene tolerance protein			PF05494	MlaC	MlaC protein
Riftia pachyptila	NZ_AFOC01000028.1_10	COG1335	Amidases related to nicotinamidase	HR					PF00857	Isochorismatase	Isochorismatase family
Riftia pachyptila	NZ_AFOC01000166.1_5	COG2931	RTX toxins and related Ca2+-binding proteins	Q	K11005	hemolysin A			PF06594	HCBP_related	Haemolysin-type calcium binding protein related domain
Riftia pachyptila	NZ_AFOC01000033.1_4	COG2132	Putative multicopper oxidases	DPM					PF00394	Cu-oxidase	Multicopper oxidase
Riftia pachyptila	NZ_AFOC01000033.1_2	COG2132	Putative multicopper oxidases	DPM	K08100	bilirubin oxidase	Porphyrin and chlorophyll metabolism	EC:1.3.3.5	PF07731	Cu-oxidase_2	Multicopper oxidase
Tevnia jerichonana	NZ_AFZB01000048.1_3	COG0767	ABC-type transport system involved in resistance to organic solvents, permease component	M	K02066	putative ABC transport system permease protein			PF02405	MlaE	Permease MlaE
Tevnia jerichonana	NZ_AFZB01000048.1_4	COG4181	Predicted ABC-type transport system involved in lysophospholipase L1 biosynthesis, ATPase component	Q	K02003	glycine betaine/proline transport system substrate-binding protein
Tevnia jerichonana	NZ_AFZB01000048.1_5	COG1463	ABC-type transport system involved in resistance to organic solvents, periplasmic component	M	K02067	putative ABC transport system substrate-binding protein			PF02470	MlaD	MlaD protein
Tevnia jerichonana	NZ_AFZB01000042.1_10	COG0179	2-keto-4-pentenoate hydratase/2-oxohepta-3-ene-1,7-dioic acid hydratase (catechol pathway)	Q	K01826	5-carboxymethyl-2-hydroxymuconate isomerase	Tyrosine metabolism	EC:5.3.3.10	PF01557	FAA_hydrolase	Fumarylacetoacetate (FAA) hydrolase family
Tevnia jerichonana	NZ_AFZB01000003.1_175	COG0767	ABC-type transport system involved in resistance to organic solvents, permease component	M	K02066	putative ABC transport system permease protein			PF02405	MlaE	Permease MlaE
Tevnia jerichonana	NZ_AFZB01000003.1_174	COG1463	ABC-type transport system involved in resistance to organic solvents, periplasmic component	M	K02067	putative ABC transport system substrate-binding protein			PF02470	MlaD	MlaD protein
Tevnia jerichonana	NZ_AFZB01000003.1_173	COG2854	ABC-type transport system involved in resistance to organic solvents, auxiliary component	I	K07323	putative toluene tolerance protein			PF05494	MlaC	MlaC protein
Tevnia jerichonana	NZ_AFZB01000001.1_234	COG2977	Phosphopantetheinyl transferase component of siderophore synthetase	Q	K02362	enterobactin synthetase component D		EC:2.7.8.-	PF01648	ACPS	4'-phosphopantetheinyl transferase superfamily
Tevnia jerichonana	NZ_AFZB01000046.1_14	COG1335	Amidases related to nicotinamidase	HR					PF00857	Isochorismatase	Isochorismatase family
Tevnia jerichonana	NZ_AFZB01000036.1_23	COG2931	RTX toxins and related Ca2+-binding proteins	Q	K11005	hemolysin A			PF06594	HCBP_related	Haemolysin-type calcium binding protein related domain
Tevnia jerichonana	NZ_AFZB01000005.1_123	COG2132	Putative multicopper oxidases	DPM					PF00394	Cu-oxidase	Multicopper oxidase
Tevnia jerichonana	NZ_AFZB01000005.1_126	COG2132	Putative multicopper oxidases	DPM	K14588				PF07732	Cu-oxidase_3	Multicopper oxidase
Ridgeia piscesae	LDXT01000097.1_7	COG1350	Predicted alternative tryptophan synthase beta-subunit (paralog of TrpB)	E	K06001	tryptophan synthase beta chain	Glycine, serine and threonine metabolism	EC:4.2.1.20	PF00291	PALP	Pyridoxal-phosphate dependent enzyme
Ridgeia piscesae	LDXT01000097.1_19	COG1075	Predicted acetyltransferases and hydrolases with the alpha/beta hydrolase fold	I	K01046	triacylglycerol lipase	Glycerolipid metabolism	EC:3.1.1.3	PF00561	Abhydrolase_1	alpha/beta hydrolase fold
Ridgeia piscesae	LDXT01000097.1_18	COG2373	Large extracellular alpha-helical protein	R	K06894	ATP-dependent Clp protease adaptor protein ClpS			PF01835	A2M_N	MG2 domain
Ridgeia piscesae	LDXT01000096.1_9	COG5271	AAA ATPase containing von Willebrand factor type A (vWA) domain	J	K13735	adhesin/invasin	Bacterial invasion of epithelial cells		PF02412	TSP_3	Thrombospondin type 3 repeat
Ridgeia piscesae	LDXT01000096.1_35	COG4666	TRAP-type uncharacterized transport system, fused permease components	R	K11690	C4-dicarboxylate transporter, DctM subunit	Two-component system		PF06808	DctM	Tripartite ATP-independent periplasmic transporter, DctM component
Ridgeia piscesae	LDXT01000096.1_34	COG2358	TRAP-type uncharacterized transport system, periplasmic component	R	K07080	mannosyl-3-phosphoglycerate phosphatase			PF16868	NMT1_3	NMT1-like family
Ridgeia piscesae	LDXT01000095.1_140	COG2071	Predicted glutamine amidotransferases	E	K07010	putative glutamine amidotransferase			PF07722	Peptidase_C26	Peptidase C26
Ridgeia piscesae	LDXT01000094.1_76	COG2244	Membrane protein involved in the export of O-antigen and teichoic acid	M					PF01943	Polysacc_synt	Polysaccharide biosynthesis protein
Ridgeia piscesae	LDXT01000094.1_50	COG0724	RNA-binding proteins (RRM domain)	J	K13195	cold-inducible RNA-binding protein			PF00076	RRM_1	RNA recognition motif. (a.k.a. RRM, RBD, or RNP domain)
Ridgeia piscesae	LDXT01000094.1_153	COG1235	Metal-dependent hydrolases of the beta-lactamase superfamily I	P	K06167	PhnP protein			PF12706	Lactamase_B_2	Beta-lactamase superfamily domain
Ridgeia piscesae	LDXT01000094.1_134	COG0714	MoxR-like ATPases	R	K03924	MoxR-like ATPase		EC:3.6.3.-	PF07726	AAA_3	ATPase family associated with various cellular activities (AAA)
Ridgeia piscesae	LDXT01000094.1_133	COG1721	Uncharacterized conserved protein (some members contain a von Willebrand factor type A (vWA) domain)	S					PF01882	DUF58	Protein of unknown function DUF58
Ridgeia piscesae	LDXT01000093.1_22	COG0523	Putative GTPases (G3E family)	R	K02234	cobalamin biosynthesis protein CobW	Porphyrin and chlorophyll metabolism		PF02492	cobW	CobW/HypB/UreG, nucleotide-binding domain
Ridgeia piscesae	LDXT01000092.1_99	COG4195	Phage-related replication protein	X					PF05908	Gamma_PGA_hydro	Poly-gamma-glutamate hydrolase
Ridgeia piscesae	LDXT01000092.1_37	COG1203	Predicted helicases	V	K07012	putative glutamine amidotransferase
Ridgeia piscesae	LDXT01000091.1_81	COG0446	Uncharacterized NAD(FAD)-dependent dehydrogenases	I	K00540	formate acetyltransferase activating enzyme			PF09242	FCSD-flav_bind	Flavocytochrome c sulphide dehydrogenase, flavin-binding
Ridgeia piscesae	LDXT01000091.1_73	COG3919	Predicted ATP-grasp enzyme	R
Ridgeia piscesae	LDXT01000091.1_30	COG2236	Predicted phosphoribosyltransferases	H	K07101	lipopolysaccharide export system permease protein			PF00156	Pribosyltran	Phosphoribosyl transferase domain
Ridgeia piscesae	LDXT01000091.1_25	COG1234	Metal-dependent hydrolases of the beta-lactamase superfamily III	J	K00784	ribonuclease Z	RNA transport	EC:3.1.26.11	PF16575	CLP1_P	mRNA cleavage and polyadenylation factor CLP1 P-loop
Ridgeia piscesae	LDXT01000089.1_95	COG0596	Predicted hydrolases or acyltransferases (alpha/beta hydrolase superfamily)	HR	K01259	proline iminopeptidase	Arginine and proline metabolism	EC:3.4.11.5	PF00561	Abhydrolase_1	alpha/beta hydrolase fold
Ridgeia piscesae	LDXT01000088.1_8	COG1203	Predicted helicases	V	K07012	putative glutamine amidotransferase			PF00270	DEAD	DEAD/DEAH box helicase
Ridgeia piscesae	LDXT01000086.1_68	COG3291	FOG: PKD repeat	S	K01400	bacillolysin		EC:3.4.24.28	PF16403	DUF5011	Domain of unknown function (DUF5011)
Ridgeia piscesae	LDXT01000086.1_65	COG3919	Predicted ATP-grasp enzyme	R	K01955	carbamoyl-phosphate synthase large subunit	Pyrimidine metabolism	EC:6.3.5.5
Ridgeia piscesae	LDXT01000086.1_3	COG3568	Metal-dependent hydrolase	R	K07004	putative drug exporter of the RND superfamily			PF03372	Exo_endo_phos	Endonuclease/Exonuclease/phosphatase family
Ridgeia piscesae	LDXT01000085.1_80	COG0456	Acetyltransferases	J	K00657	diamine N-acetyltransferase	Arginine and proline metabolism	EC:2.3.1.57	PF00583	Acetyltransf_1	Acetyltransferase (GNAT) family
Ridgeia piscesae	LDXT01000085.1_58	COG4106	Trans-aconitate methyltransferase	C	K05929	phosphoethanolamine N-methyltransferase	Glycerophospholipid metabolism	EC:2.1.1.103	PF13649	Methyltransf_25	Methyltransferase domain
Ridgeia piscesae	LDXT01000085.1_50	COG1408	Predicted phosphohydrolases	R	K07098	lipopolysaccharide export system permease protein			PF12850	Metallophos_2	Calcineurin-like phosphoesterase superfamily domain
Ridgeia piscesae	LDXT01000085.1_3	COG2220	Predicted Zn-dependent hydrolases of the beta-lactamase fold	G	K13985	N-acyl-phosphatidylethanolamine-hydrolyzing phospholipase D		EC:3.1.4.-	PF12706	Lactamase_B_2	Beta-lactamase superfamily domain
Ridgeia piscesae	LDXT01000083.1_28	COG0457	FOG: TPR repeat	R	K12284	MSHA biogenesis protein MshN			PF14559	TPR_19	Tetratricopeptide repeat
Ridgeia piscesae	LDXT01000077.1_17	COG4783	Putative Zn-dependent protease, contains TPR repeats	R	K01417	snapalysin			PF01435	Peptidase_M48	Peptidase family M48
Ridgeia piscesae	LDXT01000076.1_28	COG0730	Predicted permeases	S	K07090	mannosyl-3-phosphoglycerate phosphatase			PF01925	TauE	Sulfite exporter TauE/SafE
Ridgeia piscesae	LDXT01000072.1_36	COG1216	Predicted glycosyltransferases	G	K07011	putative glutamine amidotransferase			PF00535	Glycos_transf_2	Glycosyl transferase family 2
Ridgeia piscesae	LDXT01000070.1_48	COG0388	Predicted amidohydrolase	R	K12251	N-carbamoylputrescine amidase	Arginine and proline metabolism	EC:3.5.1.53	PF00795	CN_hydrolase	Carbon-nitrogen hydrolase
Ridgeia piscesae	LDXT01000070.1_35	COG1277	ABC-type transport system involved in multi-copper enzyme maturation, permease component	O	K01992	ABC-2 type transport system permease protein			PF09822	ABC_transp_aux	ABC-type uncharacterized transport system
Ridgeia piscesae	LDXT01000068.1_11	COG2041	Sulfite oxidase and related enzymes	C	K07147	5-hydroxyisourate hydrolase			PF00174	Oxidored_molyb	Oxidoreductase molybdopterin binding domain
Ridgeia piscesae	LDXT01000066.1_27	COG2079	Uncharacterized protein involved in propionate catabolism	G	K01720	2-methylcitrate dehydratase	Propanoate metabolism	EC:4.2.1.79	PF03972	MmgE_PrpD	MmgE/PrpD family
Ridgeia piscesae	LDXT01000064.1_29	COG3150	Predicted esterase	R	K07000	putative drug exporter of the RND superfamily			PF05728	UPF0227	Uncharacterised protein family (UPF0227)
Ridgeia piscesae	LDXT01000060.1_10	COG3381	Uncharacterized component of anaerobic dehydrogenases	O	K00373	nitrate reductase 1, delta subunit	Nitrogen metabolism	EC:1.7.99.4	PF02613	Nitrate_red_del	Nitrate reductase delta subunit
Ridgeia piscesae	LDXT01000059.1_1	COG0663	Carbonic anhydrases/acetyltransferases, isoleucine patch superfamily	R	K00680	phospholipid:diacylglycerol acyltransferase	Tyrosine metabolism		PF00132	Hexapep	Bacterial transferase hexapeptide (six repeats)
Ridgeia piscesae	LDXT01000055.1_1	COG3291	FOG: PKD repeat	S	K01183	chitinase	Amino sugar and nucleotide sugar metabolism	EC:3.2.1.14	PF00801	PKD	PKD domain
Ridgeia piscesae	LDXT01000054.1_5	COG1216	Predicted glycosyltransferases	G	K00599	trans-aconitate 2-methyltransferase	Histidine metabolism		PF00535	Glycos_transf_2	Glycosyl transferase family 2
Ridgeia piscesae	LDXT01000039.1_6	COG0673	Predicted dehydrogenases and related proteins	R	K00010	myo-inositol 2-dehydrogenase	Streptomycin biosynthesis	EC:1.1.1.18	PF01408	GFO_IDH_MocA	Oxidoreductase family, NAD-binding Rossmann fold
Ridgeia piscesae	LDXT01000033.1_1	COG3291	FOG: PKD repeat	S	K01179	endoglucanase	Starch and sucrose metabolism	EC:3.2.1.4	PF00759	Glyco_hydro_9	Glycosyl hydrolase family 9
Ridgeia piscesae	LDXT01000028.1_2	COG0457	FOG: TPR repeat	R	K12600	superkiller protein 3	RNA degradation		PF07719	TPR_2	Tetratricopeptide repeat
Riftia pachyptila	NZ_AFOC01000105.1_3	COG1350	Predicted alternative tryptophan synthase beta-subunit (paralog of TrpB)	E	K06001	tryptophan synthase beta chain	Glycine, serine and threonine metabolism	EC:4.2.1.20	PF00291	PALP	Pyridoxal-phosphate dependent enzyme
Riftia pachyptila	NZ_AFOC01000154.1_3	COG1075	Predicted acetyltransferases and hydrolases with the alpha/beta hydrolase fold	I	K01046	triacylglycerol lipase	Glycerolipid metabolism	EC:3.1.1.3	PF00561	Abhydrolase_1	alpha/beta hydrolase fold
Riftia pachyptila	NZ_AFOC01000154.1_2	COG2373	Large extracellular alpha-helical protein	R	K06894	ATP-dependent Clp protease adaptor protein ClpS			PF01835	A2M_N	MG2 domain
Riftia pachyptila	NZ_AFOC01000036.1_1	COG5271	AAA ATPase containing von Willebrand factor type A (vWA) domain	J	K13735	adhesin/invasin	Bacterial invasion of epithelial cells		PF02412	TSP_3	Thrombospondin type 3 repeat
Riftia pachyptila	NZ_AFOC01000122.1_3	COG4666	TRAP-type uncharacterized transport system, fused permease components	R	K11690	C4-dicarboxylate transporter, DctM subunit	Two-component system		PF06808	DctM	Tripartite ATP-independent periplasmic transporter, DctM component
Riftia pachyptila	NZ_AFOC01000122.1_2	COG2358	TRAP-type uncharacterized transport system, periplasmic component	R	K07080	mannosyl-3-phosphoglycerate phosphatase			PF16868	NMT1_3	NMT1-like family
Riftia pachyptila	NZ_AFOC01000049.1_3	COG2071	Predicted glutamine amidotransferases	E	K07010	putative glutamine amidotransferase			PF07722	Peptidase_C26	Peptidase C26
Riftia pachyptila	NZ_AFOC01000065.1_3	COG2244	Membrane protein involved in the export of O-antigen and teichoic acid	M					PF14667	Polysacc_synt_C	Polysaccharide biosynthesis C-terminal domain
Riftia pachyptila	NZ_AFOC01000091.1_18	COG0724	RNA-binding proteins (RRM domain)	J	K13195	cold-inducible RNA-binding protein			PF00076	RRM_1	RNA recognition motif. (a.k.a. RRM, RBD, or RNP domain)
Riftia pachyptila	NZ_AFOC01000005.1_48	COG1235	Metal-dependent hydrolases of the beta-lactamase superfamily I	P	K06167	PhnP protein			PF12706	Lactamase_B_2	Beta-lactamase superfamily domain
Riftia pachyptila	NZ_AFOC01000005.1_28	COG0714	MoxR-like ATPases	R	K03924	MoxR-like ATPase		EC:3.6.3.-	PF07726	AAA_3	ATPase family associated with various cellular activities (AAA)
Riftia pachyptila	NZ_AFOC01000005.1_27	COG1721	Uncharacterized conserved protein (some members contain a von Willebrand factor type A (vWA) domain)	S					PF01882	DUF58	Protein of unknown function DUF58
Riftia pachyptila	NZ_AFOC01000115.1_9	COG0523	Putative GTPases (G3E family)	R	K02234	cobalamin biosynthesis protein CobW	Porphyrin and chlorophyll metabolism		PF02492	cobW	CobW/HypB/UreG, nucleotide-binding domain
Riftia pachyptila	NZ_AFOC01000063.1_10	COG4195	Phage-related replication protein	X					PF05908	Gamma_PGA_hydro	Poly-gamma-glutamate hydrolase
Riftia pachyptila	NZ_AFOC01000114.1_11	COG1203	Predicted helicases	V	K07012	putative glutamine amidotransferase
Riftia pachyptila	NZ_AFOC01000145.1_3	COG0446	Uncharacterized NAD(FAD)-dependent dehydrogenases	I	K00540	formate acetyltransferase activating enzyme			PF09242	FCSD-flav_bind	Flavocytochrome c sulphide dehydrogenase, flavin-binding
Riftia pachyptila	NZ_AFOC01000039.1_4	COG3919	Predicted ATP-grasp enzyme	R
Riftia pachyptila	NZ_AFOC01000151.1_1	COG2236	Predicted phosphoribosyltransferases	H	K07101	lipopolysaccharide export system permease protein
Riftia pachyptila	NZ_AFOC01000151.1_7	COG1234	Metal-dependent hydrolases of the beta-lactamase superfamily III	J	K00784	ribonuclease Z	RNA transport	EC:3.1.26.11	PF12706	Lactamase_B_2	Beta-lactamase superfamily domain
Riftia pachyptila	NZ_AFOC01000070.1_10	COG0596	Predicted hydrolases or acyltransferases (alpha/beta hydrolase superfamily)	HR	K01259	proline iminopeptidase	Arginine and proline metabolism	EC:3.4.11.5	PF00561	Abhydrolase_1	alpha/beta hydrolase fold
Riftia pachyptila	NZ_AFOC01000037.1_1	COG1203	Predicted helicases	V	K07012	putative glutamine amidotransferase			PF00270	DEAD	DEAD/DEAH box helicase
Riftia pachyptila	NZ_AFOC01000034.1_20	COG3291	FOG: PKD repeat	S	K01183	chitinase	Amino sugar and nucleotide sugar metabolism	EC:3.2.1.14	PF00801	PKD	PKD domain
Riftia pachyptila	NZ_AFOC01000034.1_16	COG3919	Predicted ATP-grasp enzyme	R	K01955	carbamoyl-phosphate synthase large subunit	Pyrimidine metabolism	EC:6.3.5.5
Riftia pachyptila	NZ_AFOC01000018.1_38	COG3568	Metal-dependent hydrolase	R	K07004	putative drug exporter of the RND superfamily			PF03372	Exo_endo_phos	Endonuclease/Exonuclease/phosphatase family
Riftia pachyptila	NZ_AFOC01000004.1_16	COG0456	Acetyltransferases	J	K00657	diamine N-acetyltransferase	Arginine and proline metabolism	EC:2.3.1.57	PF00583	Acetyltransf_1	Acetyltransferase (GNAT) family
Riftia pachyptila	NZ_AFOC01000004.1_44	COG4589	Predicted CDP-diglyceride synthetase/phosphatidate cytidylyltransferase	R					PF01864	CarS-like	CDP-archaeol synthase
Riftia pachyptila	NZ_AFOC01000004.1_45	COG1408	Predicted phosphohydrolases	R	K07098	lipopolysaccharide export system permease protein			PF12850	Metallophos_2	Calcineurin-like phosphoesterase superfamily domain
Riftia pachyptila	NZ_AFOC01000081.1_10	COG2220	Predicted Zn-dependent hydrolases of the beta-lactamase fold	G	K13985	N-acyl-phosphatidylethanolamine-hydrolyzing phospholipase D		EC:3.1.4.-	PF12706	Lactamase_B_2	Beta-lactamase superfamily domain
Riftia pachyptila	NZ_AFOC01000084.1_9	COG4783	Putative Zn-dependent protease, contains TPR repeats	R	K01417	snapalysin			PF01435	Peptidase_M48	Peptidase family M48
Riftia pachyptila	NZ_AFOC01000013.1_29	COG0730	Predicted permeases	S	K07090	mannosyl-3-phosphoglycerate phosphatase			PF01925	TauE	Sulfite exporter TauE/SafE
Riftia pachyptila	NZ_AFOC01000068.1_1	COG1216	Predicted glycosyltransferases	G	K07011	putative glutamine amidotransferase			PF13632	Glyco_trans_2_3	Glycosyl transferase family group 2
Riftia pachyptila	NZ_AFOC01000015.1_15	COG0388	Predicted amidohydrolase	R	K12251	N-carbamoylputrescine amidase	Arginine and proline metabolism	EC:3.5.1.53	PF00795	CN_hydrolase	Carbon-nitrogen hydrolase
Riftia pachyptila	NZ_AFOC01000015.1_2	COG1277	ABC-type transport system involved in multi-copper enzyme maturation, permease component	O	K01992	ABC-2 type transport system permease protein			PF09822	ABC_transp_aux	ABC-type uncharacterized transport system
Riftia pachyptila	NZ_AFOC01000059.1_10	COG2041	Sulfite oxidase and related enzymes	C	K07147	5-hydroxyisourate hydrolase			PF00174	Oxidored_molyb	Oxidoreductase molybdopterin binding domain
Riftia pachyptila	NZ_AFOC01000083.1_4	COG2079	Uncharacterized protein involved in propionate catabolism	G	K01720	2-methylcitrate dehydratase	Propanoate metabolism	EC:4.2.1.79	PF03972	MmgE_PrpD	MmgE/PrpD family
Riftia pachyptila	NZ_AFOC01000001.1_5	COG3150	Predicted esterase	R	K07000	putative drug exporter of the RND superfamily			PF05728	UPF0227	Uncharacterised protein family (UPF0227)
Riftia pachyptila	NZ_AFOC01000047.1_9	COG3381	Uncharacterized component of anaerobic dehydrogenases	O	K03533	TorA specific chaperone	Two-component system		PF02613	Nitrate_red_del	Nitrate reductase delta subunit
Riftia pachyptila	NZ_AFOC01000050.1_7	COG0663	Carbonic anhydrases/acetyltransferases, isoleucine patch superfamily	R	K00680	phospholipid:diacylglycerol acyltransferase	Tyrosine metabolism		PF00132	Hexapep	Bacterial transferase hexapeptide (six repeats)
Riftia pachyptila	NZ_AFOC01000100.1_12	COG3291	FOG: PKD repeat	S	K01183	chitinase	Amino sugar and nucleotide sugar metabolism	EC:3.2.1.14	PF00801	PKD	PKD domain
Riftia pachyptila	NZ_AFOC01000113.1_4	COG1216	Predicted glycosyltransferases	G	K00599	trans-aconitate 2-methyltransferase	Histidine metabolism		PF00535	Glycos_transf_2	Glycosyl transferase family 2
Riftia pachyptila	NZ_AFOC01000008.1_9	COG0673	Predicted dehydrogenases and related proteins	R	K00010	myo-inositol 2-dehydrogenase	Streptomycin biosynthesis	EC:1.1.1.18	PF01408	GFO_IDH_MocA	Oxidoreductase family, NAD-binding Rossmann fold
Riftia pachyptila	NZ_AFOC01000033.1_11	COG0457	FOG: TPR repeat	R	K12600	superkiller protein 3	RNA degradation		PF07719	TPR_2	Tetratricopeptide repeat
Riftia pachyptila	NZ_AFOC01000033.1_6	COG3919	Predicted ATP-grasp enzyme	R	K01955	carbamoyl-phosphate synthase large subunit	Pyrimidine metabolism	EC:6.3.5.5
Riftia pachyptila	NZ_AFOC01000193.1_1	COG3979	Uncharacterized protein contain chitin-binding domain type 3	G	K01179	endoglucanase	Starch and sucrose metabolism	EC:3.2.1.4
Riftia pachyptila	NZ_AFOC01000185.1_1	COG3979	Uncharacterized protein contain chitin-binding domain type 3	G	K03933	chitin-binding protein			PF00041	fn3	Fibronectin type III domain
Riftia pachyptila	NZ_AFOC01000180.1_1	COG0670	Integral membrane protein, interacts with FtsH	R	K06890	hemoglobin			PF01027	Bax1-I	Inhibitor of apoptosis-promoting Bax1
Riftia pachyptila	NZ_AFOC01000169.1_4	COG0730	Predicted permeases	S	K07090	mannosyl-3-phosphoglycerate phosphatase			PF01925	TauE	Sulfite exporter TauE/SafE
Riftia pachyptila	NZ_AFOC01000131.1_4	COG1216	Predicted glycosyltransferases	G	K07011	putative glutamine amidotransferase			PF00535	Glycos_transf_2	Glycosyl transferase family 2
Riftia pachyptila	NZ_AFOC01000131.1_2	COG1216	Predicted glycosyltransferases	G	K07011	putative glutamine amidotransferase			PF00535	Glycos_transf_2	Glycosyl transferase family 2
Riftia pachyptila	NZ_AFOC01000128.1_8	COG0491	Zn-dependent hydrolases, including glyoxylases	R	K01467	beta-lactamase	Penicillin and cephalosporin biosynthesis	EC:3.5.2.6	PF00753	Lactamase_B	Metallo-beta-lactamase superfamily
Riftia pachyptila	NZ_AFOC01000127.1_8	COG1204	Superfamily II helicase	L	K01529	dynamin GTPase
Riftia pachyptila	NZ_AFOC01000127.1_7	COG1204	Superfamily II helicase	L	K01529	dynamin GTPase			PF00270	DEAD	DEAD/DEAH box helicase
Riftia pachyptila	NZ_AFOC01000121.1_8	COG1203	Predicted helicases	V	K07012	putative glutamine amidotransferase			PF00270	DEAD	DEAD/DEAH box helicase
Riftia pachyptila	NZ_AFOC01000117.1_1	COG3549	Plasmid maintenance system killer protein	V	K07334	proteic killer suppression protein			PF05015	HigB-like_toxin	RelE-like toxin of type II toxin-antitoxin system HigB
Riftia pachyptila	NZ_AFOC01000103.1_14	COG3941	Mu-like prophage protein	X	K03529	chromosome segregation protein
Riftia pachyptila	NZ_AFOC01000067.1_9	COG0300	Short-chain dehydrogenases of various substrate specificities	R	K00540	formate acetyltransferase activating enzyme			PF00106	adh_short	short chain dehydrogenase
Riftia pachyptila	NZ_AFOC01000009.1_24	COG2334	Putative homoserine kinase type II (protein kinase fold)	T					PF02958	EcKinase	Ecdysteroid kinase
Tevnia jerichonana	NZ_AFZB01000024.1_11	COG1350	Predicted alternative tryptophan synthase beta-subunit (paralog of TrpB)	E	K06001	tryptophan synthase beta chain	Glycine, serine and threonine metabolism	EC:4.2.1.20	PF00291	PALP	Pyridoxal-phosphate dependent enzyme
Tevnia jerichonana	NZ_AFZB01000055.1_2	COG1075	Predicted acetyltransferases and hydrolases with the alpha/beta hydrolase fold	I	K01046	triacylglycerol lipase	Glycerolipid metabolism	EC:3.1.1.3	PF00561	Abhydrolase_1	alpha/beta hydrolase fold
Tevnia jerichonana	NZ_AFZB01000055.1_3	COG2373	Large extracellular alpha-helical protein	R	K06894	ATP-dependent Clp protease adaptor protein ClpS			PF01835	A2M_N	MG2 domain
Tevnia jerichonana	NZ_AFZB01000006.1_61	COG5271	AAA ATPase containing von Willebrand factor type A (vWA) domain	J	K13735	adhesin/invasin	Bacterial invasion of epithelial cells		PF02412	TSP_3	Thrombospondin type 3 repeat
Tevnia jerichonana	NZ_AFZB01000006.1_32	COG4666	TRAP-type uncharacterized transport system, fused permease components	R	K11690	C4-dicarboxylate transporter, DctM subunit	Two-component system		PF11874	DUF3394	Domain of unknown function (DUF3394)
Tevnia jerichonana	NZ_AFZB01000006.1_34	COG2358	TRAP-type uncharacterized transport system, periplasmic component	R	K07080	mannosyl-3-phosphoglycerate phosphatase			PF16868	NMT1_3	NMT1-like family
Tevnia jerichonana	NZ_AFZB01000015.1_64	COG2071	Predicted glutamine amidotransferases	E	K07010	putative glutamine amidotransferase			PF07722	Peptidase_C26	Peptidase C26
Tevnia jerichonana	NZ_AFZB01000020.1_32	COG2244	Membrane protein involved in the export of O-antigen and teichoic acid	M					PF01943	Polysacc_synt	Polysaccharide biosynthesis protein
Tevnia jerichonana	NZ_AFZB01000020.1_58	COG0724	RNA-binding proteins (RRM domain)	J	K13195	cold-inducible RNA-binding protein			PF00076	RRM_1	RNA recognition motif. (a.k.a. RRM, RBD, or RNP domain)
Tevnia jerichonana	NZ_AFZB01000017.1_46	COG1235	Metal-dependent hydrolases of the beta-lactamase superfamily I	P	K06167	PhnP protein			PF12706	Lactamase_B_2	Beta-lactamase superfamily domain
Tevnia jerichonana	NZ_AFZB01000017.1_27	COG0714	MoxR-like ATPases	R	K03924	MoxR-like ATPase		EC:3.6.3.-	PF07726	AAA_3	ATPase family associated with various cellular activities (AAA)
Tevnia jerichonana	NZ_AFZB01000017.1_26	COG1721	Uncharacterized conserved protein (some members contain a von Willebrand factor type A (vWA) domain)	S					PF01882	DUF58	Protein of unknown function DUF58
Tevnia jerichonana	NZ_AFZB01000007.1_92	COG0523	Putative GTPases (G3E family)	R	K02234	cobalamin biosynthesis protein CobW	Porphyrin and chlorophyll metabolism		PF02492	cobW	CobW/HypB/UreG, nucleotide-binding domain
Tevnia jerichonana	NZ_AFZB01000035.1_21	COG4195	Phage-related replication protein	X					PF05908	Gamma_PGA_hydro	Poly-gamma-glutamate hydrolase
Tevnia jerichonana	NZ_AFZB01000016.1_82	COG0446	Uncharacterized NAD(FAD)-dependent dehydrogenases	I	K00540	formate acetyltransferase activating enzyme			PF09242	FCSD-flav_bind	Flavocytochrome c sulphide dehydrogenase, flavin-binding
Tevnia jerichonana	NZ_AFZB01000016.1_77	COG3919	Predicted ATP-grasp enzyme	R
Tevnia jerichonana	NZ_AFZB01000016.1_34	COG2236	Predicted phosphoribosyltransferases	H	K07101	lipopolysaccharide export system permease protein			PF00156	Pribosyltran	Phosphoribosyl transferase domain
Tevnia jerichonana	NZ_AFZB01000016.1_29	COG1234	Metal-dependent hydrolases of the beta-lactamase superfamily III	J	K00784	ribonuclease Z	RNA transport	EC:3.1.26.11	PF12706	Lactamase_B_2	Beta-lactamase superfamily domain
Tevnia jerichonana	NZ_AFZB01000034.1_17	COG0596	Predicted hydrolases or acyltransferases (alpha/beta hydrolase superfamily)	HR	K01259	proline iminopeptidase	Arginine and proline metabolism	EC:3.4.11.5	PF00561	Abhydrolase_1	alpha/beta hydrolase fold
Tevnia jerichonana	NZ_AFZB01000038.1_10	COG1203	Predicted helicases	V	K07012	putative glutamine amidotransferase			PF00270	DEAD	DEAD/DEAH box helicase
Tevnia jerichonana	NZ_AFZB01000032.1_20	COG3919	Predicted ATP-grasp enzyme	R	K01955	carbamoyl-phosphate synthase large subunit	Pyrimidine metabolism	EC:6.3.5.5
Tevnia jerichonana	NZ_AFZB01000002.1_174	COG3568	Metal-dependent hydrolase	R	K07004	putative drug exporter of the RND superfamily			PF03372	Exo_endo_phos	Endonuclease/Exonuclease/phosphatase family
Tevnia jerichonana	NZ_AFZB01000002.1_82	COG0456	Acetyltransferases	J	K00657	diamine N-acetyltransferase	Arginine and proline metabolism	EC:2.3.1.57	PF00583	Acetyltransf_1	Acetyltransferase (GNAT) family
Tevnia jerichonana	NZ_AFZB01000002.1_52	COG4589	Predicted CDP-diglyceride synthetase/phosphatidate cytidylyltransferase	R					PF01864	CarS-like	CDP-archaeol synthase
Tevnia jerichonana	NZ_AFZB01000002.1_51	COG1408	Predicted phosphohydrolases	R	K07098	lipopolysaccharide export system permease protein			PF12850	Metallophos_2	Calcineurin-like phosphoesterase superfamily domain
Tevnia jerichonana	NZ_AFZB01000002.1_1	COG2220	Predicted Zn-dependent hydrolases of the beta-lactamase fold	G	K13985	N-acyl-phosphatidylethanolamine-hydrolyzing phospholipase D		EC:3.1.4.-	PF12706	Lactamase_B_2	Beta-lactamase superfamily domain
Tevnia jerichonana	NZ_AFZB01000002.1_119	COG0457	FOG: TPR repeat	R					PF14559	TPR_19	Tetratricopeptide repeat
Tevnia jerichonana	NZ_AFZB01000039.1_8	COG4783	Putative Zn-dependent protease, contains TPR repeats	R	K01417	snapalysin			PF01435	Peptidase_M48	Peptidase family M48
Tevnia jerichonana	NZ_AFZB01000023.1_28	COG0730	Predicted permeases	S	K07090	mannosyl-3-phosphoglycerate phosphatase			PF01925	TauE	Sulfite exporter TauE/SafE
Tevnia jerichonana	NZ_AFZB01000004.1_4	COG1216	Predicted glycosyltransferases	G	K07011	putative glutamine amidotransferase			PF00535	Glycos_transf_2	Glycosyl transferase family 2
Tevnia jerichonana	NZ_AFZB01000012.1_57	COG0388	Predicted amidohydrolase	R	K12251	N-carbamoylputrescine amidase	Arginine and proline metabolism	EC:3.5.1.53	PF00795	CN_hydrolase	Carbon-nitrogen hydrolase
Tevnia jerichonana	NZ_AFZB01000012.1_44	COG1277	ABC-type transport system involved in multi-copper enzyme maturation, permease component	O	K01992	ABC-2 type transport system permease protein			PF09822	ABC_transp_aux	ABC-type uncharacterized transport system
Tevnia jerichonana	NZ_AFZB01000012.1_42	COG3291	FOG: PKD repeat	S	K06485	integrin alpha 6	Focal adhesion		PF16403	DUF5011	Domain of unknown function (DUF5011)
Tevnia jerichonana	NZ_AFZB01000014.1_51	COG2041	Sulfite oxidase and related enzymes	C	K07147	5-hydroxyisourate hydrolase			PF00174	Oxidored_molyb	Oxidoreductase molybdopterin binding domain
Tevnia jerichonana	NZ_AFZB01000008.1_98	COG2079	Uncharacterized protein involved in propionate catabolism	G	K01720	2-methylcitrate dehydratase	Propanoate metabolism	EC:4.2.1.79	PF03972	MmgE_PrpD	MmgE/PrpD family
Tevnia jerichonana	NZ_AFZB01000011.1_19	COG3150	Predicted esterase	R	K07000	putative drug exporter of the RND superfamily			PF05728	UPF0227	Uncharacterised protein family (UPF0227)
Tevnia jerichonana	NZ_AFZB01000026.1_10	COG3381	Uncharacterized component of anaerobic dehydrogenases	O	K03533	TorA specific chaperone	Two-component system		PF02613	Nitrate_red_del	Nitrate reductase delta subunit
Tevnia jerichonana	NZ_AFZB01000001.1_141	COG0663	Carbonic anhydrases/acetyltransferases, isoleucine patch superfamily	R	K00680	phospholipid:diacylglycerol acyltransferase	Tyrosine metabolism		PF00132	Hexapep	Bacterial transferase hexapeptide (six repeats)
Tevnia jerichonana	NZ_AFZB01000037.1_30	COG3291	FOG: PKD repeat	S	K01387	microbial collagenase		EC:3.4.24.3	PF00801	PKD	PKD domain
Tevnia jerichonana	NZ_AFZB01000025.1_7	COG0673	Predicted dehydrogenases and related proteins	R	K00010	myo-inositol 2-dehydrogenase	Streptomycin biosynthesis	EC:1.1.1.18	PF01408	GFO_IDH_MocA	Oxidoreductase family, NAD-binding Rossmann fold
Tevnia jerichonana	NZ_AFZB01000005.1_115	COG0457	FOG: TPR repeat	R	K12600	superkiller protein 3	RNA degradation		PF07719	TPR_2	Tetratricopeptide repeat
Tevnia jerichonana	NZ_AFZB01000005.1_121	COG3919	Predicted ATP-grasp enzyme	R	K01955	carbamoyl-phosphate synthase large subunit	Pyrimidine metabolism	EC:6.3.5.5
Tevnia jerichonana	NZ_AFZB01000088.1_1	COG3291	FOG: PKD repeat	S	K01183	chitinase	Amino sugar and nucleotide sugar metabolism	EC:3.2.1.14	PF00801	PKD	PKD domain
Tevnia jerichonana	NZ_AFZB01000064.1_3	COG0670	Integral membrane protein, interacts with FtsH	R	K06890	hemoglobin			PF01027	Bax1-I	Inhibitor of apoptosis-promoting Bax1
Tevnia jerichonana	NZ_AFZB01000005.1_72	COG0730	Predicted permeases	S	K07090	mannosyl-3-phosphoglycerate phosphatase			PF01925	TauE	Sulfite exporter TauE/SafE
Tevnia jerichonana	NZ_AFZB01000004.1_1	COG1216	Predicted glycosyltransferases	G	K07011	putative glutamine amidotransferase			PF00535	Glycos_transf_2	Glycosyl transferase family 2
Tevnia jerichonana	NZ_AFZB01000004.1_3	COG1216	Predicted glycosyltransferases	G	K07011	putative glutamine amidotransferase			PF00535	Glycos_transf_2	Glycosyl transferase family 2
Tevnia jerichonana	NZ_AFZB01000005.1_77	COG0491	Zn-dependent hydrolases, including glyoxylases	R	K01467	beta-lactamase	Penicillin and cephalosporin biosynthesis	EC:3.5.2.6	PF00753	Lactamase_B	Metallo-beta-lactamase superfamily
Tevnia jerichonana	NZ_AFZB01000008.1_72	COG1204	Superfamily II helicase	L	K01529	dynamin GTPase
Tevnia jerichonana	NZ_AFZB01000008.1_71	COG1204	Superfamily II helicase	L	K01529	dynamin GTPase			PF00270	DEAD	DEAD/DEAH box helicase
Tevnia jerichonana	NZ_AFZB01000038.1_9	COG1203	Predicted helicases	V	K07012	putative glutamine amidotransferase			PF00270	DEAD	DEAD/DEAH box helicase
Tevnia jerichonana	NZ_AFZB01000005.1_1	COG3549	Plasmid maintenance system killer protein	V	K07334	proteic killer suppression protein			PF05015	HigB-like_toxin	RelE-like toxin of type II toxin-antitoxin system HigB
Tevnia jerichonana	NZ_AFZB01000005.1_22	COG3941	Mu-like prophage protein	X	K03406	methyl-accepting chemotaxis protein	Two-component system
Tevnia jerichonana	NZ_AFZB01000004.1_124	COG0300	Short-chain dehydrogenases of various substrate specificities	R	K00540	formate acetyltransferase activating enzyme			PF00106	adh_short	short chain dehydrogenase
Tevnia jerichonana	NZ_AFZB01000006.1_1	COG1033	Predicted exporters of the RND superfamily	R	K07003	putative drug exporter of the RND superfamily			PF00027	cNMP_binding	Cyclic nucleotide-binding domain
Tevnia jerichonana	NZ_AFZB01000008.1_27	COG2334	Putative homoserine kinase type II (protein kinase fold)	T					PF02958	EcKinase	Ecdysteroid kinase
Ridgeia piscesae	LDXT01000096.1_67	COG1690	Uncharacterized conserved protein	J	K14415	protein RtcB			PF01139	RtcB	tRNA-splicing ligase RtcB
Ridgeia piscesae	LDXT01000095.1_89	COG3439	Uncharacterized conserved protein	S					PF03625	DUF302	Domain of unknown function DUF302
Ridgeia piscesae	LDXT01000095.1_182	COG3045	Uncharacterized protein conserved in bacteria	T	K05805	CreA protein			PF05981	CreA	CreA protein
Ridgeia piscesae	LDXT01000094.1_75	COG4627	Uncharacterized protein conserved in bacteria	R	K00568	3-demethylubiquinone-9 3-methyltransferase	Ubiquinone and other terpenoid-quinone biosynthesis	EC:2.1.1.-;2.1.1.64	PF08241	Methyltransf_11	Methyltransferase domain
Ridgeia piscesae	LDXT01000093.1_56	COG1714	Predicted membrane protein/domain	S					PF06271	RDD	RDD family
Ridgeia piscesae	LDXT01000092.1_17	COG2979	Uncharacterized protein conserved in bacteria	S					PF04391	DUF533	Protein of unknown function (DUF533)
Ridgeia piscesae	LDXT01000092.1_16	COG2013	Uncharacterized conserved protein	S					PF01987	AIM24	Mitochondrial biogenesis AIM24
Ridgeia piscesae	LDXT01000092.1_109	COG0432	Uncharacterized conserved protein	H	K14656				PF01894	UPF0047	Uncharacterised protein family UPF0047
Ridgeia piscesae	LDXT01000092.1_106	COG4398	Uncharacterized protein conserved in bacteria	T					PF08495	FIST	FIST N domain
Ridgeia piscesae	LDXT01000092.1_104	COG3323	Uncharacterized protein conserved in bacteria	S	K11022	structural toxin protein (hemagglutinin/hemolysin) RtxA
Ridgeia piscesae	LDXT01000091.1_32	COG1371	Uncharacterized conserved protein	R	K00974	tRNA nucleotidyltransferase (CCA-adding enzyme)	RNA transport	EC:2.7.7.72;3.1.3.-;3.1.4.-	PF01951	Archease	Archease protein family (MTH1598/TM1083)
Ridgeia piscesae	LDXT01000091.1_31	COG1690	Uncharacterized conserved protein	J	K14415	protein RtcB			PF01139	RtcB	tRNA-splicing ligase RtcB
Ridgeia piscesae	LDXT01000091.1_22	COG2461	Uncharacterized conserved protein	S	K09155	hypothetical protein			PF13596	PAS_10	PAS domain
Ridgeia piscesae	LDXT01000090.1_30	COG4727	Uncharacterized protein conserved in bacteria	S					PF09916	DUF2145	Uncharacterized protein conserved in bacteria (DUF2145)
Ridgeia piscesae	LDXT01000088.1_16	COG3242	Uncharacterized protein conserved in bacteria	S					PF09838	DUF2065	Uncharacterized protein conserved in bacteria (DUF2065)
Ridgeia piscesae	LDXT01000088.1_12	COG4704	Uncharacterized protein conserved in bacteria	S					PF09912	DUF2141	Uncharacterized protein conserved in bacteria (DUF2141)
Ridgeia piscesae	LDXT01000087.1_61	COG4715	Uncharacterized conserved protein	S					PF04434	SWIM	SWIM zinc finger
Ridgeia piscesae	LDXT01000085.1_33	COG0392	Predicted integral membrane protein	S	K07027	mannosyl-3-phosphoglycerate phosphatase			PF03706	LPG_synthase_TM	Lysylphosphatidylglycerol synthase TM region
Ridgeia piscesae	LDXT01000083.1_71	COG5373	Predicted membrane protein	S					PF10101	DUF2339	Predicted membrane protein (DUF2339)
Ridgeia piscesae	LDXT01000082.1_57	COG2764	Uncharacterized protein conserved in bacteria	R	K04750	PhnB protein			PF00903	Glyoxalase	Glyoxalase/Bleomycin resistance protein/Dioxygenase superfamily
Ridgeia piscesae	LDXT01000082.1_32	COG1520	FOG: WD40-like repeat	M	K08884	serine/threonine protein kinase, bacterial		EC:2.7.11.1	PF13360	PQQ_2	PQQ-like domain
Ridgeia piscesae	LDXT01000082.1_24	COG2322	Predicted membrane protein	S					PF04238	DUF420	Protein of unknown function (DUF420)
Ridgeia piscesae	LDXT01000081.1_84	COG3673	Uncharacterized conserved protein	S	K00799	glutathione S-transferase	Glutathione metabolism	EC:2.5.1.18	PF09994	DUF2235	Uncharacterized alpha/beta hydrolase domain (DUF2235)
Ridgeia piscesae	LDXT01000081.1_31	COG1633	Uncharacterized conserved protein	P					PF02915	Rubrerythrin	Rubrerythrin
Ridgeia piscesae	LDXT01000077.1_18	COG4269	Predicted membrane protein	S					PF05987	DUF898	Bacterial protein of unknown function (DUF898)
Ridgeia piscesae	LDXT01000076.1_64	COG3673	Uncharacterized conserved protein	S	K00799	glutathione S-transferase	Glutathione metabolism	EC:2.5.1.18	PF09994	DUF2235	Uncharacterized alpha/beta hydrolase domain (DUF2235)
Ridgeia piscesae	LDXT01000071.1_6	COG2815	Uncharacterized protein conserved in bacteria	M	K08884	serine/threonine protein kinase, bacterial		EC:2.7.11.1	PF03793	PASTA	PASTA domain
Ridgeia piscesae	LDXT01000068.1_10	COG2717	Predicted membrane protein	C					PF01794	Ferric_reduct	Ferric reductase like transmembrane component
Ridgeia piscesae	LDXT01000066.1_69	COG3868	Uncharacterized conserved protein	S	K01179	endoglucanase	Starch and sucrose metabolism	EC:3.2.1.4	PF16403	DUF5011	Domain of unknown function (DUF5011)
Ridgeia piscesae	LDXT01000066.1_2	COG5373	Predicted membrane protein	S
Ridgeia piscesae	LDXT01000062.1_15	COG4103	Uncharacterized protein conserved in bacteria	S					PF05099	TerB	Tellurite resistance protein TerB
Ridgeia piscesae	LDXT01000058.1_13	COG5608	Conserved secreted protein	V					PF03168	LEA_2	Late embryogenesis abundant protein
Ridgeia piscesae	LDXT01000054.1_8	COG2120	Uncharacterized proteins, LmbE homologs	G					PF02585	PIG-L	GlcNAc-PI de-N-acetylase
Riftia pachyptila	NZ_AFOC01000060.1_18	COG1690	Uncharacterized conserved protein	J	K14415	protein RtcB			PF01139	RtcB	tRNA-splicing ligase RtcB
Riftia pachyptila	NZ_AFOC01000003.1_47	COG3439	Uncharacterized conserved protein	S					PF03625	DUF302	Domain of unknown function DUF302
Riftia pachyptila	NZ_AFOC01000019.1_21	COG3045	Uncharacterized protein conserved in bacteria	T	K05805	CreA protein			PF05981	CreA	CreA protein
Riftia pachyptila	NZ_AFOC01000065.1_2	COG4627	Uncharacterized protein conserved in bacteria	R					PF08241	Methyltransf_11	Methyltransferase domain
Riftia pachyptila	NZ_AFOC01000129.1_1	COG4627	Uncharacterized protein conserved in bacteria	R					PF08241	Methyltransf_11	Methyltransferase domain
Riftia pachyptila	NZ_AFOC01000011.1_20	COG1714	Predicted membrane protein/domain	S					PF06271	RDD	RDD family
Riftia pachyptila	NZ_AFOC01000107.1_11	COG2979	Uncharacterized protein conserved in bacteria	S					PF04391	DUF533	Protein of unknown function (DUF533)
Riftia pachyptila	NZ_AFOC01000107.1_10	COG2013	Uncharacterized conserved protein	S					PF01987	AIM24	Mitochondrial biogenesis AIM24
Riftia pachyptila	NZ_AFOC01000063.1_21	COG0432	Uncharacterized conserved protein	H	K14656				PF01894	UPF0047	Uncharacterised protein family UPF0047
Riftia pachyptila	NZ_AFOC01000063.1_17	COG4398	Uncharacterized protein conserved in bacteria	T					PF10442	FIST_C	FIST C domain
Riftia pachyptila	NZ_AFOC01000063.1_15	COG3323	Uncharacterized protein conserved in bacteria	S	K11022	structural toxin protein (hemagglutinin/hemolysin) RtxA
Riftia pachyptila	NZ_AFOC01000145.1_2	COG4102	Uncharacterized protein conserved in bacteria	S					PF07394	DUF1501	Protein of unknown function (DUF1501)
Riftia pachyptila	NZ_AFOC01000078.1_17	COG1371	Uncharacterized conserved protein	R	K00974	tRNA nucleotidyltransferase (CCA-adding enzyme)	RNA transport	EC:2.7.7.72;3.1.3.-;3.1.4.-	PF01951	Archease	Archease protein family (MTH1598/TM1083)
Riftia pachyptila	NZ_AFOC01000078.1_18	COG1690	Uncharacterized conserved protein	J	K14415	protein RtcB			PF01139	RtcB	tRNA-splicing ligase RtcB
Riftia pachyptila	NZ_AFOC01000042.1_30	COG4727	Uncharacterized protein conserved in bacteria	S					PF09916	DUF2145	Uncharacterized protein conserved in bacteria (DUF2145)
Riftia pachyptila	NZ_AFOC01000037.1_9	COG3242	Uncharacterized protein conserved in bacteria	S					PF09838	DUF2065	Uncharacterized protein conserved in bacteria (DUF2065)
Riftia pachyptila	NZ_AFOC01000037.1_5	COG4704	Uncharacterized protein conserved in bacteria	S					PF09912	DUF2141	Uncharacterized protein conserved in bacteria (DUF2141)
Riftia pachyptila	NZ_AFOC01000006.1_22	COG4715	Uncharacterized conserved protein	S
Riftia pachyptila	NZ_AFOC01000004.1_61	COG0392	Predicted integral membrane protein	S	K07027	mannosyl-3-phosphoglycerate phosphatase			PF03706	LPG_synthase_TM	Lysylphosphatidylglycerol synthase TM region
Riftia pachyptila	NZ_AFOC01000029.1_12	COG5373	Predicted membrane protein	S					PF10101	DUF2339	Predicted membrane protein (DUF2339)
Riftia pachyptila	NZ_AFOC01000110.1_8	COG3266	Uncharacterized protein conserved in bacteria	D	K03112	DamX protein
Riftia pachyptila	NZ_AFOC01000031.1_7	COG2764	Uncharacterized protein conserved in bacteria	R	K04750	PhnB protein			PF00903	Glyoxalase	Glyoxalase/Bleomycin resistance protein/Dioxygenase superfamily
Riftia pachyptila	NZ_AFOC01000002.1_21	COG1520	FOG: WD40-like repeat	M	K08884	serine/threonine protein kinase, bacterial		EC:2.7.11.1	PF13360	PQQ_2	PQQ-like domain
Riftia pachyptila	NZ_AFOC01000002.1_29	COG2322	Predicted membrane protein	S					PF04238	DUF420	Protein of unknown function (DUF420)
Riftia pachyptila	NZ_AFOC01000007.1_5	COG3673	Uncharacterized conserved protein	S	K00799	glutathione S-transferase	Glutathione metabolism	EC:2.5.1.18	PF09994	DUF2235	Uncharacterized alpha/beta hydrolase domain (DUF2235)
Riftia pachyptila	NZ_AFOC01000043.1_7	COG1633	Uncharacterized conserved protein	P					PF02915	Rubrerythrin	Rubrerythrin
Riftia pachyptila	NZ_AFOC01000084.1_8	COG4269	Predicted membrane protein	S					PF05987	DUF898	Bacterial protein of unknown function (DUF898)
Riftia pachyptila	NZ_AFOC01000073.1_7	COG3673	Uncharacterized conserved protein	S	K00799	glutathione S-transferase	Glutathione metabolism	EC:2.5.1.18	PF09994	DUF2235	Uncharacterized alpha/beta hydrolase domain (DUF2235)
Riftia pachyptila	NZ_AFOC01000142.1_4	COG2815	Uncharacterized protein conserved in bacteria	M	K08884	serine/threonine protein kinase, bacterial		EC:2.7.11.1	PF03793	PASTA	PASTA domain
Riftia pachyptila	NZ_AFOC01000059.1_11	COG2717	Predicted membrane protein	C					PF01794	Ferric_reduct	Ferric reductase like transmembrane component
Riftia pachyptila	NZ_AFOC01000167.1_1	COG3868	Uncharacterized conserved protein	S	K01179	endoglucanase	Starch and sucrose metabolism	EC:3.2.1.4	PF16403	DUF5011	Domain of unknown function (DUF5011)
Riftia pachyptila	NZ_AFOC01000164.1_1	COG5373	Predicted membrane protein	S
Riftia pachyptila	NZ_AFOC01000061.1_25	COG4103	Uncharacterized protein conserved in bacteria	S					PF05099	TerB	Tellurite resistance protein TerB
Riftia pachyptila	NZ_AFOC01000038.1_29	COG5608	Conserved secreted protein	V					PF03168	LEA_2	Late embryogenesis abundant protein
Riftia pachyptila	NZ_AFOC01000113.1_1	COG2120	Uncharacterized proteins, LmbE homologs	G					PF02585	PIG-L	GlcNAc-PI de-N-acetylase
Riftia pachyptila	NZ_AFOC01000096.1_3	COG3453	Uncharacterized protein conserved in bacteria	R
Riftia pachyptila	NZ_AFOC01000145.1_4	COG5616	Predicted integral membrane protein	R	K01768	adenylate cyclase	Purine metabolism	EC:4.6.1.1
Riftia pachyptila	NZ_AFOC01000067.1_6	COG0392	Predicted integral membrane protein	S	K07027	mannosyl-3-phosphoglycerate phosphatase			PF03706	LPG_synthase_TM	Lysylphosphatidylglycerol synthase TM region
Riftia pachyptila	NZ_AFOC01000020.1_30	COG3333	Uncharacterized protein conserved in bacteria	R	K07793	putative tricarboxylic transport membrane protein	Two-component system		PF01970	TctA	Tripartite tricarboxylate transporter TctA family
Tevnia jerichonana	NZ_AFZB01000006.1_3	COG1690	Uncharacterized conserved protein	J	K14415	protein RtcB			PF01139	RtcB	tRNA-splicing ligase RtcB
Tevnia jerichonana	NZ_AFZB01000015.1_13	COG3439	Uncharacterized conserved protein	S					PF03625	DUF302	Domain of unknown function DUF302
Tevnia jerichonana	NZ_AFZB01000019.1_51	COG3045	Uncharacterized protein conserved in bacteria	T	K05805	CreA protein			PF05981	CreA	CreA protein
Tevnia jerichonana	NZ_AFZB01000020.1_33	COG4627	Uncharacterized protein conserved in bacteria	R					PF08241	Methyltransf_11	Methyltransferase domain
Tevnia jerichonana	NZ_AFZB01000020.1_35	COG4627	Uncharacterized protein conserved in bacteria	R					PF08241	Methyltransf_11	Methyltransferase domain
Tevnia jerichonana	NZ_AFZB01000007.1_55	COG1714	Predicted membrane protein/domain	S					PF06271	RDD	RDD family
Tevnia jerichonana	NZ_AFZB01000014.1_77	COG2979	Uncharacterized protein conserved in bacteria	S					PF04391	DUF533	Protein of unknown function (DUF533)
Tevnia jerichonana	NZ_AFZB01000014.1_76	COG2013	Uncharacterized conserved protein	S					PF01987	AIM24	Mitochondrial biogenesis AIM24
Tevnia jerichonana	NZ_AFZB01000035.1_11	COG0432	Uncharacterized conserved protein	H	K14656				PF01894	UPF0047	Uncharacterised protein family UPF0047
Tevnia jerichonana	NZ_AFZB01000035.1_14	COG4398	Uncharacterized protein conserved in bacteria	T					PF10442	FIST_C	FIST C domain
Tevnia jerichonana	NZ_AFZB01000035.1_16	COG3323	Uncharacterized protein conserved in bacteria	S	K11022	structural toxin protein (hemagglutinin/hemolysin) RtxA
Tevnia jerichonana	NZ_AFZB01000056.1_1	COG4102	Uncharacterized protein conserved in bacteria	S					PF07394	DUF1501	Protein of unknown function (DUF1501)
Tevnia jerichonana	NZ_AFZB01000016.1_36	COG1371	Uncharacterized conserved protein	R	K00974	tRNA nucleotidyltransferase (CCA-adding enzyme)	RNA transport	EC:2.7.7.72;3.1.3.-;3.1.4.-	PF01951	Archease	Archease protein family (MTH1598/TM1083)
Tevnia jerichonana	NZ_AFZB01000016.1_35	COG1690	Uncharacterized conserved protein	J	K14415	protein RtcB			PF01139	RtcB	tRNA-splicing ligase RtcB
Tevnia jerichonana	NZ_AFZB01000016.1_26	COG2461	Uncharacterized conserved protein	S	K09155	hypothetical protein			PF13596	PAS_10	PAS domain
Tevnia jerichonana	NZ_AFZB01000021.1_36	COG4727	Uncharacterized protein conserved in bacteria	S					PF09916	DUF2145	Uncharacterized protein conserved in bacteria (DUF2145)
Tevnia jerichonana	NZ_AFZB01000038.1_18	COG3242	Uncharacterized protein conserved in bacteria	S					PF09838	DUF2065	Uncharacterized protein conserved in bacteria (DUF2065)
Tevnia jerichonana	NZ_AFZB01000038.1_14	COG4704	Uncharacterized protein conserved in bacteria	S					PF09912	DUF2141	Uncharacterized protein conserved in bacteria (DUF2141)
Tevnia jerichonana	NZ_AFZB01000001.1_207	COG4715	Uncharacterized conserved protein	S					PF04434	SWIM	SWIM zinc finger
Tevnia jerichonana	NZ_AFZB01000002.1_33	COG0392	Predicted integral membrane protein	S	K07027	mannosyl-3-phosphoglycerate phosphatase			PF03706	LPG_synthase_TM	Lysylphosphatidylglycerol synthase TM region
Tevnia jerichonana	NZ_AFZB01000002.1_156	COG5373	Predicted membrane protein	S					PF10101	DUF2339	Predicted membrane protein (DUF2339)
Tevnia jerichonana	NZ_AFZB01000001.1_37	COG2764	Uncharacterized protein conserved in bacteria	R	K04750	PhnB protein			PF00903	Glyoxalase	Glyoxalase/Bleomycin resistance protein/Dioxygenase superfamily
Tevnia jerichonana	NZ_AFZB01000001.1_63	COG1520	FOG: WD40-like repeat	M	K08884	serine/threonine protein kinase, bacterial		EC:2.7.11.1	PF13360	PQQ_2	PQQ-like domain
Tevnia jerichonana	NZ_AFZB01000001.1_71	COG2322	Predicted membrane protein	S					PF04238	DUF420	Protein of unknown function (DUF420)
Tevnia jerichonana	NZ_AFZB01000003.1_49	COG3673	Uncharacterized conserved protein	S	K00799	glutathione S-transferase	Glutathione metabolism	EC:2.5.1.18	PF09994	DUF2235	Uncharacterized alpha/beta hydrolase domain (DUF2235)
Tevnia jerichonana	NZ_AFZB01000018.1_64	COG1633	Uncharacterized conserved protein	P					PF02915	Rubrerythrin	Rubrerythrin
Tevnia jerichonana	NZ_AFZB01000039.1_7	COG4269	Predicted membrane protein	S					PF05987	DUF898	Bacterial protein of unknown function (DUF898)
Tevnia jerichonana	NZ_AFZB01000023.1_64	COG3673	Uncharacterized conserved protein	S	K00799	glutathione S-transferase	Glutathione metabolism	EC:2.5.1.18	PF09994	DUF2235	Uncharacterized alpha/beta hydrolase domain (DUF2235)
Tevnia jerichonana	NZ_AFZB01000006.1_103	COG2815	Uncharacterized protein conserved in bacteria	M	K08884	serine/threonine protein kinase, bacterial		EC:2.7.11.1	PF03793	PASTA	PASTA domain
Tevnia jerichonana	NZ_AFZB01000014.1_52	COG2717	Predicted membrane protein	C					PF01794	Ferric_reduct	Ferric reductase like transmembrane component
Tevnia jerichonana	NZ_AFZB01000008.1_1	COG3868	Uncharacterized conserved protein	S	K01179	endoglucanase	Starch and sucrose metabolism	EC:3.2.1.4	PF16403	DUF5011	Domain of unknown function (DUF5011)
Tevnia jerichonana	NZ_AFZB01000008.1_60	COG5373	Predicted membrane protein	S
Tevnia jerichonana	NZ_AFZB01000004.1_35	COG4103	Uncharacterized protein conserved in bacteria	S					PF05099	TerB	Tellurite resistance protein TerB
Tevnia jerichonana	NZ_AFZB01000033.1_3	COG5608	Conserved secreted protein	V					PF03168	LEA_2	Late embryogenesis abundant protein
Tevnia jerichonana	NZ_AFZB01000001.1_155	COG2120	Uncharacterized proteins, LmbE homologs	G					PF02585	PIG-L	GlcNAc-PI de-N-acetylase
Tevnia jerichonana	NZ_AFZB01000016.1_81	COG5616	Predicted integral membrane protein	R	K01768	adenylate cyclase	Purine metabolism	EC:4.6.1.1
Tevnia jerichonana	NZ_AFZB01000004.1_129	COG0392	Predicted integral membrane protein	S	K07027	mannosyl-3-phosphoglycerate phosphatase			PF03706	LPG_synthase_TM	Lysylphosphatidylglycerol synthase TM region
Tevnia jerichonana	NZ_AFZB01000010.1_83	COG3333	Uncharacterized protein conserved in bacteria	R	K07793	putative tricarboxylic transport membrane protein	Two-component system		PF01970	TctA	Tripartite tricarboxylate transporter TctA family
Ridgeia piscesae	LDXT01000096.1_62	COG5001	Predicted signal transduction protein containing a membrane domain, an EAL and a GGDEF domain	T	K13924	two-component system, chemotaxis family, CheB/CheR fusion protein	Two-component system	EC:2.1.1.80;3.1.1.61	PF00563	EAL	EAL domain
Ridgeia piscesae	LDXT01000096.1_60	COG3448	CBS-domain-containing membrane protein	T					PF00571	CBS	CBS domain
Ridgeia piscesae	LDXT01000096.1_28	COG3706	Response regulator containing a CheY-like receiver domain and a GGDEF domain	TK	K03413	two-component system, chemotaxis family, response regulator CheY	Two-component system		PF00990	GGDEF	Diguanylate cyclase, GGDEF domain
Ridgeia piscesae	LDXT01000095.1_215	COG2202	FOG: PAS/PAC domain	T	K10819	histidine kinase			PF12974	Phosphonate-bd	ABC transporter, phosphonate, periplasmic substrate-binding protein
Ridgeia piscesae	LDXT01000095.1_107	COG2204	Response regulator containing CheY-like receiver, AAA-type ATPase, and DNA-binding domains	T	K02481	two-component system, NtrC family, response regulator			PF00158	Sigma54_activat	Sigma-54 interaction domain
Ridgeia piscesae	LDXT01000094.1_160	COG0664	cAMP-binding proteins - catabolite gene activator and regulatory subunit of cAMP-dependent protein kinases	T	K01420	CRP/FNR family transcriptional regulator, anaerobic regulatoryprotein			PF13545	HTH_Crp_2	Crp-like helix-turn-helix domain
Ridgeia piscesae	LDXT01000093.1_97	COG2114	Adenylate cyclase, family 3 (some proteins contain HAMP domain)	T	K01768	adenylate cyclase	Purine metabolism	EC:4.6.1.1	PF00211	Guanylate_cyc	Adenylate and Guanylate cyclase catalytic domain
Ridgeia piscesae	LDXT01000087.1_84	COG0642	Signal transduction histidine kinase	T	K02482	two-component system, NtrC family, sensor kinase		EC:2.7.13.3	PF02518	HATPase_c	Histidine kinase-, DNA gyrase B-, and HSP90-like ATPase
Ridgeia piscesae	LDXT01000087.1_83	COG2204	Response regulator containing CheY-like receiver, AAA-type ATPase, and DNA-binding domains	T	K07713	two-component system, NtrC family, response regulator HydG	Two-component system		PF00158	Sigma54_activat	Sigma-54 interaction domain
Ridgeia piscesae	LDXT01000085.1_44	COG0642	Signal transduction histidine kinase	T	K00936	arginine kinase			PF02518	HATPase_c	Histidine kinase-, DNA gyrase B-, and HSP90-like ATPase
Ridgeia piscesae	LDXT01000084.1_23	COG3103	SH3 domain protein	R	K01361	lactocepin		EC:3.4.21.96	PF11860	Muraidase	N-acetylmuramidase
Ridgeia piscesae	LDXT01000083.1_32	COG2204	Response regulator containing CheY-like receiver, AAA-type ATPase, and DNA-binding domains	T	K02481	two-component system, NtrC family, response regulator			PF00158	Sigma54_activat	Sigma-54 interaction domain
Ridgeia piscesae	LDXT01000083.1_19	COG0642	Signal transduction histidine kinase	T	K02668	two-component system, NtrC family, sensor histidine kinase PilS	Two-component system	EC:2.7.13.3
Ridgeia piscesae	LDXT01000080.1_58	COG4191	Signal transduction histidine kinase regulating C4-dicarboxylate transport system	T	K07677	two-component system, NarL family, capsular synthesis sensorhistidine kinase RcsC	Two-component system	EC:2.7.13.3	PF02743	dCache_1	Cache domain
Ridgeia piscesae	LDXT01000080.1_57	COG4191	Signal transduction histidine kinase regulating C4-dicarboxylate transport system	T	K10125	two-component system, NtrC family, C4-dicarboxylate transport sensorhistidine kinase DctB	Two-component system	EC:2.7.13.3	PF02518	HATPase_c	Histidine kinase-, DNA gyrase B-, and HSP90-like ATPase
Ridgeia piscesae	LDXT01000080.1_56	COG2204	Response regulator containing CheY-like receiver, AAA-type ATPase, and DNA-binding domains	T	K02490	two-component system, response regulator, stage 0 sporulationprotein F	Two-component system		PF00072	Response_reg	Response regulator receiver domain
Ridgeia piscesae	LDXT01000079.1_54	COG5001	Predicted signal transduction protein containing a membrane domain, an EAL and a GGDEF domain	T	K02488	two-component system, cell cycle response regulator	Two-component system		PF00563	EAL	EAL domain
Ridgeia piscesae	LDXT01000079.1_51	COG2206	HD-GYP domain	T	K13815	two-component system, response regulator RpfG	Two-component system		PF11871	DUF3391	Domain of unknown function (DUF3391)
Ridgeia piscesae	LDXT01000079.1_48	COG0642	Signal transduction histidine kinase	T	K00936	arginine kinase			PF08447	PAS_3	PAS fold
Ridgeia piscesae	LDXT01000077.1_45	COG0784	FOG: CheY-like receiver	T	K00936	arginine kinase			PF13185	GAF_2	GAF domain
Ridgeia piscesae	LDXT01000077.1_44	COG0784	FOG: CheY-like receiver	T	K11443	two-component system, cell cycle response regulator DivK	Two-component system		PF00072	Response_reg	Response regulator receiver domain
Ridgeia piscesae	LDXT01000071.1_16	COG0642	Signal transduction histidine kinase	T	K00936	arginine kinase			PF02518	HATPase_c	Histidine kinase-, DNA gyrase B-, and HSP90-like ATPase
Ridgeia piscesae	LDXT01000071.1_15	COG2199	FOG: GGDEF domain	T	K13590	diguanylate cyclase	Cell cycle - Caulobacter		PF00990	GGDEF	Diguanylate cyclase, GGDEF domain
Ridgeia piscesae	LDXT01000070.1_3	COG0642	Signal transduction histidine kinase	T	K10819	histidine kinase			PF00072	Response_reg	Response regulator receiver domain
Ridgeia piscesae	LDXT01000070.1_2	COG4585	Signal transduction histidine kinase	T	K07675	two-component system, NarL family, sensor histidine kinase UhpB	Two-component system	EC:2.7.13.3	PF08447	PAS_3	PAS fold
Ridgeia piscesae	LDXT01000066.1_5	COG2199	FOG: GGDEF domain	T	K13590	diguanylate cyclase	Cell cycle - Caulobacter		PF00990	GGDEF	Diguanylate cyclase, GGDEF domain
Ridgeia piscesae	LDXT01000065.1_13	COG2200	FOG: EAL domain	T	K13924	two-component system, chemotaxis family, CheB/CheR fusion protein	Two-component system	EC:2.1.1.80;3.1.1.61	PF07793	DUF1631	Protein of unknown function (DUF1631)
Ridgeia piscesae	LDXT01000057.1_11	COG2199	FOG: GGDEF domain	T					PF00990	GGDEF	Diguanylate cyclase, GGDEF domain
Ridgeia piscesae	LDXT01000030.1_1	COG0642	Signal transduction histidine kinase	T	K00936	arginine kinase			PF00512	HisKA	His Kinase A (phospho-acceptor) domain
Riftia pachyptila	NZ_AFOC01000060.1_13	COG5001	Predicted signal transduction protein containing a membrane domain, an EAL and a GGDEF domain	T	K13924	two-component system, chemotaxis family, CheB/CheR fusion protein	Two-component system	EC:2.1.1.80;3.1.1.61	PF00563	EAL	EAL domain
Riftia pachyptila	NZ_AFOC01000036.1_24	COG3706	Response regulator containing a CheY-like receiver domain and a GGDEF domain	TK	K03413	two-component system, chemotaxis family, response regulator CheY	Two-component system		PF00990	GGDEF	Diguanylate cyclase, GGDEF domain
Riftia pachyptila	NZ_AFOC01000041.1_16	COG2202	FOG: PAS/PAC domain	T	K13040	two-component system, LuxR family, sensor histidine kinase TtrS	Two-component system	EC:2.7.13.3	PF12974	Phosphonate-bd	ABC transporter, phosphonate, periplasmic substrate-binding protein
Riftia pachyptila	NZ_AFOC01000003.1_29	COG2204	Response regulator containing CheY-like receiver, AAA-type ATPase, and DNA-binding domains	T	K02481	two-component system, NtrC family, response regulator			PF00158	Sigma54_activat	Sigma-54 interaction domain
Riftia pachyptila	NZ_AFOC01000001.1_81	COG0664	cAMP-binding proteins - catabolite gene activator and regulatory subunit of cAMP-dependent protein kinases	T	K01420	CRP/FNR family transcriptional regulator, anaerobic regulatoryprotein			PF13545	HTH_Crp_2	Crp-like helix-turn-helix domain
Riftia pachyptila	NZ_AFOC01000045.1_8	COG2114	Adenylate cyclase, family 3 (some proteins contain HAMP domain)	T	K01768	adenylate cyclase	Purine metabolism	EC:4.6.1.1	PF00211	Guanylate_cyc	Adenylate and Guanylate cyclase catalytic domain
Riftia pachyptila	NZ_AFOC01000004.1_50	COG0642	Signal transduction histidine kinase	T	K00936	arginine kinase			PF02518	HATPase_c	Histidine kinase-, DNA gyrase B-, and HSP90-like ATPase
Riftia pachyptila	NZ_AFOC01000110.1_10	COG2204	Response regulator containing CheY-like receiver, AAA-type ATPase, and DNA-binding domains	T	K02481	two-component system, NtrC family, response regulator			PF00158	Sigma54_activat	Sigma-54 interaction domain
Riftia pachyptila	NZ_AFOC01000090.1_7	COG0642	Signal transduction histidine kinase	T	K02668	two-component system, NtrC family, sensor histidine kinase PilS	Two-component system	EC:2.7.13.3
Riftia pachyptila	NZ_AFOC01000014.1_25	COG4191	Signal transduction histidine kinase regulating C4-dicarboxylate transport system	T	K07677	two-component system, NarL family, capsular synthesis sensorhistidine kinase RcsC	Two-component system	EC:2.7.13.3	PF02518	HATPase_c	Histidine kinase-, DNA gyrase B-, and HSP90-like ATPase
Riftia pachyptila	NZ_AFOC01000066.1_17	COG5000	Signal transduction histidine kinase involved in nitrogen fixation and metabolism regulation	T	K13598	two-component system, NtrC family, nitrogen regulation sensorhistidine kinase NtrY	Two-component system	EC:2.7.13.3	PF02518	HATPase_c	Histidine kinase-, DNA gyrase B-, and HSP90-like ATPase
Riftia pachyptila	NZ_AFOC01000014.1_24	COG2204	Response regulator containing CheY-like receiver, AAA-type ATPase, and DNA-binding domains	T	K02490	two-component system, response regulator, stage 0 sporulationprotein F	Two-component system		PF00072	Response_reg	Response regulator receiver domain
Riftia pachyptila	NZ_AFOC01000012.1_11	COG5001	Predicted signal transduction protein containing a membrane domain, an EAL and a GGDEF domain	T	K02488	two-component system, cell cycle response regulator	Two-component system		PF00563	EAL	EAL domain
Riftia pachyptila	NZ_AFOC01000012.1_15	COG2206	HD-GYP domain	T	K13815	two-component system, response regulator RpfG	Two-component system		PF11871	DUF3391	Domain of unknown function (DUF3391)
Riftia pachyptila	NZ_AFOC01000012.1_18	COG0642	Signal transduction histidine kinase	T	K00936	arginine kinase			PF08447	PAS_3	PAS fold
Riftia pachyptila	NZ_AFOC01000008.1_17	COG0784	FOG: CheY-like receiver	T	K00936	arginine kinase			PF13185	GAF_2	GAF domain
Riftia pachyptila	NZ_AFOC01000008.1_18	COG0784	FOG: CheY-like receiver	T	K11443	two-component system, cell cycle response regulator DivK	Two-component system		PF00072	Response_reg	Response regulator receiver domain
Riftia pachyptila	NZ_AFOC01000098.1_12	COG0642	Signal transduction histidine kinase	T	K00936	arginine kinase			PF02518	HATPase_c	Histidine kinase-, DNA gyrase B-, and HSP90-like ATPase
Riftia pachyptila	NZ_AFOC01000098.1_11	COG2199	FOG: GGDEF domain	T	K13590	diguanylate cyclase	Cell cycle - Caulobacter		PF00990	GGDEF	Diguanylate cyclase, GGDEF domain
Riftia pachyptila	NZ_AFOC01000012.1_7	COG0642	Signal transduction histidine kinase	T	K10819	histidine kinase			PF00072	Response_reg	Response regulator receiver domain
Riftia pachyptila	NZ_AFOC01000012.1_8	COG4585	Signal transduction histidine kinase	T	K00936	arginine kinase			PF08447	PAS_3	PAS fold
Riftia pachyptila	NZ_AFOC01000041.1_19	COG2199	FOG: GGDEF domain	T	K02488	two-component system, cell cycle response regulator	Two-component system		PF00990	GGDEF	Diguanylate cyclase, GGDEF domain
Riftia pachyptila	NZ_AFOC01000020.1_25	COG2200	FOG: EAL domain	T	K13924	two-component system, chemotaxis family, CheB/CheR fusion protein	Two-component system	EC:2.1.1.80;3.1.1.61	PF07793	DUF1631	Protein of unknown function (DUF1631)
Riftia pachyptila	NZ_AFOC01000109.1_8	COG2199	FOG: GGDEF domain	T	K13924	two-component system, chemotaxis family, CheB/CheR fusion protein	Two-component system	EC:2.1.1.80;3.1.1.61	PF00990	GGDEF	Diguanylate cyclase, GGDEF domain
Riftia pachyptila	NZ_AFOC01000052.1_4	COG5422	RhoGEF, Guanine nucleotide exchange factor for Rho/Rac/Cdc42-like GTPases	#N/A					PF13442	Cytochrome_CBB3	Cytochrome C oxidase, cbb3-type, subunit III
Riftia pachyptila	NZ_AFOC01000096.1_9	COG5002	Signal transduction histidine kinase	T	K01768	adenylate cyclase	Purine metabolism	EC:4.6.1.1	PF00672	HAMP	HAMP domain
Riftia pachyptila	NZ_AFOC01000141.1_2	COG1716	FOG: FHA domain	T	K02283	pilus assembly protein CpaF			PF00498	FHA	FHA domain
Riftia pachyptila	NZ_AFOC01000096.1_11	COG2204	Response regulator containing CheY-like receiver, AAA-type ATPase, and DNA-binding domains	T	K07713	two-component system, NtrC family, response regulator HydG	Two-component system		PF00158	Sigma54_activat	Sigma-54 interaction domain
Riftia pachyptila	NZ_AFOC01000071.1_2	COG2199	FOG: GGDEF domain	T	K13590	diguanylate cyclase	Cell cycle - Caulobacter		PF00990	GGDEF	Diguanylate cyclase, GGDEF domain
Riftia pachyptila	NZ_AFOC01000060.1_20	COG0664	cAMP-binding proteins - catabolite gene activator and regulatory subunit of cAMP-dependent protein kinases	T	K07003	putative drug exporter of the RND superfamily			PF00027	cNMP_binding	Cyclic nucleotide-binding domain
Riftia pachyptila	NZ_AFOC01000036.1_29	COG2199	FOG: GGDEF domain	T	K13924	two-component system, chemotaxis family, CheB/CheR fusion protein	Two-component system	EC:2.1.1.80;3.1.1.61	PF00990	GGDEF	Diguanylate cyclase, GGDEF domain
Riftia pachyptila	NZ_AFOC01000033.1_38	COG0642	Signal transduction histidine kinase	T	K07709	two-component system, NtrC family, sensor histidine kinase HydH	Two-component system	EC:2.7.13.3	PF02518	HATPase_c	Histidine kinase-, DNA gyrase B-, and HSP90-like ATPase
Tevnia jerichonana	NZ_AFZB01000006.1_8	COG5001	Predicted signal transduction protein containing a membrane domain, an EAL and a GGDEF domain	T	K13924	two-component system, chemotaxis family, CheB/CheR fusion protein	Two-component system	EC:2.1.1.80;3.1.1.61	PF00563	EAL	EAL domain
Tevnia jerichonana	NZ_AFZB01000006.1_42	COG3706	Response regulator containing a CheY-like receiver domain and a GGDEF domain	TK	K03413	two-component system, chemotaxis family, response regulator CheY	Two-component system		PF00990	GGDEF	Diguanylate cyclase, GGDEF domain
Tevnia jerichonana	NZ_AFZB01000019.1_16	COG2202	FOG: PAS/PAC domain	T	K13040	two-component system, LuxR family, sensor histidine kinase TtrS	Two-component system	EC:2.7.13.3	PF12974	Phosphonate-bd	ABC transporter, phosphonate, periplasmic substrate-binding protein
Tevnia jerichonana	NZ_AFZB01000015.1_31	COG2204	Response regulator containing CheY-like receiver, AAA-type ATPase, and DNA-binding domains	T	K02481	two-component system, NtrC family, response regulator			PF00158	Sigma54_activat	Sigma-54 interaction domain
Tevnia jerichonana	NZ_AFZB01000017.1_54	COG0664	cAMP-binding proteins - catabolite gene activator and regulatory subunit of cAMP-dependent protein kinases	T	K01420	CRP/FNR family transcriptional regulator, anaerobic regulatoryprotein			PF13545	HTH_Crp_2	Crp-like helix-turn-helix domain
Tevnia jerichonana	NZ_AFZB01000007.1_13	COG2114	Adenylate cyclase, family 3 (some proteins contain HAMP domain)	T	K01768	adenylate cyclase	Purine metabolism	EC:4.6.1.1	PF00211	Guanylate_cyc	Adenylate and Guanylate cyclase catalytic domain
Tevnia jerichonana	NZ_AFZB01000001.1_184	COG4191	Signal transduction histidine kinase regulating C4-dicarboxylate transport system	T	K02482	two-component system, NtrC family, sensor kinase		EC:2.7.13.3	PF02518	HATPase_c	Histidine kinase-, DNA gyrase B-, and HSP90-like ATPase
Tevnia jerichonana	NZ_AFZB01000001.1_185	COG2204	Response regulator containing CheY-like receiver, AAA-type ATPase, and DNA-binding domains	T	K07713	two-component system, NtrC family, response regulator HydG	Two-component system		PF00158	Sigma54_activat	Sigma-54 interaction domain
Tevnia jerichonana	NZ_AFZB01000002.1_46	COG0642	Signal transduction histidine kinase	T	K00936	arginine kinase			PF02518	HATPase_c	Histidine kinase-, DNA gyrase B-, and HSP90-like ATPase
Tevnia jerichonana	NZ_AFZB01000002.1_122	COG2204	Response regulator containing CheY-like receiver, AAA-type ATPase, and DNA-binding domains	T	K02481	two-component system, NtrC family, response regulator			PF00158	Sigma54_activat	Sigma-54 interaction domain
Tevnia jerichonana	NZ_AFZB01000002.1_110	COG0642	Signal transduction histidine kinase	T	K02668	two-component system, NtrC family, sensor histidine kinase PilS	Two-component system	EC:2.7.13.3
Tevnia jerichonana	NZ_AFZB01000013.1_56	COG4191	Signal transduction histidine kinase regulating C4-dicarboxylate transport system	T	K07677	two-component system, NarL family, capsular synthesis sensorhistidine kinase RcsC	Two-component system	EC:2.7.13.3	PF02518	HATPase_c	Histidine kinase-, DNA gyrase B-, and HSP90-like ATPase
Tevnia jerichonana	NZ_AFZB01000013.1_55	COG2204	Response regulator containing CheY-like receiver, AAA-type ATPase, and DNA-binding domains	T	K02490	two-component system, response regulator, stage 0 sporulationprotein F	Two-component system		PF00072	Response_reg	Response regulator receiver domain
Tevnia jerichonana	NZ_AFZB01000012.1_8	COG5001	Predicted signal transduction protein containing a membrane domain, an EAL and a GGDEF domain	T	K02488	two-component system, cell cycle response regulator	Two-component system		PF00563	EAL	EAL domain
Tevnia jerichonana	NZ_AFZB01000012.1_4	COG2206	HD-GYP domain	T	K13815	two-component system, response regulator RpfG	Two-component system		PF11871	DUF3391	Domain of unknown function (DUF3391)
Tevnia jerichonana	NZ_AFZB01000044.1_12	COG0642	Signal transduction histidine kinase	T	K00936	arginine kinase			PF08447	PAS_3	PAS fold
Tevnia jerichonana	NZ_AFZB01000025.1_15	COG0784	FOG: CheY-like receiver	T	K00936	arginine kinase			PF13185	GAF_2	GAF domain
Tevnia jerichonana	NZ_AFZB01000025.1_16	COG0784	FOG: CheY-like receiver	T	K11443	two-component system, cell cycle response regulator DivK	Two-component system		PF00072	Response_reg	Response regulator receiver domain
Tevnia jerichonana	NZ_AFZB01000006.1_93	COG2204	Response regulator containing CheY-like receiver, AAA-type ATPase, and DNA-binding domains	T	K02482	two-component system, NtrC family, sensor kinase		EC:2.7.13.3	PF00072	Response_reg	Response regulator receiver domain
Tevnia jerichonana	NZ_AFZB01000006.1_94	COG2199	FOG: GGDEF domain	T	K13590	diguanylate cyclase	Cell cycle - Caulobacter		PF00990	GGDEF	Diguanylate cyclase, GGDEF domain
Tevnia jerichonana	NZ_AFZB01000012.1_11	COG0642	Signal transduction histidine kinase	T	K10819	histidine kinase			PF00072	Response_reg	Response regulator receiver domain
Tevnia jerichonana	NZ_AFZB01000012.1_10	COG4585	Signal transduction histidine kinase	T	K07675	two-component system, NarL family, sensor histidine kinase UhpB	Two-component system	EC:2.7.13.3	PF08447	PAS_3	PAS fold
Tevnia jerichonana	NZ_AFZB01000010.1_76	COG2200	FOG: EAL domain	T	K13924	two-component system, chemotaxis family, CheB/CheR fusion protein	Two-component system	EC:2.1.1.80;3.1.1.61	PF00563	EAL	EAL domain
Tevnia jerichonana	NZ_AFZB01000009.1_94	COG2199	FOG: GGDEF domain	T	K13924	two-component system, chemotaxis family, CheB/CheR fusion protein	Two-component system	EC:2.1.1.80;3.1.1.61	PF00990	GGDEF	Diguanylate cyclase, GGDEF domain
Tevnia jerichonana	NZ_AFZB01000005.1_60	COG2204	Response regulator containing CheY-like receiver, AAA-type ATPase, and DNA-binding domains	T	K07713	two-component system, NtrC family, response regulator HydG	Two-component system		PF00158	Sigma54_activat	Sigma-54 interaction domain
Tevnia jerichonana	NZ_AFZB01000008.1_76	COG2199	FOG: GGDEF domain	T	K13590	diguanylate cyclase	Cell cycle - Caulobacter		PF00990	GGDEF	Diguanylate cyclase, GGDEF domain
Tevnia jerichonana	NZ_AFZB01000005.1_89	COG0642	Signal transduction histidine kinase	T	K07709	two-component system, NtrC family, sensor histidine kinase HydH	Two-component system	EC:2.7.13.3	PF02518	HATPase_c	Histidine kinase-, DNA gyrase B-, and HSP90-like ATPase
Tevnia jerichonana	NZ_AFZB01000019.1_18	COG2199	FOG: GGDEF domain	T	K02488	two-component system, cell cycle response regulator	Two-component system		PF00990	GGDEF	Diguanylate cyclase, GGDEF domain
Tevnia jerichonana	NZ_AFZB01000001.1_150	COG3707	Response regulator with putative antiterminator output domain	TK	K07183	response regulator NasT			PF03861	ANTAR	ANTAR domain
Ridgeia piscesae	LDXT01000096.1_88	COG2197	Response regulator containing a CheY-like receiver domain and an HTH DNA-binding domain	TK	K03413	two-component system, chemotaxis family, response regulator CheY	Two-component system		PF00072	Response_reg	Response regulator receiver domain
Ridgeia piscesae	LDXT01000085.1_43	COG0745	Response regulators consisting of a CheY-like receiver domain and a winged-helix DNA-binding domain	TK	K07665	two-component system, OmpR family, copper resistance phosphateregulon response regulator CusR	Two-component system		PF00072	Response_reg	Response regulator receiver domain
Ridgeia piscesae	LDXT01000079.1_55	COG2197	Response regulator containing a CheY-like receiver domain and an HTH DNA-binding domain	TK	K07689	two-component system, NarL family, invasion response regulator UvrY	Two-component system		PF00196	GerE	Bacterial regulatory proteins, luxR family
Ridgeia piscesae	LDXT01000070.1_1	COG2197	Response regulator containing a CheY-like receiver domain and an HTH DNA-binding domain	TK	K07689	two-component system, NarL family, invasion response regulator UvrY	Two-component system		PF00072	Response_reg	Response regulator receiver domain
Riftia pachyptila	NZ_AFOC01000026.1_14	COG2197	Response regulator containing a CheY-like receiver domain and an HTH DNA-binding domain	TK	K03413	two-component system, chemotaxis family, response regulator CheY	Two-component system		PF00072	Response_reg	Response regulator receiver domain
Riftia pachyptila	NZ_AFOC01000004.1_51	COG0745	Response regulators consisting of a CheY-like receiver domain and a winged-helix DNA-binding domain	TK	K07665	two-component system, OmpR family, copper resistance phosphateregulon response regulator CusR	Two-component system		PF00072	Response_reg	Response regulator receiver domain
Riftia pachyptila	NZ_AFOC01000012.1_10	COG2197	Response regulator containing a CheY-like receiver domain and an HTH DNA-binding domain	TK	K07689	two-component system, NarL family, invasion response regulator UvrY	Two-component system		PF00196	GerE	Bacterial regulatory proteins, luxR family
Riftia pachyptila	NZ_AFOC01000012.1_9	COG2197	Response regulator containing a CheY-like receiver domain and an HTH DNA-binding domain	TK	K07689	two-component system, NarL family, invasion response regulator UvrY	Two-component system		PF00072	Response_reg	Response regulator receiver domain
Tevnia jerichonana	NZ_AFZB01000024.1_32	COG2197	Response regulator containing a CheY-like receiver domain and an HTH DNA-binding domain	TK	K03413	two-component system, chemotaxis family, response regulator CheY	Two-component system		PF00072	Response_reg	Response regulator receiver domain
Tevnia jerichonana	NZ_AFZB01000002.1_45	COG0745	Response regulators consisting of a CheY-like receiver domain and a winged-helix DNA-binding domain	TK	K07665	two-component system, OmpR family, copper resistance phosphateregulon response regulator CusR	Two-component system		PF00072	Response_reg	Response regulator receiver domain
Tevnia jerichonana	NZ_AFZB01000012.1_9	COG2197	Response regulator containing a CheY-like receiver domain and an HTH DNA-binding domain	TK	K07689	two-component system, NarL family, invasion response regulator UvrY	Two-component system		PF00072	Response_reg	Response regulator receiver domain
Ridgeia piscesae	LDXT01000083.1_31	COG3267	Type II secretory pathway, component ExeA (predicted ATPase)	U	K12283	MSHA biogenesis protein MshM			PF13401	AAA_22	AAA domain
Ridgeia piscesae	LDXT01000074.1_10	COG2095	Multiple antibiotic transporter	E	K05595	multiple antibiotic resistance protein			PF01914	MarC	MarC family integral membrane protein
Ridgeia piscesae	LDXT01000058.1_3	COG3267	Type II secretory pathway, component ExeA (predicted ATPase)	U	K02450	general secretion pathway protein A			PF13401	AAA_22	AAA domain
Riftia pachyptila	NZ_AFOC01000061.1_4	COG2095	Multiple antibiotic transporter	E	K05595	multiple antibiotic resistance protein			PF01914	MarC	MarC family integral membrane protein
Riftia pachyptila	NZ_AFOC01000038.1_17	COG3267	Type II secretory pathway, component ExeA (predicted ATPase)	U	K02450	general secretion pathway protein A			PF13401	AAA_22	AAA domain
Tevnia jerichonana	NZ_AFZB01000002.1_121	COG3267	Type II secretory pathway, component ExeA (predicted ATPase)	U	K12283	MSHA biogenesis protein MshM			PF13401	AAA_22	AAA domain
Tevnia jerichonana	NZ_AFZB01000004.1_58	COG2095	Multiple antibiotic transporter	E	K05595	multiple antibiotic resistance protein			PF01914	MarC	MarC family integral membrane protein
Tevnia jerichonana	NZ_AFZB01000033.1_14	COG3267	Type II secretory pathway, component ExeA (predicted ATPase)	U	K02450	general secretion pathway protein A			PF13401	AAA_22	AAA domain
Ridgeia piscesae	LDXT01000096.1_70	COG0841	Cation/multidrug efflux pump	V	K03296	hydrophobic/amphiphilic exporter-1 (mainly G- bacteria), HAE1 family			PF00873	ACR_tran	AcrB/AcrD/AcrF family
Ridgeia piscesae	LDXT01000093.1_136	COG1566	Multidrug resistance efflux pump	V	K11003	hemolysin D	Bacterial secretion system		PF13437	HlyD_3	HlyD family secretion protein
Ridgeia piscesae	LDXT01000093.1_135	COG2274	ABC-type bacteriocin/lantibiotic exporters, contain an N-terminal double-glycine peptidase domain	V	K11004	ATP-binding cassette, subfamily B, bacterial HlyB/CyaB	ABC transporters		PF00005	ABC_tran	ABC transporter
Ridgeia piscesae	LDXT01000093.1_134	COG2274	ABC-type bacteriocin/lantibiotic exporters, contain an N-terminal double-glycine peptidase domain	V	K11004	ATP-binding cassette, subfamily B, bacterial HlyB/CyaB	ABC transporters		PF00664	ABC_membrane	ABC transporter transmembrane region
Ridgeia piscesae	LDXT01000088.1_93	COG0841	Cation/multidrug efflux pump	V	K03296	hydrophobic/amphiphilic exporter-1 (mainly G- bacteria), HAE1 family			PF00873	ACR_tran	AcrB/AcrD/AcrF family
Ridgeia piscesae	LDXT01000081.1_37	COG4452	Inner membrane protein involved in colicin E2 resistance	V	K06143	inner membrane protein			PF06123	CreD	Inner membrane protein CreD
Ridgeia piscesae	LDXT01000070.1_34	COG1131	ABC-type multidrug transport system, ATPase component	V	K09687	antibiotic transport system ATP-binding protein	ABC transporters		PF00005	ABC_tran	ABC transporter
Ridgeia piscesae	LDXT01000060.1_3	COG1566	Multidrug resistance efflux pump	V	K01993	HlyD family secretion protein			PF16576	HlyD_D23	Barrel-sandwich domain of CusB or HlyD membrane-fusion
Riftia pachyptila	NZ_AFOC01000035.1_13	COG0841	Cation/multidrug efflux pump	V	K03296	hydrophobic/amphiphilic exporter-1 (mainly G- bacteria), HAE1 family			PF00873	ACR_tran	AcrB/AcrD/AcrF family
Riftia pachyptila	NZ_AFOC01000007.1_57	COG4452	Inner membrane protein involved in colicin E2 resistance	V	K06143	inner membrane protein			PF06123	CreD	Inner membrane protein CreD
Riftia pachyptila	NZ_AFOC01000015.1_1	COG1131	ABC-type multidrug transport system, ATPase component	V	K09687	antibiotic transport system ATP-binding protein	ABC transporters		PF00005	ABC_tran	ABC transporter
Riftia pachyptila	NZ_AFOC01000047.1_16	COG1566	Multidrug resistance efflux pump	V	K01993	HlyD family secretion protein			PF16576	HlyD_D23	Barrel-sandwich domain of CusB or HlyD membrane-fusion
Riftia pachyptila	NZ_AFOC01000171.1_2	COG0286	Type I restriction-modification system methyltransferase subunit	V	K03427	type I restriction enzyme M protein		EC:2.1.1.72	PF12161	HsdM_N	HsdM N-terminal domain
Riftia pachyptila	NZ_AFOC01000171.1_1	COG0610	Type I site-specific restriction-modification system, R (restriction) subunit and related helicases	V	K01153	type I restriction enzyme, R subunit		EC:3.1.21.3	PF04851	ResIII	Type III restriction enzyme, res subunit
Riftia pachyptila	NZ_AFOC01000127.1_6	COG0286	Type I restriction-modification system methyltransferase subunit	V	K03427	type I restriction enzyme M protein		EC:2.1.1.72	PF02384	N6_Mtase	N-6 DNA Methylase
Riftia pachyptila	NZ_AFOC01000127.1_5	COG0286	Type I restriction-modification system methyltransferase subunit	V	K03427	type I restriction enzyme M protein		EC:2.1.1.72	PF02384	N6_Mtase	N-6 DNA Methylase
Riftia pachyptila	NZ_AFOC01000127.1_3	COG0286	Type I restriction-modification system methyltransferase subunit	V	K03427	type I restriction enzyme M protein		EC:2.1.1.72	PF02384	N6_Mtase	N-6 DNA Methylase
Riftia pachyptila	NZ_AFOC01000052.1_1	COG0841	Cation/multidrug efflux pump	V	K03296	hydrophobic/amphiphilic exporter-1 (mainly G- bacteria), HAE1 family
Tevnia jerichonana	NZ_AFZB01000024.1_50	COG0841	Cation/multidrug efflux pump	V	K03296	hydrophobic/amphiphilic exporter-1 (mainly G- bacteria), HAE1 family			PF00873	ACR_tran	AcrB/AcrD/AcrF family
Tevnia jerichonana	NZ_AFZB01000036.1_26	COG1566	Multidrug resistance efflux pump	V	K11003	hemolysin D	Bacterial secretion system		PF13437	HlyD_3	HlyD family secretion protein
Tevnia jerichonana	NZ_AFZB01000036.1_27	COG2274	ABC-type bacteriocin/lantibiotic exporters, contain an N-terminal double-glycine peptidase domain	V	K11004	ATP-binding cassette, subfamily B, bacterial HlyB/CyaB	ABC transporters		PF00005	ABC_tran	ABC transporter
Tevnia jerichonana	NZ_AFZB01000054.1_1	COG2274	ABC-type bacteriocin/lantibiotic exporters, contain an N-terminal double-glycine peptidase domain	V	K11004	ATP-binding cassette, subfamily B, bacterial HlyB/CyaB	ABC transporters		PF00664	ABC_membrane	ABC transporter transmembrane region
Tevnia jerichonana	NZ_AFZB01000018.1_31	COG0841	Cation/multidrug efflux pump	V	K03296	hydrophobic/amphiphilic exporter-1 (mainly G- bacteria), HAE1 family			PF00873	ACR_tran	AcrB/AcrD/AcrF family
Tevnia jerichonana	NZ_AFZB01000003.1_2	COG4452	Inner membrane protein involved in colicin E2 resistance	V	K06143	inner membrane protein			PF06123	CreD	Inner membrane protein CreD
Tevnia jerichonana	NZ_AFZB01000012.1_43	COG1131	ABC-type multidrug transport system, ATPase component	V	K09687	antibiotic transport system ATP-binding protein	ABC transporters		PF00005	ABC_tran	ABC transporter
Tevnia jerichonana	NZ_AFZB01000026.1_3	COG1566	Multidrug resistance efflux pump	V	K01993	HlyD family secretion protein			PF16576	HlyD_D23	Barrel-sandwich domain of CusB or HlyD membrane-fusion
Tevnia jerichonana	NZ_AFZB01000003.1_203	COG0286	Type I restriction-modification system methyltransferase subunit	V	K03427	type I restriction enzyme M protein		EC:2.1.1.72	PF12161	HsdM_N	HsdM N-terminal domain
Tevnia jerichonana	NZ_AFZB01000003.1_202	COG0610	Type I site-specific restriction-modification system, R (restriction) subunit and related helicases	V	K01153	type I restriction enzyme, R subunit		EC:3.1.21.3
Tevnia jerichonana	NZ_AFZB01000008.1_70	COG0286	Type I restriction-modification system methyltransferase subunit	V	K03427	type I restriction enzyme M protein		EC:2.1.1.72	PF02384	N6_Mtase	N-6 DNA Methylase
Tevnia jerichonana	NZ_AFZB01000008.1_69	COG0286	Type I restriction-modification system methyltransferase subunit	V	K03427	type I restriction enzyme M protein		EC:2.1.1.72	PF02384	N6_Mtase	N-6 DNA Methylase
Tevnia jerichonana	NZ_AFZB01000008.1_68	COG0286	Type I restriction-modification system methyltransferase subunit	V	K03427	type I restriction enzyme M protein		EC:2.1.1.72	PF02384	N6_Mtase	N-6 DNA Methylase
Tevnia jerichonana	NZ_AFZB01000034.1_5	COG0841	Cation/multidrug efflux pump	V	K03296	hydrophobic/amphiphilic exporter-1 (mainly G- bacteria), HAE1 family			PF00873	ACR_tran	AcrB/AcrD/AcrF family
Ridgeia piscesae	LDXT01000074.1_1				K00337	NADH dehydrogenase I subunit H	Oxidative phosphorylation	EC:1.6.5.3	PF00146	NADHdh	NADH dehydrogenase
Ridgeia piscesae	LDXT01000084.1_11				K00563	23S rRNA (guanine745-N1)-methyltransferase		EC:2.1.1.187	PF13649	Methyltransf_25	Methyltransferase domain
Riftia pachyptila	NZ_AFOC01000048.1_10				K00563	23S rRNA (guanine745-N1)-methyltransferase		EC:2.1.1.187	PF13649	Methyltransf_25	Methyltransferase domain
Tevnia jerichonana	NZ_AFZB01000009.1_78				K00563	23S rRNA (guanine745-N1)-methyltransferase		EC:2.1.1.187	PF13649	Methyltransf_25	Methyltransferase domain
Ridgeia piscesae	LDXT01000083.1_8				K00682	gamma-glutamylcyclotransferase	Glutathione metabolism	EC:2.3.2.4	PF13772	AIG2_2	AIG2-like family
Riftia pachyptila	NZ_AFOC01000004.1_3				K00682	gamma-glutamylcyclotransferase	Glutathione metabolism	EC:2.3.2.4	PF13772	AIG2_2	AIG2-like family
Tevnia jerichonana	NZ_AFZB01000002.1_94				K00682	gamma-glutamylcyclotransferase	Glutathione metabolism	EC:2.3.2.4	PF13772	AIG2_2	AIG2-like family
Riftia pachyptila	NZ_AFOC01000032.1_1				K01153	type I restriction enzyme, R subunit		EC:3.1.21.3
Tevnia jerichonana	NZ_AFZB01000003.1_201				K01153	type I restriction enzyme, R subunit		EC:3.1.21.3
Riftia pachyptila	NZ_AFOC01000162.1_1				K01179	endoglucanase	Starch and sucrose metabolism	EC:3.2.1.4	PF00759	Glyco_hydro_9	Glycosyl hydrolase family 9
Ridgeia piscesae	LDXT01000083.1_55				K01181	endo-1,4-beta-xylanase		EC:3.2.1.8	PF02018	CBM_4_9	Carbohydrate binding domain
Riftia pachyptila	NZ_AFOC01000029.1_28				K01181	endo-1,4-beta-xylanase		EC:3.2.1.8	PF02018	CBM_4_9	Carbohydrate binding domain
Tevnia jerichonana	NZ_AFZB01000002.1_141				K01181	endo-1,4-beta-xylanase		EC:3.2.1.8	PF02018	CBM_4_9	Carbohydrate binding domain
Ridgeia piscesae	LDXT01000060.1_1				K01183	chitinase	Amino sugar and nucleotide sugar metabolism	EC:3.2.1.14	PF00932	LTD	Lamin Tail Domain
Riftia pachyptila	NZ_AFOC01000047.1_18				K01183	chitinase	Amino sugar and nucleotide sugar metabolism	EC:3.2.1.14	PF00932	LTD	Lamin Tail Domain
Tevnia jerichonana	NZ_AFZB01000026.1_1				K01183	chitinase	Amino sugar and nucleotide sugar metabolism	EC:3.2.1.14	PF00932	LTD	Lamin Tail Domain
Tevnia jerichonana	NZ_AFZB01000009.1_66				K01361	lactocepin		EC:3.4.21.96	PF11860	Muraidase	N-acetylmuramidase
Riftia pachyptila	NZ_AFOC01000170.1_4				K01400	bacillolysin		EC:3.4.24.28	PF16403	DUF5011	Domain of unknown function (DUF5011)
Riftia pachyptila	NZ_AFOC01000159.1_5				K01400	bacillolysin		EC:3.4.24.28	PF16403	DUF5011	Domain of unknown function (DUF5011)
Tevnia jerichonana	NZ_AFZB01000061.1_1				K01400	bacillolysin		EC:3.4.24.28	PF16403	DUF5011	Domain of unknown function (DUF5011)
Tevnia jerichonana	NZ_AFZB01000061.1_2				K01400	bacillolysin		EC:3.4.24.28	PF16403	DUF5011	Domain of unknown function (DUF5011)
Ridgeia piscesae	LDXT01000093.1_1				K01406	serralysin		EC:3.4.24.40	PF00028	Cadherin	Cadherin domain
Ridgeia piscesae	LDXT01000058.1_15				K01406	serralysin		EC:3.4.24.40
Riftia pachyptila	NZ_AFOC01000066.1_1				K01406	serralysin		EC:3.4.24.40	PF14312	FG-GAP_2	FG-GAP repeat
Riftia pachyptila	NZ_AFOC01000173.1_1				K01406	serralysin		EC:3.4.24.40
Tevnia jerichonana	NZ_AFZB01000007.1_115				K01406	serralysin		EC:3.4.24.40	PF14312	FG-GAP_2	FG-GAP repeat
Tevnia jerichonana	NZ_AFZB01000033.1_1				K01406	serralysin		EC:3.4.24.40
Riftia pachyptila	NZ_AFOC01000127.1_9				K01529	dynamin GTPase
Tevnia jerichonana	NZ_AFZB01000008.1_73				K01529	dynamin GTPase
Ridgeia piscesae	LDXT01000050.1_12				K01728	pectate lyase	Pentose and glucuronate interconversions	EC:4.2.2.2	PF05345	He_PIG	Putative Ig domain
Riftia pachyptila	NZ_AFOC01000027.1_3				K01728	pectate lyase	Pentose and glucuronate interconversions	EC:4.2.2.2
Riftia pachyptila	NZ_AFOC01000097.1_16				K01728	pectate lyase	Pentose and glucuronate interconversions	EC:4.2.2.2	PF05345	He_PIG	Putative Ig domain
Tevnia jerichonana	NZ_AFZB01000013.1_79				K01728	pectate lyase	Pentose and glucuronate interconversions	EC:4.2.2.2	PF05345	He_PIG	Putative Ig domain
Ridgeia piscesae	LDXT01000019.1_2				K01955	carbamoyl-phosphate synthase large subunit	Pyrimidine metabolism	EC:6.3.5.5
Ridgeia piscesae	LDXT01000096.1_23				K02482	two-component system, NtrC family, sensor kinase		EC:2.7.13.3	PF11845	DUF3365	Protein of unknown function (DUF3365)
Riftia pachyptila	NZ_AFOC01000036.1_16				K02482	two-component system, NtrC family, sensor kinase		EC:2.7.13.3	PF11845	DUF3365	Protein of unknown function (DUF3365)
Tevnia jerichonana	NZ_AFZB01000006.1_47				K02482	two-component system, NtrC family, sensor kinase		EC:2.7.13.3	PF11845	DUF3365	Protein of unknown function (DUF3365)
Ridgeia piscesae	LDXT01000080.1_62				K03406	methyl-accepting chemotaxis protein	Two-component system
Ridgeia piscesae	LDXT01000067.1_23				K03406	methyl-accepting chemotaxis protein	Two-component system		PF07700	HNOB	Haem-NO-binding
Riftia pachyptila	NZ_AFOC01000014.1_29				K03406	methyl-accepting chemotaxis protein	Two-component system
Riftia pachyptila	NZ_AFOC01000002.1_68				K03406	methyl-accepting chemotaxis protein	Two-component system
Tevnia jerichonana	NZ_AFZB01000013.1_60				K03406	methyl-accepting chemotaxis protein	Two-component system
Tevnia jerichonana	NZ_AFZB01000001.1_109				K03406	methyl-accepting chemotaxis protein	Two-component system
Riftia pachyptila	NZ_AFOC01000024.1_29				K03569	rod shape-determining protein MreB and related proteins
Tevnia jerichonana	NZ_AFZB01000004.1_87				K03569	rod shape-determining protein MreB and related proteins
Riftia pachyptila	NZ_AFOC01000075.1_14				K03798	cell division protease FtsH		EC:3.4.24.-
Tevnia jerichonana	NZ_AFZB01000037.1_23				K03798	cell division protease FtsH		EC:3.4.24.-
Riftia pachyptila	NZ_AFOC01000010.1_36				K04618	galactose oxidase	Galactose metabolism	EC:1.1.3.9	PF07691	PA14	PA14 domain
Tevnia jerichonana	NZ_AFZB01000027.1_1				K04618	galactose oxidase	Galactose metabolism	EC:1.1.3.9	PF07691	PA14	PA14 domain
Ridgeia piscesae	LDXT01000084.1_74				K06036	cyanamide hydratase
Tevnia jerichonana	NZ_AFZB01000009.1_10				K06036	cyanamide hydratase
Ridgeia piscesae	LDXT01000070.1_33				K06485	integrin alpha 6	Focal adhesion		PF16403	DUF5011	Domain of unknown function (DUF5011)
Riftia pachyptila	NZ_AFOC01000008.1_3				K06485	integrin alpha 6	Focal adhesion		PF16403	DUF5011	Domain of unknown function (DUF5011)
Tevnia jerichonana	NZ_AFZB01000025.1_1				K06485	integrin alpha 6	Focal adhesion		PF16403	DUF5011	Domain of unknown function (DUF5011)
Riftia pachyptila	NZ_AFOC01000033.1_13				K07267	porin			PF04966	OprB	Carbohydrate-selective porin, OprB family
Tevnia jerichonana	NZ_AFZB01000005.1_113				K07267	porin			PF04966	OprB	Carbohydrate-selective porin, OprB family
Ridgeia piscesae	LDXT01000072.1_5				K07481	transposase, IS5 family
Tevnia jerichonana	NZ_AFZB01000005.1_55				K07481	transposase, IS5 family			PF05598	DUF772	Transposase domain (DUF772)
Riftia pachyptila	NZ_AFOC01000034.1_17				K07487	transposase			PF13751	DDE_Tnp_1_6	Transposase DDE domain
Tevnia jerichonana	NZ_AFZB01000032.1_21				K07487	transposase			PF13751	DDE_Tnp_1_6	Transposase DDE domain
Ridgeia piscesae	LDXT01000094.1_124				K07497	putative transposase			PF01527	HTH_Tnp_1	Transposase
Riftia pachyptila	NZ_AFOC01000005.1_20				K07497	putative transposase			PF01527	HTH_Tnp_1	Transposase
Riftia pachyptila	NZ_AFOC01000163.1_1				K07497	putative transposase			PF00665	rve	Integrase core domain
Riftia pachyptila	NZ_AFOC01000029.1_8				K07497	putative transposase			PF13333	rve_2	Integrase core domain
Riftia pachyptila	NZ_AFOC01000005.1_21				K07497	putative transposase
Tevnia jerichonana	NZ_AFZB01000017.1_18				K07497	putative transposase			PF01527	HTH_Tnp_1	Transposase
Tevnia jerichonana	NZ_AFZB01000002.1_161				K07497	putative transposase			PF13333	rve_2	Integrase core domain
Tevnia jerichonana	NZ_AFZB01000017.1_20				K07497	putative transposase
Riftia pachyptila	NZ_AFOC01000084.1_2				K07798	Cu(I)/Ag(I) efflux system membrane protein CusB	Two-component system
Tevnia jerichonana	NZ_AFZB01000039.1_1				K07798	Cu(I)/Ag(I) efflux system membrane protein CusB	Two-component system
Ridgeia piscesae	LDXT01000031.1_5				K08363	mercuric ion transport protein			PF02411	MerT	MerT mercuric transport protein
Riftia pachyptila	NZ_AFOC01000033.1_18				K08363	mercuric ion transport protein			PF02411	MerT	MerT mercuric transport protein
Tevnia jerichonana	NZ_AFZB01000005.1_108				K08363	mercuric ion transport protein			PF02411	MerT	MerT mercuric transport protein
Ridgeia piscesae	LDXT01000080.1_55				K08481	circadian clock protein KaiB			PF07689	KaiB	KaiB domain
Riftia pachyptila	NZ_AFOC01000014.1_23				K08481	circadian clock protein KaiB			PF07689	KaiB	KaiB domain
Tevnia jerichonana	NZ_AFZB01000013.1_54				K08481	circadian clock protein KaiB			PF07689	KaiB	KaiB domain
Ridgeia piscesae	LDXT01000095.1_132				K08714	voltage-gated sodium channel			PF00520	Ion_trans	Ion transport protein
Riftia pachyptila	NZ_AFOC01000140.1_7				K08714	voltage-gated sodium channel			PF00520	Ion_trans	Ion transport protein
Tevnia jerichonana	NZ_AFZB01000015.1_56				K08714	voltage-gated sodium channel			PF00520	Ion_trans	Ion transport protein
Ridgeia piscesae	LDXT01000081.1_2				K10407	kinesin light chain			PF13424	TPR_12	Tetratricopeptide repeat
Riftia pachyptila	NZ_AFOC01000035.1_9				K10407	kinesin light chain			PF13424	TPR_12	Tetratricopeptide repeat
Tevnia jerichonana	NZ_AFZB01000018.1_35				K10407	kinesin light chain			PF13424	TPR_12	Tetratricopeptide repeat
Ridgeia piscesae	LDXT01000073.1_5				K10535	hydroxylamine oxidase	Nitrogen metabolism	EC:1.7.3.4	PF13447	Multi-haem_cyto	Seven times multi-haem cytochrome CxxCH
Riftia pachyptila	NZ_AFOC01000062.1_18				K10535	hydroxylamine oxidase	Nitrogen metabolism	EC:1.7.3.4	PF13447	Multi-haem_cyto	Seven times multi-haem cytochrome CxxCH
Tevnia jerichonana	NZ_AFZB01000022.1_51				K10535	hydroxylamine oxidase	Nitrogen metabolism	EC:1.7.3.4	PF13447	Multi-haem_cyto	Seven times multi-haem cytochrome CxxCH
Ridgeia piscesae	LDXT01000087.1_72				K11292	transcription elongation factor SPT6
Riftia pachyptila	NZ_AFOC01000006.1_34				K11292	transcription elongation factor SPT6
Tevnia jerichonana	NZ_AFZB01000001.1_197				K11292	transcription elongation factor SPT6
Riftia pachyptila	NZ_AFOC01000056.1_11				K12319	guanylate cyclase soluble subunit beta	Purine metabolism	EC:4.6.1.2	PF07700	HNOB	Haem-NO-binding
Tevnia jerichonana	NZ_AFZB01000014.1_11				K12319	guanylate cyclase soluble subunit beta	Purine metabolism	EC:4.6.1.2	PF07700	HNOB	Haem-NO-binding
Riftia pachyptila	NZ_AFOC01000123.1_1				K12549	surface adhesion protein			PF03160	Calx-beta	Calx-beta domain
Riftia pachyptila	NZ_AFOC01000038.1_18				K13486	chemotaxis protein methyltransferase WspC	Two-component system		PF14559	TPR_19	Tetratricopeptide repeat
Tevnia jerichonana	NZ_AFZB01000033.1_13				K13486	chemotaxis protein methyltransferase WspC	Two-component system		PF14559	TPR_19	Tetratricopeptide repeat
Riftia pachyptila	NZ_AFOC01000060.1_8				K13640	MerR family transcriptional regulator, heat shock protein HspR			PF13591	MerR_2	MerR HTH family regulatory protein
Tevnia jerichonana	NZ_AFZB01000006.1_12				K13640	MerR family transcriptional regulator, heat shock protein HspR			PF13591	MerR_2	MerR HTH family regulatory protein
Ridgeia piscesae	LDXT01000086.1_66				K13735	adhesin/invasin	Bacterial invasion of epithelial cells		PF16403	DUF5011	Domain of unknown function (DUF5011)
Riftia pachyptila	NZ_AFOC01000034.1_18				K13735	adhesin/invasin	Bacterial invasion of epithelial cells		PF16403	DUF5011	Domain of unknown function (DUF5011)
Tevnia jerichonana	NZ_AFZB01000032.1_22				K13735	adhesin/invasin	Bacterial invasion of epithelial cells		PF16403	DUF5011	Domain of unknown function (DUF5011)
Tevnia jerichonana	NZ_AFZB01000034.1_2								PF00034	Cytochrom_C	Cytochrome c
Ridgeia piscesae	LDXT01000084.1_16								PF00293	NUDIX	NUDIX domain
Riftia pachyptila	NZ_AFOC01000048.1_5								PF00293	NUDIX	NUDIX domain
Tevnia jerichonana	NZ_AFZB01000009.1_73								PF00293	NUDIX	NUDIX domain
Riftia pachyptila	NZ_AFOC01000035.1_12								PF01322	Cytochrom_C_2	Cytochrome C'
Riftia pachyptila	NZ_AFOC01000033.1_26								PF01322	Cytochrom_C_2	Cytochrome C'
Tevnia jerichonana	NZ_AFZB01000018.1_32								PF01322	Cytochrom_C_2	Cytochrome C'
Tevnia jerichonana	NZ_AFZB01000005.1_99								PF01322	Cytochrom_C_2	Cytochrome C'
Ridgeia piscesae	LDXT01000085.1_51								PF01864	CarS-like	CDP-archaeol synthase
Ridgeia piscesae	LDXT01000076.1_63								PF02036	SCP2	SCP-2 sterol transfer family
Riftia pachyptila	NZ_AFOC01000073.1_6								PF02036	SCP2	SCP-2 sterol transfer family
Tevnia jerichonana	NZ_AFZB01000023.1_63								PF02036	SCP2	SCP-2 sterol transfer family
Ridgeia piscesae	LDXT01000077.1_2								PF02517	Abi	CAAX protease self-immunity
Riftia pachyptila	NZ_AFOC01000073.1_11								PF02517	Abi	CAAX protease self-immunity
Tevnia jerichonana	NZ_AFZB01000039.1_22								PF02517	Abi	CAAX protease self-immunity
Ridgeia piscesae	LDXT01000014.1_1								PF02668	TauD	Taurine catabolism dioxygenase TauD, TfdA family
Tevnia jerichonana	NZ_AFZB01000010.1_87								PF02668	TauD	Taurine catabolism dioxygenase TauD, TfdA family
Riftia pachyptila	NZ_AFOC01000004.1_39								PF04403	PqiA	Paraquat-inducible protein A
Tevnia jerichonana	NZ_AFZB01000002.1_58								PF04403	PqiA	Paraquat-inducible protein A
Ridgeia piscesae	LDXT01000028.1_4								PF04966	OprB	Carbohydrate-selective porin, OprB family
Ridgeia piscesae	LDXT01000046.1_3								PF05402	PqqD	Coenzyme PQQ synthesis protein D (PqqD)
Ridgeia piscesae	LDXT01000019.1_1								PF05402	PqqD	Coenzyme PQQ synthesis protein D (PqqD)
Riftia pachyptila	NZ_AFOC01000033.1_1								PF05402	PqqD	Coenzyme PQQ synthesis protein D (PqqD)
Riftia pachyptila	NZ_AFOC01000033.1_5								PF05402	PqqD	Coenzyme PQQ synthesis protein D (PqqD)
Tevnia jerichonana	NZ_AFZB01000005.1_127								PF05402	PqqD	Coenzyme PQQ synthesis protein D (PqqD)
Tevnia jerichonana	NZ_AFZB01000005.1_122								PF05402	PqqD	Coenzyme PQQ synthesis protein D (PqqD)
Ridgeia piscesae	LDXT01000095.1_6								PF06762	LMF1	Lipase maturation factor
Riftia pachyptila	NZ_AFOC01000102.1_1								PF06762	LMF1	Lipase maturation factor
Tevnia jerichonana	NZ_AFZB01000011.1_24								PF06762	LMF1	Lipase maturation factor
Ridgeia piscesae	LDXT01000081.1_22								PF07238	PilZ	PilZ domain
Ridgeia piscesae	LDXT01000015.1_1								PF07238	PilZ	PilZ domain
Riftia pachyptila	NZ_AFOC01000029.1_3								PF07238	PilZ	PilZ domain
Tevnia jerichonana	NZ_AFZB01000002.1_166								PF07238	PilZ	PilZ domain
Ridgeia piscesae	LDXT01000077.1_3								PF07314	DUF1461	Protein of unknown function (DUF1461)
Riftia pachyptila	NZ_AFOC01000073.1_12								PF07314	DUF1461	Protein of unknown function (DUF1461)
Tevnia jerichonana	NZ_AFZB01000039.1_21								PF07314	DUF1461	Protein of unknown function (DUF1461)
Ridgeia piscesae	LDXT01000091.1_82								PF07394	DUF1501	Protein of unknown function (DUF1501)
Ridgeia piscesae	LDXT01000077.1_20								PF07589	VPEP	PEP-CTERM motif
Ridgeia piscesae	LDXT01000026.1_3								PF07589	VPEP	PEP-CTERM motif
Riftia pachyptila	NZ_AFOC01000084.1_6								PF07589	VPEP	PEP-CTERM motif
Riftia pachyptila	NZ_AFOC01000048.1_23								PF07589	VPEP	PEP-CTERM motif
Riftia pachyptila	NZ_AFOC01000010.1_11								PF07589	VPEP	PEP-CTERM motif
Tevnia jerichonana	NZ_AFZB01000039.1_5								PF07589	VPEP	PEP-CTERM motif
Tevnia jerichonana	NZ_AFZB01000009.1_88								PF07589	VPEP	PEP-CTERM motif
Tevnia jerichonana	NZ_AFZB01000027.1_28								PF07589	VPEP	PEP-CTERM motif
Ridgeia piscesae	LDXT01000045.1_7								PF07693	KAP_NTPase	KAP family P-loop domain
Riftia pachyptila	NZ_AFOC01000038.1_10								PF07693	KAP_NTPase	KAP family P-loop domain
Riftia pachyptila	NZ_AFOC01000038.1_8								PF07693	KAP_NTPase	KAP family P-loop domain
Tevnia jerichonana	NZ_AFZB01000033.1_22								PF07693	KAP_NTPase	KAP family P-loop domain
Tevnia jerichonana	NZ_AFZB01000033.1_24								PF07693	KAP_NTPase	KAP family P-loop domain
Ridgeia piscesae	LDXT01000084.1_6								PF07940	Hepar_II_III	Heparinase II/III-like protein
Riftia pachyptila	NZ_AFOC01000048.1_15								PF07940	Hepar_II_III	Heparinase II/III-like protein
Tevnia jerichonana	NZ_AFZB01000009.1_83								PF07940	Hepar_II_III	Heparinase II/III-like protein
Ridgeia piscesae	LDXT01000058.1_9								PF07963	N_methyl	Prokaryotic N-terminal methylation motif
Riftia pachyptila	NZ_AFOC01000038.1_23								PF07963	N_methyl	Prokaryotic N-terminal methylation motif
Tevnia jerichonana	NZ_AFZB01000033.1_8								PF07963	N_methyl	Prokaryotic N-terminal methylation motif
Ridgeia piscesae	LDXT01000094.1_73								PF08241	Methyltransf_11	Methyltransferase domain
Ridgeia piscesae	LDXT01000060.1_5								PF09359	VTC	VTC domain
Riftia pachyptila	NZ_AFOC01000047.1_14								PF09359	VTC	VTC domain
Tevnia jerichonana	NZ_AFZB01000026.1_5								PF09359	VTC	VTC domain
Ridgeia piscesae	LDXT01000088.1_6								PF09704	Cas_Cas5d	CRISPR-associated protein (Cas_Cas5)
Riftia pachyptila	NZ_AFOC01000121.1_7								PF09704	Cas_Cas5d	CRISPR-associated protein (Cas_Cas5)
Tevnia jerichonana	NZ_AFZB01000038.1_8								PF09704	Cas_Cas5d	CRISPR-associated protein (Cas_Cas5)
Riftia pachyptila	NZ_AFOC01000121.1_6								PF09709	Cas_Csd1	CRISPR-associated protein (Cas_Csd1)
Tevnia jerichonana	NZ_AFZB01000038.1_6								PF09709	Cas_Csd1	CRISPR-associated protein (Cas_Csd1)
Ridgeia piscesae	LDXT01000096.1_39								PF09719	C_GCAxxG_C_C	Putative redox-active protein (C_GCAxxG_C_C)
Ridgeia piscesae	LDXT01000094.1_171								PF09719	C_GCAxxG_C_C	Putative redox-active protein (C_GCAxxG_C_C)
Riftia pachyptila	NZ_AFOC01000122.1_6								PF09719	C_GCAxxG_C_C	Putative redox-active protein (C_GCAxxG_C_C)
Riftia pachyptila	NZ_AFOC01000001.1_70								PF09719	C_GCAxxG_C_C	Putative redox-active protein (C_GCAxxG_C_C)
Tevnia jerichonana	NZ_AFZB01000006.1_29								PF09719	C_GCAxxG_C_C	Putative redox-active protein (C_GCAxxG_C_C)
Tevnia jerichonana	NZ_AFZB01000017.1_65								PF09719	C_GCAxxG_C_C	Putative redox-active protein (C_GCAxxG_C_C)
Riftia pachyptila	NZ_AFOC01000133.1_7								PF09983	DUF2220	Uncharacterized protein conserved in bacteria C-term(DUF2220)
Tevnia jerichonana	NZ_AFZB01000016.1_24								PF09983	DUF2220	Uncharacterized protein conserved in bacteria C-term(DUF2220)
Riftia pachyptila	NZ_AFOC01000081.1_13								PF10861	DUF2784	Protein of Unknown function (DUF2784)
Tevnia jerichonana	NZ_AFZB01000063.1_2								PF10861	DUF2784	Protein of Unknown function (DUF2784)
Ridgeia piscesae	LDXT01000067.1_3								PF11154	DUF2934	Protein of unknown function (DUF2934)
Riftia pachyptila	NZ_AFOC01000159.1_4								PF11154	DUF2934	Protein of unknown function (DUF2934)
Tevnia jerichonana	NZ_AFZB01000061.1_4								PF11154	DUF2934	Protein of unknown function (DUF2934)
Ridgeia piscesae	NZ_AFZB01000009.1_67								PF11351	GTA_holin_3TM	Holin of 3TMs, for gene-transfer release
Riftia pachyptila	NZ_AFOC01000177.1_2								PF11373	DUF3175	Protein of unknown function (DUF3175)
Tevnia jerichonana	NZ_AFZB01000022.1_56								PF11373	DUF3175	Protein of unknown function (DUF3175)
Ridgeia piscesae	LDXT01000031.1_7								PF11431	Transport_MerF	Membrane transport protein MerF
Riftia pachyptila	NZ_AFOC01000033.1_16								PF11431	Transport_MerF	Membrane transport protein MerF
Tevnia jerichonana	NZ_AFZB01000005.1_110								PF11431	Transport_MerF	Membrane transport protein MerF
Ridgeia piscesae	LDXT01000091.1_21								PF11795	DUF3322	Uncharacterized protein conserved in bacteria N-term (DUF3322)
Tevnia jerichonana	NZ_AFZB01000016.1_25								PF11795	DUF3322	Uncharacterized protein conserved in bacteria N-term (DUF3322)
Riftia pachyptila	NZ_AFOC01000033.1_35								PF11903	ParD_like	ParD-like antitoxin of type II bacterial toxin-antitoxin system
Tevnia jerichonana	NZ_AFZB01000005.1_91								PF11903	ParD_like	ParD-like antitoxin of type II bacterial toxin-antitoxin system
Ridgeia piscesae	LDXT01000060.1_11								PF11939	NiFe-hyd_HybE	[NiFe]-hydrogenase assembly, chaperone, HybE
Riftia pachyptila	NZ_AFOC01000047.1_8								PF11939	NiFe-hyd_HybE	[NiFe]-hydrogenase assembly, chaperone, HybE
Tevnia jerichonana	NZ_AFZB01000026.1_11								PF11939	NiFe-hyd_HybE	[NiFe]-hydrogenase assembly, chaperone, HybE
Ridgeia piscesae	LDXT01000073.1_3								PF11964	SpoIIAA-like	SpoIIAA-like
Riftia pachyptila	NZ_AFOC01000062.1_21								PF11964	SpoIIAA-like	SpoIIAA-like
Tevnia jerichonana	NZ_AFZB01000022.1_54								PF11964	SpoIIAA-like	SpoIIAA-like
Ridgeia piscesae	LDXT01000092.1_60								PF12007	DUF3501	Protein of unknown function (DUF3501)
Riftia pachyptila	NZ_AFOC01000144.1_3								PF12007	DUF3501	Protein of unknown function (DUF3501)
Tevnia jerichonana	NZ_AFZB01000030.1_29								PF12007	DUF3501	Protein of unknown function (DUF3501)
Ridgeia piscesae	LDXT01000017.1_1								PF12138	Spherulin4	Spherulation-specific family 4
Tevnia jerichonana	NZ_AFZB01000095.1_1								PF12138	Spherulin4	Spherulation-specific family 4
Riftia pachyptila	NZ_AFOC01000079.1_19								PF12158	DUF3592	Protein of unknown function (DUF3592)
Tevnia jerichonana	NZ_AFZB01000042.1_21								PF12158	DUF3592	Protein of unknown function (DUF3592)
Ridgeia piscesae	LDXT01000067.1_25								PF12275	DUF3616	Protein of unknown function (DUF3616)
Riftia pachyptila	NZ_AFOC01000056.1_13								PF12275	DUF3616	Protein of unknown function (DUF3616)
Tevnia jerichonana	NZ_AFZB01000014.1_13								PF12275	DUF3616	Protein of unknown function (DUF3616)
Ridgeia piscesae	LDXT01000083.1_72								PF13163	DUF3999	Protein of unknown function (DUF3999)
Riftia pachyptila	NZ_AFOC01000029.1_11								PF13163	DUF3999	Protein of unknown function (DUF3999)
Tevnia jerichonana	NZ_AFZB01000002.1_158								PF13163	DUF3999	Protein of unknown function (DUF3999)
Riftia pachyptila	NZ_AFOC01000033.1_21								PF13192	Thioredoxin_3	Thioredoxin domain
Tevnia jerichonana	NZ_AFZB01000005.1_104								PF13192	Thioredoxin_3	Thioredoxin domain
Tevnia jerichonana	NZ_AFZB01000005.1_3								PF13362	Toprim_3	Toprim domain
Riftia pachyptila	NZ_AFOC01000127.1_1								PF13401	AAA_22	AAA domain
Tevnia jerichonana	NZ_AFZB01000008.1_66								PF13401	AAA_22	AAA domain
Ridgeia piscesae	LDXT01000037.1_2								PF13442	Cytochrome_CBB3	Cytochrome C oxidase, cbb3-type, subunit III
Tevnia jerichonana	NZ_AFZB01000002.1_170								PF13442	Cytochrome_CBB3	Cytochrome C oxidase, cbb3-type, subunit III
Ridgeia piscesae	LDXT01000090.1_32								PF13443	HTH_26	Cro/C1-type HTH DNA-binding domain
Riftia pachyptila	NZ_AFOC01000042.1_32								PF13443	HTH_26	Cro/C1-type HTH DNA-binding domain
Tevnia jerichonana	NZ_AFZB01000021.1_34								PF13443	HTH_26	Cro/C1-type HTH DNA-binding domain
Ridgeia piscesae	LDXT01000052.1_4								PF13466	STAS_2	STAS domain
Riftia pachyptila	NZ_AFOC01000002.1_62								PF13466	STAS_2	STAS domain
Tevnia jerichonana	NZ_AFZB01000001.1_104								PF13466	STAS_2	STAS domain
Ridgeia piscesae	LDXT01000084.1_55								PF13505	OMP_b-brl	Outer membrane protein beta-barrel domain
Riftia pachyptila	NZ_AFOC01000027.1_24								PF13505	OMP_b-brl	Outer membrane protein beta-barrel domain
Tevnia jerichonana	NZ_AFZB01000009.1_32								PF13505	OMP_b-brl	Outer membrane protein beta-barrel domain
Ridgeia piscesae	LDXT01000029.1_1								PF13551	HTH_29	Winged helix-turn helix
Riftia pachyptila	NZ_AFOC01000194.1_1								PF13551	HTH_29	Winged helix-turn helix
Riftia pachyptila	NZ_AFOC01000161.1_1								PF13578	Methyltransf_24	Methyltransferase domain
Tevnia jerichonana	NZ_AFZB01000045.1_17								PF13578	Methyltransf_24	Methyltransferase domain
Ridgeia piscesae	LDXT01000096.1_56								PF13591	MerR_2	MerR HTH family regulatory protein
Ridgeia piscesae	LDXT01000085.1_75								PF13675	PilJ	Type IV pili methyl-accepting chemotaxis transducer N-term
Ridgeia piscesae	LDXT01000085.1_76								PF13675	PilJ	Type IV pili methyl-accepting chemotaxis transducer N-term
Riftia pachyptila	NZ_AFOC01000004.1_19								PF13675	PilJ	Type IV pili methyl-accepting chemotaxis transducer N-term
Riftia pachyptila	NZ_AFOC01000004.1_20								PF13675	PilJ	Type IV pili methyl-accepting chemotaxis transducer N-term
Tevnia jerichonana	NZ_AFZB01000002.1_77								PF13675	PilJ	Type IV pili methyl-accepting chemotaxis transducer N-term
Tevnia jerichonana	NZ_AFZB01000002.1_78								PF13675	PilJ	Type IV pili methyl-accepting chemotaxis transducer N-term
Ridgeia piscesae	LDXT01000070.1_36								PF14238	DUF4340	Domain of unknown function (DUF4340)
Riftia pachyptila	NZ_AFOC01000015.1_3								PF14238	DUF4340	Domain of unknown function (DUF4340)
Tevnia jerichonana	NZ_AFZB01000012.1_45								PF14238	DUF4340	Domain of unknown function (DUF4340)
Ridgeia piscesae	LDXT01000085.1_49								PF14321	DUF4382	Domain of unknown function (DUF4382)
Riftia pachyptila	NZ_AFOC01000004.1_46								PF14321	DUF4382	Domain of unknown function (DUF4382)
Tevnia jerichonana	NZ_AFZB01000002.1_50								PF14321	DUF4382	Domain of unknown function (DUF4382)
Ridgeia piscesae	LDXT01000095.1_108								PF14352	DUF4402	Domain of unknown function (DUF4402)
Ridgeia piscesae	LDXT01000095.1_109								PF14352	DUF4402	Domain of unknown function (DUF4402)
Ridgeia piscesae	LDXT01000095.1_112								PF14352	DUF4402	Domain of unknown function (DUF4402)
Riftia pachyptila	NZ_AFOC01000003.1_22								PF14352	DUF4402	Domain of unknown function (DUF4402)
Riftia pachyptila	NZ_AFOC01000003.1_27								PF14352	DUF4402	Domain of unknown function (DUF4402)
Tevnia jerichonana	NZ_AFZB01000015.1_33								PF14352	DUF4402	Domain of unknown function (DUF4402)
Tevnia jerichonana	NZ_AFZB01000015.1_36								PF14352	DUF4402	Domain of unknown function (DUF4402)
Ridgeia piscesae	LDXT01000095.1_183								PF14358	DUF4405	Domain of unknown function (DUF4405)
Riftia pachyptila	NZ_AFOC01000019.1_20								PF14358	DUF4405	Domain of unknown function (DUF4405)
Tevnia jerichonana	NZ_AFZB01000019.1_50								PF14358	DUF4405	Domain of unknown function (DUF4405)
Ridgeia piscesae	LDXT01000058.1_4								PF14559	TPR_19	Tetratricopeptide repeat
Riftia pachyptila	NZ_AFOC01000033.1_36								PF15781	ParE-like_toxin	ParE-like toxin of type II bacterial toxin-antitoxin system
Tevnia jerichonana	NZ_AFZB01000005.1_90								PF15781	ParE-like_toxin	ParE-like toxin of type II bacterial toxin-antitoxin system
Ridgeia piscesae	LDXT01000060.1_2								PF16316	DUF4956	Domain of unknown function (DUF4956)
Riftia pachyptila	NZ_AFOC01000047.1_17								PF16316	DUF4956	Domain of unknown function (DUF4956)
Tevnia jerichonana	NZ_AFZB01000026.1_2								PF16316	DUF4956	Domain of unknown function (DUF4956)
Ridgeia piscesae	LDXT01000082.1_31								PF16694	Cytochrome_P460	Cytochrome P460
Riftia pachyptila	NZ_AFOC01000002.1_22								PF16694	Cytochrome_P460	Cytochrome P460
Tevnia jerichonana	NZ_AFZB01000001.1_64								PF16694	Cytochrome_P460	Cytochrome P460
Ridgeia piscesae	LDXT01000082.1_60								PF17228	SGP	Sulphur globule protein
Ridgeia piscesae	LDXT01000092.1_7								PF17228	SGP	Sulphur globule protein
Riftia pachyptila	NZ_AFOC01000031.1_10								PF17228	SGP	Sulphur globule protein
Riftia pachyptila	NZ_AFOC01000042.1_21								PF17228	SGP	Sulphur globule protein
Riftia pachyptila	NZ_AFOC01000107.1_1								PF17228	SGP	Sulphur globule protein
Tevnia jerichonana	NZ_AFZB01000001.1_34								PF17228	SGP	Sulphur globule protein
Tevnia jerichonana	NZ_AFZB01000014.1_67								PF17228	SGP	Sulphur globule protein
Tevnia jerichonana	NZ_AFZB01000021.1_45								PF17228	SGP	Sulphur globule protein
Seep-unique genes
Species	Sequence name	COG number	COG name	Description	Func	kegg	Pfam number	Name	Description	KEGG_description	ko_description	EC_no
Paraescarpia echinospica	8_87	COG0123	Deacetylases, including yeast histone deacetylase and acetoin utilization protein	Deacetylases, including yeast histone deacetylase and acetoin utilization protein	BQ	K04768	PF00850.19	Hist_deacetyl	Histone deacetylase domain	acetoin utilization protein AcuC
Lamellibrachia luymesi	QFXD01000244.1_4	COG0123	AcuC	Deacetylases, including yeast histone deacetylase and acetoin utilization protein	BQ	K04768	PF00850.19	Hist_deacetyl	Histone deacetylase domain
Escarpia spicata	QFXE01000008.1_57	COG0123	AcuC	Deacetylases, including yeast histone deacetylase and acetoin utilization protein	BQ	K04768	PF00850.19	Hist_deacetyl	Histone deacetylase domain
Paraescarpia echinospica	1_113	COG1032	Fe-S oxidoreductase	Fe-S oxidoreductase	C	K00599	PF04055.21	Radical_SAM	Radical SAM superfamily	trans-aconitate 2-methyltransferase	Histidine metabolism
Paraescarpia echinospica	1_295	COG0426	Uncharacterized flavoproteins	Uncharacterized flavoproteins	C	K00540	PF00753.27	Lactamase_B	Metallo-beta-lactamase superfamily	formate acetyltransferase activating enzyme
Paraescarpia echinospica	1_66	COG1032	Fe-S oxidoreductase	Fe-S oxidoreductase	C	K04035	PF04055.21	Radical_SAM	Radical SAM superfamily	magnesium-protoporphyrin IX monomethyl ester (oxidative) cyclase	Porphyrin and chlorophyll metabolism	EC:1.14.13.81
Paraescarpia echinospica	1_68	COG4314	Predicted lipoprotein involved in nitrous oxide reduction	Predicted lipoprotein involved in nitrous oxide reduction	C		PF05573.12	NosL	NosL
Paraescarpia echinospica	4_106	COG1249	Pyruvate/2-oxoglutarate dehydrogenase complex, dihydrolipoamide dehydrogenase (E3) component, and related enzymes	Pyruvate/2-oxoglutarate dehydrogenase complex, dihydrolipoamide dehydrogenase (E3) component, and related enzymes	C	K00383	PF07992.14	Pyr_redox_2	Pyridine nucleotide-disulphide oxidoreductase	glutathione reductase (NADPH)	Glutathione metabolism	EC:1.8.1.7
Paraescarpia echinospica	4_141	COG2863	Cytochrome c553	Cytochrome c553	C		PF00034.21	Cytochrom_C	Cytochrome c
Paraescarpia echinospica	4_142	COG2010	Cytochrome c, mono- and diheme variants	Cytochrome c, mono- and diheme variants	C	K00406	PF13442.6	Cytochrome_CBB3	Cytochrome C oxidase, cbb3-type, subunit III	cb-type cytochrome c oxidase subunit III	Oxidative phosphorylation	EC:1.9.3.1
Paraescarpia echinospica	4_172	COG2048	Heterodisulfide reductase, subunit B	Heterodisulfide reductase, subunit B	C	K03389	PF02754.16	CCG	Cysteine-rich domain	heterodisulfide reductase subunit B	Methane metabolism	EC:1.8.98.1
Paraescarpia echinospica	4_283	COG2010	Cytochrome c, mono- and diheme variants	Cytochrome c, mono- and diheme variants	C	K00406	PF13442.6	Cytochrome_CBB3	Cytochrome C oxidase, cbb3-type, subunit III	cb-type cytochrome c oxidase subunit III	Oxidative phosphorylation	EC:1.9.3.1
Paraescarpia echinospica	4_344	COG2863	Cytochrome c553	Cytochrome c553	C	K00540	PF00034.21	Cytochrom_C	Cytochrome c	formate acetyltransferase activating enzyme
Paraescarpia echinospica	5_208	COG2221	Dissimilatory sulfite reductase (desulfoviridin), alpha and beta subunits	Dissimilatory sulfite reductase (desulfoviridin), alpha and beta subunits	C	K11180	PF01077.22	NIR_SIR	Nitrite and sulphite reductase 4Fe-4S domain	sulfite reductase, dissimilatory-type alpha subunit	Nitrotoluene degradation	EC:1.8.99.3
Paraescarpia echinospica	5_209	COG2221	Dissimilatory sulfite reductase (desulfoviridin), alpha and beta subunits	Dissimilatory sulfite reductase (desulfoviridin), alpha and beta subunits	C	K11181	PF01077.22	NIR_SIR	Nitrite and sulphite reductase 4Fe-4S domain	sulfite reductase, dissimilatory-type beta subunit	Nitrotoluene degradation	EC:1.8.99.3
Paraescarpia echinospica	5_93	COG1894	NADH:ubiquinone oxidoreductase, NADH-binding (51 kD) subunit	NADH:ubiquinone oxidoreductase, NADH-binding (51 kD) subunit	C	K00335	PF01512.17	Complex1_51K	Respiratory-chain NADH dehydrogenase 51 Kd subunit	NADH dehydrogenase I subunit F	Oxidative phosphorylation	EC:1.6.5.3
Paraescarpia echinospica	6_24	COG2863	Cytochrome c553	Cytochrome c553	C	K00540	PF00034.21	Cytochrom_C	Cytochrome c	formate acetyltransferase activating enzyme
Paraescarpia echinospica	6_26	COG1249	Pyruvate/2-oxoglutarate dehydrogenase complex, dihydrolipoamide dehydrogenase (E3) component, and related enzymes	Pyruvate/2-oxoglutarate dehydrogenase complex, dihydrolipoamide dehydrogenase (E3) component, and related enzymes	C	K00520	PF07992.14	Pyr_redox_2	Pyridine nucleotide-disulphide oxidoreductase	mercuric reductase		EC:1.16.1.1
Paraescarpia echinospica	6_482	COG0348	Polyferredoxin	Polyferredoxin	C	K00797	PF01564.17	Spermine_synth	Spermine/spermidine synthase domain	spermidine synthase	Cysteine and methionine metabolism	EC:2.5.1.16
Paraescarpia echinospica	6_521	COG1269	Archaeal/vacuolar-type H+-ATPase subunit I	Archaeal/vacuolar-type H+-ATPase subunit I	C	K02123	PF01496.19	V_ATPase_I	V-type ATPase 116kDa subunit family	V-type H+-transporting ATPase subunit I	Oxidative phosphorylation	EC:3.6.3.14
Paraescarpia echinospica	6_761	COG4117	Thiosulfate reductase cytochrome B subunit (membrane anchoring protein)	Thiosulfate reductase cytochrome B subunit (membrane anchoring protein)	C	K08354	PF01292.20	Ni_hydr_CYTB	Prokaryotic cytochrome b561	thiosulfate reductase cytochrome b subunit
Paraescarpia echinospica	6_765	COG3005	Nitrate/TMAO reductases, membrane-bound tetraheme cytochrome c subunit	Nitrate/TMAO reductases, membrane-bound tetraheme cytochrome c subunit	C	K03532	PF03264.14	Cytochrom_NNT	NapC/NirT cytochrome c family, N-terminal region	trimethylamine-N-oxide reductase (cytochrome c) 1, cytochrome c-typesubunit TorC	Two-component system
Paraescarpia echinospica	7_136	COG1902	NADH:flavin oxidoreductases, Old Yellow Enzyme family	NADH:flavin oxidoreductases, Old Yellow Enzyme family	C	K10680	PF00724.20	Oxidored_FMN	NADH:flavin oxidoreductase / NADH oxidase family	N-ethylmaleimide reductase	Nitrotoluene degradation	EC:1.-.-.-
Paraescarpia echinospica	7_242	COG1032	Fe-S oxidoreductase	Fe-S oxidoreductase	C	K04035	PF02310.19	B12-binding	B12 binding domain	magnesium-protoporphyrin IX monomethyl ester (oxidative) cyclase	Porphyrin and chlorophyll metabolism	EC:1.14.13.81
Paraescarpia echinospica	7_254	COG0778	Nitroreductase	Nitroreductase	C	K00540	PF00881.24	Nitroreductase	Nitroreductase family	formate acetyltransferase activating enzyme
Lamellibrachia luymesi	QFXD01000132.1_6	COG2210	COG2210	Peroxiredoxin family protein	C		PF13686.6	DrsE_2	DsrE/DsrF/DrsH-like family
Lamellibrachia luymesi	QFXD01000142.1_5	COG1249	Lpd	Pyruvate/2-oxoglutarate dehydrogenase complex, dihydrolipoamide dehydrogenase (E3) component, and related enzymes	C		PF07992.14	Pyr_redox_2	Pyridine nucleotide-disulphide oxidoreductase
Lamellibrachia luymesi	QFXD01000142.1_6	COG1249	Lpd	Pyruvate/2-oxoglutarate dehydrogenase complex, dihydrolipoamide dehydrogenase (E3) component, and related enzymes	C	K00383	PF07992.14	Pyr_redox_2	Pyridine nucleotide-disulphide oxidoreductase
Lamellibrachia luymesi	QFXD01000157.1_2	COG2863	COG2863	Cytochrome c553	C		PF00034.21	Cytochrom_C	Cytochrome c
Lamellibrachia luymesi	QFXD01000217.1_4	COG1145	NapF	Ferredoxin	C	K02572	PF13187.6	Fer4_9	4Fe-4S dicluster domain
Lamellibrachia luymesi	QFXD01000228.1_16	COG0348	NapH	Polyferredoxin	C		PF12801.7	Fer4_5	4Fe-4S binding domain
Lamellibrachia luymesi	QFXD01000236.1_3	COG1902	NemA	NADH:flavin oxidoreductases, Old Yellow Enzyme family	C	K10680	PF00724.20	Oxidored_FMN	NADH:flavin oxidoreductase / NADH oxidase family
Lamellibrachia luymesi	QFXD01000285.1_37	COG0348	NapH	Polyferredoxin	C		PF12801.7	Fer4_5	4Fe-4S binding domain
Lamellibrachia luymesi	QFXD01000287.1_6	COG2048	HdrB	Heterodisulfide reductase, subunit B	C	K00241	PF02754.16	CCG	Cysteine-rich domain
Lamellibrachia luymesi	QFXD01000305.1_5	COG0243	BisC	Anaerobic dehydrogenases, typically selenocysteine-containing	C	K00372	PF00384.22	Molybdopterin	Molybdopterin oxidoreductase
Lamellibrachia luymesi	QFXD01000329.1_4	COG0426	FpaA	Uncharacterized flavoproteins	C
Lamellibrachia luymesi	QFXD01000331.1_4	COG3005	TorC	Nitrate/TMAO reductases, membrane-bound tetraheme cytochrome c subunit	C		PF03264.14	Cytochrom_NNT	NapC/NirT cytochrome c family, N-terminal region
Escarpia spicata	QFXE01000001.1_262	COG2863	COG2863	Cytochrome c553	C		PF13442.6	Cytochrome_CBB3	Cytochrome C oxidase, cbb3-type, subunit III
Escarpia spicata	QFXE01000002.1_37	COG3005	TorC	Nitrate/TMAO reductases, membrane-bound tetraheme cytochrome c subunit	C		PF03264.14	Cytochrom_NNT	NapC/NirT cytochrome c family, N-terminal region
Escarpia spicata	QFXE01000005.1_255	COG0435	ECM4	Predicted glutathione S-transferase	C	K07393	PF13409.6	GST_N_2	Glutathione S-transferase, N-terminal domain
Escarpia spicata	QFXE01000006.1_36	COG1894	NuoF	NADH:ubiquinone oxidoreductase, NADH-binding (51 kD) subunit	C		PF10589.9	NADH_4Fe-4S	NADH-ubiquinone oxidoreductase-F iron-sulfur bin
Escarpia spicata	QFXE01000007.1_5	COG1902	NemA	NADH:flavin oxidoreductases, Old Yellow Enzyme family	C	K10680	PF00724.20	Oxidored_FMN	NADH:flavin oxidoreductase / NADH oxidase family
Escarpia spicata	QFXE01000008.1_260	COG3258	COG3258	Cytochrome c	C		PF13442.6	Cytochrome_CBB3	Cytochrome C oxidase, cbb3-type, subunit III
Escarpia spicata	QFXE01000008.1_6	COG2210	COG2210	Peroxiredoxin family protein	C		PF13686.6	DrsE_2	DsrE/DsrF/DrsH-like family
Escarpia spicata	QFXE01000013.1_162	COG2863	COG2863	Cytochrome c553	C		PF00034.21	Cytochrom_C	Cytochrome c
Escarpia spicata	QFXE01000013.1_2	COG2863	COG2863	Cytochrome c553	C		PF00034.21	Cytochrom_C	Cytochrome c
Escarpia spicata	QFXE01000013.1_33	COG2048	HdrB	Heterodisulfide reductase, subunit B	C	K00241	PF02754.16	CCG	Cysteine-rich domain
Escarpia spicata	QFXE01000014.1_30	COG1249	Lpd	Pyruvate/2-oxoglutarate dehydrogenase complex, dihydrolipoamide dehydrogenase (E3) component, and related enzymes	C	K00383	PF07992.14	Pyr_redox_2	Pyridine nucleotide-disulphide oxidoreductase
Escarpia spicata	QFXE01000015.1_64	COG2326	COG2326	Uncharacterized conserved protein	C		PF03976.14	PPK2	Polyphosphate kinase 2 (PPK2)
Escarpia spicata	QFXE01000017.1_67	COG1249	Lpd	Pyruvate/2-oxoglutarate dehydrogenase complex, dihydrolipoamide dehydrogenase (E3) component, and related enzymes	C		PF07992.14	Pyr_redox_2	Pyridine nucleotide-disulphide oxidoreductase
Escarpia spicata	QFXE01000017.1_68	COG2863	COG2863	Cytochrome c553	C		PF00034.21	Cytochrom_C	Cytochrome c
Escarpia spicata	QFXE01000018.1_106	COG0348	NapH	Polyferredoxin	C		PF12801.7	Fer4_5	4Fe-4S binding domain
Escarpia spicata	QFXE01000018.1_130	COG1269	NtpI	Archaeal/vacuolar-type H+-ATPase subunit I	C		PF01496.19	V_ATPase_I	V-type ATPase 116kDa subunit family
Escarpia spicata	QFXE01000021.1_334	COG0426	FpaA	Uncharacterized flavoproteins	C		PF00753.27	Lactamase_B	Metallo-beta-lactamase superfamily
Lamellibrachia luymesi	QFXD01000243.1_54	COG1052	LdhA	Lactate dehydrogenase and related dehydrogenases	CHR		PF00389.30	2-Hacid_dh	D-isomer specific 2-hydroxyacid dehydrogenase, catalytic domain
Escarpia spicata	QFXE01000020.1_68	COG1052	LdhA	Lactate dehydrogenase and related dehydrogenases	CHR		PF00389.30	2-Hacid_dh	D-isomer specific 2-hydroxyacid dehydrogenase, c
Paraescarpia echinospica	8_147	COG0651	Formate hydrogenlyase subunit 3/Multisubunit Na+/H+ antiporter, MnhD subunit	Formate hydrogenlyase subunit 3/Multisubunit Na+/H+ antiporter, MnhD subunit	CP	K05903	PF00361.20	Proton_antipo_M	Proton-conducting membrane transporter	NADH dehydrogenase (quinone)	Oxidative phosphorylation	EC:1.6.99.5
Paraescarpia echinospica	10_14	COG4118	Antitoxin of toxin-antitoxin stability system	Antitoxin of toxin-antitoxin stability system	D		PF02604.19	PhdYeFM_antitox	Antitoxin Phd_YefM, type II toxin-antitoxin system
Paraescarpia echinospica	10_16	COG4118	Antitoxin of toxin-antitoxin stability system	Antitoxin of toxin-antitoxin stability system	D		PF02604.19	PhdYeFM_antitox	Antitoxin Phd_YefM, type II toxin-antitoxin system
Paraescarpia echinospica	10_9	COG4118	Antitoxin of toxin-antitoxin stability system	Antitoxin of toxin-antitoxin stability system	D		PF02604.19	PhdYeFM_antitox	Antitoxin Phd_YefM, type II toxin-antitoxin system
Paraescarpia echinospica	4_361	COG1196	Chromosome segregation ATPases	Chromosome segregation ATPases	D		PF13699.6	DUF4157	Domain of unknown function (DUF4157)
Paraescarpia echinospica	7_3	COG1196	Chromosome segregation ATPases	Chromosome segregation ATPases	D	K13500				chondroitin synthase	Glycosaminoglycan biosynthesis - chondroitin sulfate	EC:2.4.1.175;2.4.1.226
Paraescarpia echinospica	9_137	COG1196	Chromosome segregation ATPases	Chromosome segregation ATPases	D	K10388	PF00027.29	cNMP_binding	Cyclic nucleotide-binding domain	plectin
Lamellibrachia luymesi	QFXD01000010.1_6	COG1196	Smc	Chromosome segregation ATPases	D	K19477	PF00027.29	cNMP_binding	Cyclic nucleotide-binding domain
Lamellibrachia luymesi	QFXD01000058.1_2	COG1196	Smc	Chromosome segregation ATPases	D
Lamellibrachia luymesi	QFXD01000188.1_29	COG1196	Smc	Chromosome segregation ATPases	D		PF08614.11	ATG16	Autophagy protein 16 (ATG16)
Lamellibrachia luymesi	QFXD01000188.1_30	COG1196	Smc	Chromosome segregation ATPases	D
Lamellibrachia luymesi	QFXD01000223.1_4	COG1426	COG1426	Predicted transcriptional regulator contains Xre-like HTH domain	D		PF12844.7	HTH_19	Helix-turn-helix domain
Lamellibrachia luymesi	QFXD01000251.1_6	COG1300	SpoIIM	Uncharacterized membrane protein	D		PF01944.17	SpoIIM	Stage II sporulation protein M
Escarpia spicata	QFXE01000008.1_278	COG1196	Smc	Chromosome segregation ATPases	D
Escarpia spicata	QFXE01000008.1_279	COG1196	Smc	Chromosome segregation ATPases	D		PF08614.11	ATG16	Autophagy protein 16 (ATG16)
Escarpia spicata	QFXE01000013.1_8	COG1300	SpoIIM	Uncharacterized membrane protein	D		PF01944.17	SpoIIM	Stage II sporulation protein M
Escarpia spicata	QFXE01000018.1_2	COG3266	DamX	Uncharacterized protein conserved in bacteria	D	K03112	PF05036.13	SPOR	Sporulation related domain
Escarpia spicata	QFXE01000023.1_21	COG1426	COG1426	Predicted transcriptional regulator contains Xre-like HTH domain	D		PF13560.6	HTH_31	Helix-turn-helix domain
Escarpia spicata	QFXE01000011.1_31	COG2132	SufI	Putative multicopper oxidases	DPM		PF17963.1	Big_9	Bacterial Ig domain
Escarpia spicata	QFXE01000011.1_32	COG2132	SufI	Putative multicopper oxidases	DPM		PF07732.15	Cu-oxidase_3	Multicopper oxidase
Escarpia spicata	QFXE01000011.1_33	COG2132	SufI	Putative multicopper oxidases	DPM		PF07732.15	Cu-oxidase_3	Multicopper oxidase
Paraescarpia echinospica	12_20	COG5184	Alpha-tubulin suppressor and related RCC1 domain-containing proteins	Alpha-tubulin suppressor and related RCC1 domain-containing proteins	DZ	K10615	PF00415.18	RCC1	Regulator of chromosome condensation (RCC1) repeat	E3 ubiquitin-protein ligase HERC4	Ubiquitin mediated proteolysis	EC:6.3.2.19
Lamellibrachia luymesi	QFXD01000098.1_4	COG5184	ATS1	Alpha-tubulin suppressor and related RCC1 domain-containing proteins	DZ	K10615	PF00415.18	RCC1	Regulator of chromosome condensation (RCC1) repeat
Paraescarpia echinospica	12_146	COG0436	Aspartate/tyrosine/aromatic aminotransferase	Aspartate/tyrosine/aromatic aminotransferase	E	K10206	PF00155.21	Aminotran_1_2	Aminotransferase class I and II	LL-diaminopimelate aminotransferase	Lysine biosynthesis	EC:2.6.1.83
Paraescarpia echinospica	2_139	COG0367	Asparagine synthase (glutamine-hydrolyzing)	Asparagine synthase (glutamine-hydrolyzing)	E	K01953	PF00733.21	Asn_synthase	Asparagine synthase	asparagine synthase (glutamine-hydrolysing)	Alanine, aspartate and glutamate metabolism	EC:6.3.5.4
Paraescarpia echinospica	6_205	COG2755	Lysophospholipase L1 and related esterases	Lysophospholipase L1 and related esterases	E		PF13472.6	Lipase_GDSL_2	GDSL-like Lipase/Acylhydrolase family
Paraescarpia echinospica	6_544	COG0498	Threonine synthase	Threonine synthase	E	K01733	PF14821.6	Thr_synth_N	Threonine synthase N terminus	threonine synthase	Glycine, serine and threonine metabolism	EC:4.2.3.1
Paraescarpia echinospica	6_74	COG0347	Nitrogen regulatory protein PII	Nitrogen regulatory protein PII	E	K04751	PF11582.8	DUF3240	Protein of unknown function (DUF3240)	nitrogen regulatory protein P-II 1	Two-component system
Paraescarpia echinospica	8_207	COG0683	ABC-type branched-chain amino acid transport systems, periplasmic component	ABC-type branched-chain amino acid transport systems, periplasmic component	E	K01999	PF13458.6	Peripla_BP_6	Periplasmic binding protein	branched-chain amino acid transport system substrate-binding protein	ABC transporters
Paraescarpia echinospica	8_97	COG2755	Lysophospholipase L1 and related esterases	Lysophospholipase L1 and related esterases	E	K10804	PF13472.6	Lipase_GDSL_2	GDSL-like Lipase/Acylhydrolase family	acyl-CoA thioesterase I	Biosynthesis of unsaturated fatty acids	EC:3.1.2.-;3.1.1.5
Paraescarpia echinospica	9_326	COG0119	Isopropylmalate/homocitrate/citramalate synthases	Isopropylmalate/homocitrate/citramalate synthases	E	K01666	PF00682.19	HMGL-like	HMGL-like	4-hydroxy 2-oxovalerate aldolase	Phenylalanine metabolism	EC:4.1.3.39
Paraescarpia echinospica	9_347	COG0133	Tryptophan synthase beta chain	Tryptophan synthase beta chain	E	K06001	PF00291.25	PALP	Pyridoxal-phosphate dependent enzyme	tryptophan synthase beta chain	Glycine, serine and threonine metabolism	EC:4.2.1.20
Lamellibrachia luymesi	QFXD01000010.1_7	COG0405	Ggt	Gamma-glutamyltransferase	E	K00681	PF01019.21	G_glu_transpept	Gamma-glutamyltranspeptidase
Lamellibrachia luymesi	QFXD01000039.1_7	COG0133	TrpB	Tryptophan synthase beta chain	E	K06001	PF00291.25	PALP	Pyridoxal-phosphate dependent enzyme
Lamellibrachia luymesi	QFXD01000130.1_21	COG0421	SpeE	Spermidine synthase	E
Lamellibrachia luymesi	QFXD01000135.1_3	COG0367	AsnB	Asparagine synthase (glutamine-hydrolyzing)	E		PF00733.21	Asn_synthase	Asparagine synthase
Lamellibrachia luymesi	QFXD01000178.1_14	COG4230	COG4230	Delta 1-pyrroline-5-carboxylate dehydrogenase	E
Lamellibrachia luymesi	QFXD01000222.1_16	COG0591	PutP	Na+/proline symporter	E	K11928	PF00474.17	SSF	Sodium:solute symporter family
Lamellibrachia luymesi	QFXD01000228.1_15	COG0421	SpeE	Spermidine synthase	E	K00797	PF01564.17	Spermine_synth	Spermine/spermidine synthase domain
Lamellibrachia luymesi	QFXD01000233.1_5	COG0436	COG0436	Aspartate/tyrosine/aromatic aminotransferase	E	K10206	PF00155.21	Aminotran_1_2	Aminotransferase class I and II
Lamellibrachia luymesi	QFXD01000244.1_15	COG2755	TesA	Lysophospholipase L1 and related esterases	E	K10804	PF13472.6	Lipase_GDSL_2	GDSL-like Lipase/Acylhydrolase family
Lamellibrachia luymesi	QFXD01000280.1_6	COG2873	MET17	O-acetylhomoserine sulfhydrylase	E	K01740	PF01053.20	Cys_Met_Meta_PP	Cys/Met metabolism PLP-dependent enzyme
Lamellibrachia luymesi	QFXD01000285.1_44	COG0498	ThrC	Threonine synthase	E	K01733	PF00291.25	PALP	Pyridoxal-phosphate dependent enzyme
Lamellibrachia luymesi	QFXD01000300.1_6	COG0786	GltS	Na+/glutamate symporter	E	K03312	PF03616.14	Glt_symporter	Sodium/glutamate symporter
Lamellibrachia luymesi	QFXD01000306.1_3	COG0405	Ggt	Gamma-glutamyltransferase	E	K00681	PF01019.21	G_glu_transpept	Gamma-glutamyltranspeptidase
Lamellibrachia luymesi	QFXD01000324.1_5	COG0683	LivK	ABC-type branched-chain amino acid transport systems, periplasmic component	E		PF13458.6	Peripla_BP_6	Periplasmic binding protein
Lamellibrachia luymesi	QFXD01000324.1_6	COG0683	LivK	ABC-type branched-chain amino acid transport systems, periplasmic component	E		PF13458.6	Peripla_BP_6	Periplasmic binding protein
Lamellibrachia luymesi	QFXD01000332.1_23	COG0119	LeuA	Isopropylmalate/homocitrate/citramalate synthases	E	K01666	PF00682.19	HMGL-like	HMGL-like
Escarpia spicata	QFXE01000007.1_106	COG0786	GltS	Na+/glutamate symporter	E	K03312	PF03616.14	Glt_symporter	Sodium/glutamate symporter
Escarpia spicata	QFXE01000007.1_55	COG0436	COG0436	Aspartate/tyrosine/aromatic aminotransferase	E	K10206	PF00155.21	Aminotran_1_2	Aminotransferase class I and II
Escarpia spicata	QFXE01000008.1_167	COG0683	LivK	ABC-type branched-chain amino acid transport systems, periplasmic component	E	K01999	PF13458.6	Peripla_BP_6	Periplasmic binding protein
Escarpia spicata	QFXE01000008.1_67	COG2755	TesA	Lysophospholipase L1 and related esterases	E	K10804	PF13472.6	Lipase_GDSL_2	GDSL-like Lipase/Acylhydrolase family
Escarpia spicata	QFXE01000012.1_2	COG2755	TesA	Lysophospholipase L1 and related esterases	E		PF13472.6	Lipase_GDSL_2	GDSL-like Lipase/Acylhydrolase family
Escarpia spicata	QFXE01000018.1_113	COG0498	ThrC	Threonine synthase	E	K01733	PF00291.25	PALP	Pyridoxal-phosphate dependent enzyme
Escarpia spicata	QFXE01000018.1_176	COG0421	SpeE	Spermidine synthase	E	K00797	PF01564.17	Spermine_synth	Spermine/spermidine synthase domain
Escarpia spicata	QFXE01000023.1_40	COG0133	TrpB	Tryptophan synthase beta chain	E	K06001	PF00291.25	PALP	Pyridoxal-phosphate dependent enzyme
Escarpia spicata	QFXE01000023.1_60	COG0119	LeuA	Isopropylmalate/homocitrate/citramalate synthases	E	K01666	PF00682.19	HMGL-like	HMGL-like
Paraescarpia echinospica	12_64	COG0115	Branched-chain amino acid aminotransferase/4-amino-4-deoxychorismate lyase	Branched-chain amino acid aminotransferase/4-amino-4-deoxychorismate lyase	EH	K00824	PF01063.19	Aminotran_4	Amino-transferase class IV	D-alanine transaminase	Lysine degradation	EC:2.6.1.21
Lamellibrachia luymesi	QFXD01000169.1_9	COG0115	IlvE	Branched-chain amino acid aminotransferase/4-amino-4-deoxychorismate lyase	EH	K00824	PF01063.19	Aminotran_4	Amino-transferase class IV
Escarpia spicata	QFXE01000007.1_159	COG0115	IlvE	Branched-chain amino acid aminotransferase/4-amino-4-deoxychorismate lyase	EH	K00824	PF01063.19	Aminotran_4	Amino-transferase class IV
Lamellibrachia luymesi	QFXD01000028.1_5	COG0493	GltD	NADPH-dependent glutamate synthase beta chain and related oxidoreductases	ER		PF07992.14	Pyr_redox_2	Pyridine nucleotide-disulphide oxidoreductase
Lamellibrachia luymesi	QFXD01000028.1_6	COG0493	GltD	NADPH-dependent glutamate synthase beta chain and related oxidoreductases	ER		PF14691.6	Fer4_20	Dihydroprymidine dehydrogenase domain II, 4Fe-4S cluster
Escarpia spicata	QFXE01000023.1_1	COG0493	GltD	NADPH-dependent glutamate synthase beta chain and related oxidoreductases	ER		PF14691.6	Fer4_20	Dihydroprymidine dehydrogenase domain II, 4Fe-4S
Paraescarpia echinospica	3_94	COG0834	ABC-type amino acid transport/signal transduction systems, periplasmic component/domain	ABC-type amino acid transport/signal transduction systems, periplasmic component/domain	ET	K09969	PF00497.20	SBP_bac_3	Bacterial extracellular solute-binding proteins, family 3	general L-amino acid transport system substrate-binding protein	ABC transporters
Lamellibrachia luymesi	QFXD01000201.1_14	COG0834	HisJ	ABC-type amino acid transport/signal transduction systems, periplasmic component/domain	ET	K09969	PF00497.20	SBP_bac_3	Bacterial extracellular solute-binding proteins, family 3
Escarpia spicata	QFXE01000001.1_212	COG0834	HisJ	ABC-type amino acid transport/signal transduction systems, periplasmic component/domain	ET	K09969	PF00497.20	SBP_bac_3	Bacterial extracellular solute-binding proteins,
Paraescarpia echinospica	12_27	COG2131	Deoxycytidylate deaminase	Deoxycytidylate deaminase	F	K01493	PF00383.23	dCMP_cyt_deam_1	Cytidine and deoxycytidylate deaminase zinc-binding region	dCMP deaminase	Pyrimidine metabolism	EC:3.5.4.12
Paraescarpia echinospica	6_640	COG1051	ADP-ribose pyrophosphatase	ADP-ribose pyrophosphatase	F	K03574	PF00293.28	NUDIX	NUDIX domain	7,8-dihydro-8-oxoguanine triphosphatase		EC:3.6.1.-
Paraescarpia echinospica	6_710	COG1428	Deoxynucleoside kinases	Deoxynucleoside kinases	F	K10353	PF01712.19	dNK	Deoxynucleoside kinase	deoxyadenosine kinase	Purine metabolism	EC:2.7.1.76
Lamellibrachia luymesi	QFXD01000125.1_3	COG2131	ComEB	Deoxycytidylate deaminase	F	K01493	PF00383.23	dCMP_cyt_deam_1	Cytidine and deoxycytidylate deaminase zinc-binding region
Lamellibrachia luymesi	QFXD01000166.1_6	COG1051	COG1051	ADP-ribose pyrophosphatase	F		PF00293.28	NUDIX	NUDIX domain
Lamellibrachia luymesi	QFXD01000220.1_1	COG0563	Adk	Adenylate kinase and related kinases	F	K00939	PF00406.22	ADK	Adenylate kinase
Lamellibrachia luymesi	QFXD01000321.1_17	COG1428	COG1428	Deoxynucleoside kinases	F	K15518	PF01712.19	dNK	Deoxynucleoside kinase
Lamellibrachia luymesi	QFXD01000332.1_4	COG1328	NrdD	Oxygen-sensitive ribonucleoside-triphosphate reductase	F		PF13597.6	NRDD	Anaerobic ribonucleoside-triphosphate reductase
Escarpia spicata	QFXE01000002.1_99	COG1428	COG1428	Deoxynucleoside kinases	F	K15518	PF01712.19	dNK	Deoxynucleoside kinase
Escarpia spicata	QFXE01000018.1_12	COG1051	COG1051	ADP-ribose pyrophosphatase	F		PF00293.28	NUDIX	NUDIX domain
Escarpia spicata	QFXE01000020.1_111	COG0563	Adk	Adenylate kinase and related kinases	F	K00939	PF00406.22	ADK	Adenylate kinase
Escarpia spicata	QFXE01000021.1_10	COG2131	ComEB	Deoxycytidylate deaminase	F	K01493	PF00383.23	dCMP_cyt_deam_1	Cytidine and deoxycytidylate deaminase zinc-bind
Paraescarpia echinospica	6_114	COG0537	Diadenosine tetraphosphate (Ap4A) hydrolase and other HIT family hydrolases	Diadenosine tetraphosphate (Ap4A) hydrolase and other HIT family hydrolases	FGR		PF01230.23	HIT	HIT domain
Lamellibrachia luymesi	QFXD01000122.1_3	COG0537	Hit	Diadenosine tetraphosphate (Ap4A) hydrolase and other HIT family hydrolases	FGR		PF01230.23	HIT	HIT domain
Escarpia spicata	QFXE01000017.1_18	COG0537	Hit	Diadenosine tetraphosphate (Ap4A) hydrolase and other HIT family hydrolases	FGR		PF01230.23	HIT	HIT domain
Paraescarpia echinospica	5_201	COG0590	Cytosine/adenosine deaminases	Cytosine/adenosine deaminases	FJ	K01487	PF00383.23	dCMP_cyt_deam_1	Cytidine and deoxycytidylate deaminase zinc-binding region	guanine deaminase	Purine metabolism	EC:3.5.4.3
Paraescarpia echinospica	8_139	COG0248	Exopolyphosphatase	Exopolyphosphatase	FP	K01524	PF02541.16	Ppx-GppA	Ppx/GppA phosphatase family	guanosine-5'-triphosphate,3'-diphosphate pyrophosphatase	Purine metabolism	EC:3.6.1.40
Escarpia spicata	QFXE01000008.1_107	COG0248	GppA	Exopolyphosphatase	FTP		PF02541.16	Ppx-GppA	Ppx/GppA phosphatase family
Paraescarpia echinospica	1_252	COG0469	Pyruvate kinase	Pyruvate kinase	G	K00873	PF00224.21	PK	Pyruvate kinase, barrel domain	pyruvate kinase	Glycolysis / Gluconeogenesis	EC:2.7.1.40
Paraescarpia echinospica	12_17	COG3588	Fructose-1,6-bisphosphate aldolase	Fructose-1,6-bisphosphate aldolase	G	K01623	PF00274.19	Glycolytic	Fructose-bisphosphate aldolase class-I	fructose-bisphosphate aldolase, class I	Glycolysis / Gluconeogenesis	EC:4.1.2.13
Paraescarpia echinospica	4_223	COG0406	Fructose-2,6-bisphosphatase	Fructose-2,6-bisphosphatase	G		PF00300.22	His_Phos_1	Histidine phosphatase superfamily (branch 1)
Paraescarpia echinospica	4_237	COG2074	2-phosphoglycerate kinase	2-phosphoglycerate kinase	G	K05715	PF13238.6	AAA_18	AAA domain	2-phosphoglycerate kinase		EC:2.7.2.-
Paraescarpia echinospica	4_238	COG0406	Fructose-2,6-bisphosphatase	Fructose-2,6-bisphosphatase	G	K01834	PF00300.22	His_Phos_1	Histidine phosphatase superfamily (branch 1)	phosphoglycerate mutase	Glycolysis / Gluconeogenesis	EC:5.4.2.1
Paraescarpia echinospica	4_280	COG2133	Glucose/sorbosone dehydrogenases	Glucose/sorbosone dehydrogenases	G	K00117	PF07995.11	GSDH	Glucose / Sorbosone dehydrogenase	quinoprotein glucose dehydrogenase	Pentose phosphate pathway	EC:1.1.5.2
Paraescarpia echinospica	5_147	COG3635	Predicted phosphoglycerate mutase, AP superfamily	Predicted phosphoglycerate mutase, AP superfamily	G	K15635	PF10143.9	PhosphMutase	2,3-bisphosphoglycerate-independent phosphoglycerate mutase
Paraescarpia echinospica	5_148	COG2074	2-phosphoglycerate kinase	2-phosphoglycerate kinase	G	K05715	PF06414.12	Zeta_toxin	Zeta toxin	2-phosphoglycerate kinase		EC:2.7.2.-
Paraescarpia echinospica	6_502	COG2301	Citrate lyase beta subunit	Citrate lyase beta subunit	G	K08691	PF03328.14	HpcH_HpaI	HpcH/HpaI aldolase/citrate lyase family	malyl-CoA lyase	Glyoxylate and dicarboxylate metabolism	EC:4.1.3.24
Paraescarpia echinospica	6_645	COG0406	Fructose-2,6-bisphosphatase	Fructose-2,6-bisphosphatase	G	K01834	PF00300.22	His_Phos_1	Histidine phosphatase superfamily (branch 1)	phosphoglycerate mutase	Glycolysis / Gluconeogenesis	EC:5.4.2.1
Paraescarpia echinospica	6_812	COG3534	Alpha-L-arabinofuranosidase	Alpha-L-arabinofuranosidase	G	K01209				alpha-N-arabinofuranosidase	Amino sugar and nucleotide sugar metabolism	EC:3.2.1.55
Paraescarpia echinospica	7_174	COG0366	Glycosidases	Glycosidases	G	K01176	PF00128.24	Alpha-amylase	Alpha amylase, catalytic domain	alpha-amylase	Starch and sucrose metabolism	EC:3.2.1.1
Paraescarpia echinospica	9_342	COG0205	6-phosphofructokinase	6-phosphofructokinase	G	K00850	PF00365.20	PFK	Phosphofructokinase	6-phosphofructokinase	Glycolysis / Gluconeogenesis	EC:2.7.1.11
Lamellibrachia luymesi	QFXD01000011.1_7	COG0469	PykF	Pyruvate kinase	G	K00873	PF00224.21	PK	Pyruvate kinase, barrel domain
Lamellibrachia luymesi	QFXD01000051.1_4	COG1082	IolE	Sugar phosphate isomerases/epimerases	G		PF01261.24	AP_endonuc_2	Xylose isomerase-like TIM barrel
Lamellibrachia luymesi	QFXD01000098.1_2	COG3588	COG3588	Fructose-1,6-bisphosphate aldolase	G	K01623	PF00274.19	Glycolytic	Fructose-bisphosphate aldolase class-I
Lamellibrachia luymesi	QFXD01000102.1_10	COG2301	CitE	Citrate lyase beta subunit	G		PF03328.14	HpcH_HpaI	HpcH/HpaI aldolase/citrate lyase family
Lamellibrachia luymesi	QFXD01000110.1_5	COG2301	CitE	Citrate lyase beta subunit	G	K01644	PF03328.14	HpcH_HpaI	HpcH/HpaI aldolase/citrate lyase family
Lamellibrachia luymesi	QFXD01000119.1_16	COG2074	COG2074	2-phosphoglycerate kinase	G	K05715	PF13238.6	AAA_18	AAA domain
Lamellibrachia luymesi	QFXD01000119.1_17	COG0406	phoE	Broad specificity phosphatase PhoE and related phosphatases	G		PF00300.22	His_Phos_1	Histidine phosphatase superfamily (branch 1)
Lamellibrachia luymesi	QFXD01000140.1_2	COG0406	phoE	Broad specificity phosphatase PhoE and related phosphatases	G		PF00300.22	His_Phos_1	Histidine phosphatase superfamily (branch 1)
Lamellibrachia luymesi	QFXD01000209.1_9	COG2133	COG2133	Glucose/sorbosone dehydrogenases	G		PF07995.11	GSDH	Glucose / Sorbosone dehydrogenase
Lamellibrachia luymesi	QFXD01000299.1_5	COG0366	AmyA	Glycosidases	G	K01187	PF00128.24	Alpha-amylase	Alpha amylase, catalytic domain
Lamellibrachia luymesi	QFXD01000320.1_3	COG0366	AmyA	Glycosidases	G	K00690	PF00128.24	Alpha-amylase	Alpha amylase, catalytic domain
Lamellibrachia luymesi	QFXD01000332.1_7	COG0205	PfkA	6-phosphofructokinase	G	K00850	PF00365.20	PFK	Phosphofructokinase
Escarpia spicata	QFXE01000001.1_127	COG1082	IolE	Sugar phosphate isomerases/epimerases	G	K10709	PF01261.24	AP_endonuc_2	Xylose isomerase-like TIM barrel
Escarpia spicata	QFXE01000006.1_69	COG3635	COG3635	Predicted phosphoglycerate mutase, AP superfamily	G	K15635	PF10143.9	PhosphMutase	2,3-bisphosphoglycerate-independent phosphoglyce
Escarpia spicata	QFXE01000006.1_70	COG2074	COG2074	2-phosphoglycerate kinase	G	K05715	PF06414.12	Zeta_toxin	Zeta toxin
Escarpia spicata	QFXE01000007.1_48	COG0366	AmyA	Glycosidases	G	K01208	PF00128.24	Alpha-amylase	Alpha amylase, catalytic domain
Escarpia spicata	QFXE01000008.1_263	COG2133	COG2133	Glucose/sorbosone dehydrogenases	G		PF07995.11	GSDH	Glucose / Sorbosone dehydrogenase
Escarpia spicata	QFXE01000008.1_315	COG0406	phoE	Broad specificity phosphatase PhoE and related phosphatases	G		PF00300.22	His_Phos_1	Histidine phosphatase superfamily (branch 1)
Escarpia spicata	QFXE01000008.1_316	COG2074	COG2074	2-phosphoglycerate kinase	G	K05715	PF13238.6	AAA_18	AAA domain
Escarpia spicata	QFXE01000008.1_329	COG0406	phoE	Broad specificity phosphatase PhoE and related phosphatases	G		PF00300.22	His_Phos_1	Histidine phosphatase superfamily (branch 1)
Escarpia spicata	QFXE01000011.1_13	COG3534	AbfA	Alpha-L-arabinofuranosidase	G
Escarpia spicata	QFXE01000018.1_154	COG2301	CitE	Citrate lyase beta subunit	G	K01644	PF03328.14	HpcH_HpaI	HpcH/HpaI aldolase/citrate lyase family
Escarpia spicata	QFXE01000018.1_7	COG0406	phoE	Broad specificity phosphatase PhoE and related phosphatases	G		PF00300.22	His_Phos_1	Histidine phosphatase superfamily (branch 1)
Escarpia spicata	QFXE01000021.1_14	COG3588	COG3588	Fructose-1,6-bisphosphate aldolase	G	K01623	PF00274.19	Glycolytic	Fructose-bisphosphate aldolase class-I
Escarpia spicata	QFXE01000021.1_307	COG0469	PykF	Pyruvate kinase	G	K00873	PF00224.21	PK	Pyruvate kinase, barrel domain
Escarpia spicata	QFXE01000023.1_45	COG0205	PfkA	6-phosphofructokinase	G	K00850	PF00365.20	PFK	Phosphofructokinase
Paraescarpia echinospica	7_8	COG1682	ABC-type polysaccharide/polyol phosphate export systems, permease component	ABC-type polysaccharide/polyol phosphate export systems, permease component	GM	K09688	PF01061.24	ABC2_membrane	ABC-2 type transporter	capsular polysaccharide transport system permease protein	ABC transporters
Lamellibrachia luymesi	QFXD01000099.1_6	COG1682	TagG	ABC-type polysaccharide/polyol phosphate export systems, permease component	GM	K09688	PF01061.24	ABC2_membrane	ABC-2 type transporter
Escarpia spicata	QFXE01000011.1_66	COG1682	TagG	ABC-type polysaccharide/polyol phosphate export systems, permease component	GM	K09688	PF01061.24	ABC2_membrane	ABC-2 type transporter
Paraescarpia echinospica	1_328	COG0720	6-pyruvoyl-tetrahydropterin synthase	6-pyruvoyl-tetrahydropterin synthase	H	K01737	PF01242.19	PTPS	6-pyruvoyl tetrahydropterin synthase	6-pyruvoyl tetrahydrobiopterin synthase	Folate biosynthesis	EC:4.2.3.12
Paraescarpia echinospica	2_136	COG0171	NAD synthase	NAD synthase	H	K01916	PF02540.17	NAD_synthase	NAD synthase	NAD+ synthase	Nicotinate and nicotinamide metabolism	EC:6.3.1.5
Paraescarpia echinospica	4_171	COG1240	Mg-chelatase subunit ChlD	Mg-chelatase subunit ChlD	H	K07114	PF13519.6	VWA_2	von Willebrand factor type A domain	N-acetylmuramic acid 6-phosphate etherase
Paraescarpia echinospica	5_262	COG0259	Pyridoxamine-phosphate oxidase	Pyridoxamine-phosphate oxidase	H	K00275	PF01243.20	Putative_PNPOx	Pyridoxamine 5'-phosphate oxidase	pyridoxamine 5'-phosphate oxidase	Vitamin B6 metabolism	EC:1.4.3.5
Paraescarpia echinospica	5_267	COG0382	4-hydroxybenzoate polyprenyltransferase and related prenyltransferases	4-hydroxybenzoate polyprenyltransferase and related prenyltransferases	H	K03179	PF01040.18	UbiA	UbiA prenyltransferase family	4-hydroxybenzoate octaprenyltransferase	Ubiquinone and other terpenoid-quinone biosynthesis	EC:2.5.1.-
Paraescarpia echinospica	5_270	COG1240	Mg-chelatase subunit ChlD	Mg-chelatase subunit ChlD	H	K07114	PF00092.28	VWA	von Willebrand factor type A domain	N-acetylmuramic acid 6-phosphate etherase
Paraescarpia echinospica	7_47	COG2091	Phosphopantetheinyl transferase	Phosphopantetheinyl transferase	H	K06133	PF01648.20	ACPS	4'-phosphopantetheinyl transferase superfamily	4'-phosphopantetheinyl transferase		EC:2.7.8.-
Paraescarpia echinospica	9_232	COG2227	2-polyprenyl-3-methyl-5-hydroxy-6-metoxy-1,4-benzoquinol methylase	2-polyprenyl-3-methyl-5-hydroxy-6-metoxy-1,4-benzoquinol methylase	H	K02169	PF13649.6	Methyltransf_25	Methyltransferase domain	biotin synthesis protein BioC
Lamellibrachia luymesi	QFXD01000038.1_5	COG4206	BtuB	Outer membrane cobalamin receptor protein	H	K02014	PF07715.15	Plug	TonB-dependent Receptor Plug Domain
Lamellibrachia luymesi	QFXD01000051.1_10	COG0259	PdxH	Pyridoxamine-phosphate oxidase	H	K00275	PF01243.20	Putative_PNPOx	Pyridoxamine 5'-phosphate oxidase
Lamellibrachia luymesi	QFXD01000051.1_5	COG0382	UbiA	4-hydroxybenzoate polyprenyltransferase and related prenyltransferases	H		PF01040.18	UbiA	UbiA prenyltransferase family
Lamellibrachia luymesi	QFXD01000129.1_33	COG2038	CobT	NaMN:DMB phosphoribosyltransferase	H		PF02277.17	DBI_PRT	Phosphoribosyltransferase
Lamellibrachia luymesi	QFXD01000207.1_6	COG1912	COG1912	Uncharacterized conserved protein	H	K22205	PF01887.16	SAM_adeno_trans	S-adenosyl-l-methionine hydroxide adenosyltransferase
Lamellibrachia luymesi	QFXD01000222.1_11	COG2091	Sfp	Phosphopantetheinyl transferase	H	K06133	PF01648.20	ACPS	4'-phosphopantetheinyl transferase superfamily
Lamellibrachia luymesi	QFXD01000287.1_4	COG1240	ChlD	Mg-chelatase subunit ChlD	H	K07114	PF13519.6	VWA_2	von Willebrand factor type A domain
Lamellibrachia luymesi	QFXD01000307.1_17	COG0720	COG0720	6-pyruvoyl-tetrahydropterin synthase	H	K01737	PF01242.19	PTPS	6-pyruvoyl tetrahydropterin synthase
Lamellibrachia luymesi	QFXD01000319.1_8	COG2226	UbiE	Methylase involved in ubiquinone/menaquinone biosynthesis	H		PF08241.12	Methyltransf_11	Methyltransferase domain
Escarpia spicata	QFXE01000001.1_121	COG0259	PdxH	Pyridoxamine-phosphate oxidase	H	K00275	PF01243.20	Putative_PNPOx	Pyridoxamine 5'-phosphate oxidase
Escarpia spicata	QFXE01000001.1_126	COG0382	UbiA	4-hydroxybenzoate polyprenyltransferase and related prenyltransferases	H		PF01040.18	UbiA	UbiA prenyltransferase family
Escarpia spicata	QFXE01000001.1_129	COG1240	ChlD	Mg-chelatase subunit ChlD	H		PF00092.28	VWA	von Willebrand factor type A domain
Escarpia spicata	QFXE01000005.1_135	COG2226	UbiE	Methylase involved in ubiquinone/menaquinone biosynthesis	H		PF13847.6	Methyltransf_31	Methyltransferase domain
Escarpia spicata	QFXE01000005.1_38	COG2091	Sfp	Phosphopantetheinyl transferase	H	K06133	PF01648.20	ACPS	4'-phosphopantetheinyl transferase superfamily
Escarpia spicata	QFXE01000005.1_474	COG0171	NadE	NAD synthase	H	K01916	PF02540.17	NAD_synthase	NAD synthase
Escarpia spicata	QFXE01000013.1_260	COG1912	COG1912	Uncharacterized conserved protein	H	K22205	PF01887.16	SAM_adeno_trans	S-adenosyl-l-methionine hydroxide adenosyltransf
Escarpia spicata	QFXE01000013.1_32	COG1240	ChlD	Mg-chelatase subunit ChlD	H	K07114	PF13519.6	VWA_2	von Willebrand factor type A domain
Escarpia spicata	QFXE01000020.1_177	COG2226	UbiE	Methylase involved in ubiquinone/menaquinone biosynthesis	H		PF08241.12	Methyltransf_11	Methyltransferase domain
Escarpia spicata	QFXE01000021.1_373	COG0720	COG0720	6-pyruvoyl-tetrahydropterin synthase	H	K01737	PF01242.19	PTPS	6-pyruvoyl tetrahydropterin synthase
Lamellibrachia luymesi	QFXD01000166.1_5	COG0391	COG0391	Uncharacterized conserved protein	HG		PF01933.18	UPF0052	Uncharacterised protein family UPF0052
Escarpia spicata	QFXE01000018.1_13	COG0391	COG0391	Uncharacterized conserved protein	HG		PF01933.18	UPF0052	Uncharacterised protein family UPF0052
Paraescarpia echinospica	6_642	COG0189	Glutathione synthase/Ribosomal protein S6 modification enzyme (glutaminyl transferase)	Glutathione synthase/Ribosomal protein S6 modification enzyme (glutaminyl transferase)	HJ	K05844	PF08443.11	RimK	RimK-like ATP-grasp domain	ribosomal protein S6 modification protein
Escarpia spicata	QFXE01000018.1_10	COG0189	RimK	Glutathione synthase/Ribosomal protein S6 modification enzyme (glutaminyl transferase)	HJ		PF08443.11	RimK	RimK-like ATP-grasp domain
Lamellibrachia luymesi	QFXD01000057.1_35	COG0596	MhpC	Predicted hydrolases or acyltransferases (alpha/beta hydrolase superfamily)	HR		PF12697.7	Abhydrolase_6	Alpha/beta hydrolase family
Escarpia spicata	QFXE01000005.1_379	COG0596	MhpC	Predicted hydrolases or acyltransferases (alpha/beta hydrolase superfamily)	HR		PF00561.20	Abhydrolase_1	alpha/beta hydrolase fold
Escarpia spicata	QFXE01000008.1_309	COG1335	PncA	Amidases related to nicotinamidase	HR		PF00857.20	Isochorismatase	Isochorismatase family
Paraescarpia echinospica	1_65	COG0204	1-acyl-sn-glycerol-3-phosphate acyltransferase	1-acyl-sn-glycerol-3-phosphate acyltransferase	I	K00655	PF01553.21	Acyltransferase	Acyltransferase	1-acyl-sn-glycerol-3-phosphate acyltransferase	Glycerolipid metabolism	EC:2.3.1.51
Paraescarpia echinospica	3_138	COG0365	Acyl-coenzyme A synthetases/AMP-(fatty) acid ligases	Acyl-coenzyme A synthetases/AMP-(fatty) acid ligases	I	K01904	PF00501.28	AMP-binding	AMP-binding enzyme	4-coumarate--CoA ligase	Ubiquinone and other terpenoid-quinone biosynthesis	EC:6.2.1.12
Paraescarpia echinospica	3_139	COG0764	3-hydroxymyristoyl/3-hydroxydecanoyl-(acyl carrier protein) dehydratases	3-hydroxymyristoyl/3-hydroxydecanoyl-(acyl carrier protein) dehydratases	I	K02372	PF07977.13	FabA	FabA-like domain	3R-hydroxymyristoyl ACP dehydrase	Fatty acid biosynthesis	EC:4.2.1.-
Paraescarpia echinospica	3_144	COG4706	Predicted 3-hydroxylacyl-(acyl carrier protein) dehydratase	Predicted 3-hydroxylacyl-(acyl carrier protein) dehydratase	I
Paraescarpia echinospica	5_261	COG1443	Isopentenyldiphosphate isomerase	Isopentenyldiphosphate isomerase	I	K01823	PF00293.28	NUDIX	NUDIX domain	isopentenyl-diphosphate delta-isomerase	Terpenoid backbone biosynthesis	EC:5.3.3.2
Paraescarpia echinospica	5_277	COG1657	Squalene cyclase	Squalene cyclase	I	K06045	PF13243.6	SQHop_cyclase_C	Squalene-hopene cyclase C-terminal domain	squalene-hopene cyclase	Steroid biosynthesis	EC:5.4.99.17
Paraescarpia echinospica	5_279	COG1260	Myo-inositol-1-phosphate synthase	Myo-inositol-1-phosphate synthase	I	K01858	PF07994.12	NAD_binding_5	Myo-inositol-1-phosphate synthase	myo-inositol-1-phosphate synthase	Streptomycin biosynthesis	EC:5.5.1.4
Paraescarpia echinospica	6_206	COG1835	Predicted acyltransferases	Predicted acyltransferases	I	K07052	PF01757.22	Acyl_transf_3	Acyltransferase family	mannosyl-3-phosphoglycerate phosphatase
Paraescarpia echinospica	6_299	COG1835	Predicted acyltransferases	Predicted acyltransferases	I		PF01757.22	Acyl_transf_3	Acyltransferase family
Paraescarpia echinospica	6_300	COG1835	Predicted acyltransferases	Predicted acyltransferases	I		PF01757.22	Acyl_transf_3	Acyltransferase family
Paraescarpia echinospica	7_172	COG1502	Phosphatidylserine/phosphatidylglycerophosphate/cardiolipin synthases and related enzymes	Phosphatidylserine/phosphatidylglycerophosphate/cardiolipin synthases and related enzymes	I	K06131	PF13091.6	PLDc_2	PLD-like domain	cardiolipin synthase	Glycerophospholipid metabolism	EC:2.7.8.-
Paraescarpia echinospica	7_18	COG1924	Activator of 2-hydroxyglutaryl-CoA dehydratase (HSP70-class ATPase domain)	Activator of 2-hydroxyglutaryl-CoA dehydratase (HSP70-class ATPase domain)	I		PF09989.9	DUF2229	CoA enzyme activase uncharacterised domain (DUF2229)
Lamellibrachia luymesi	QFXD01000006.1_24	COG0764	FabA	3-hydroxymyristoyl/3-hydroxydecanoyl-(acyl carrier protein) dehydratases	I		PF07977.13	FabA	FabA-like domain
Lamellibrachia luymesi	QFXD01000006.1_25	COG0365	Acs	Acyl-coenzyme A synthetases/AMP-(fatty) acid ligases	I		PF00501.28	AMP-binding	AMP-binding enzyme
Lamellibrachia luymesi	QFXD01000051.1_11	COG1443	Idi	Isopentenyldiphosphate isomerase	I	K01823	PF00293.28	NUDIX	NUDIX domain
Lamellibrachia luymesi	QFXD01000262.1_6	COG1657	SqhC	Squalene cyclase	I		PF13243.6	SQHop_cyclase_C	Squalene-hopene cyclase C-terminal domain
Lamellibrachia luymesi	QFXD01000262.1_8	COG1260	INO1	Myo-inositol-1-phosphate synthase	I	K01858	PF07994.12	NAD_binding_5	Myo-inositol-1-phosphate synthase
Lamellibrachia luymesi	QFXD01000299.1_7	COG1502	Cls	Phosphatidylserine/phosphatidylglycerophosphate/cardiolipin synthases and related enzymes	I		PF13091.6	PLDc_2	PLD-like domain
Lamellibrachia luymesi	QFXD01000328.1_8	COG1924	COG1924	Activator of 2-hydroxyglutaryl-CoA dehydratase (HSP70-class ATPase domain)	I		PF09989.9	DUF2229	CoA enzyme activase uncharacterised domain (DUF2229)
Escarpia spicata	QFXE01000001.1_120	COG1443	Idi	Isopentenyldiphosphate isomerase	I	K01823	PF00293.28	NUDIX	NUDIX domain
Escarpia spicata	QFXE01000001.1_140	COG1260	INO1	Myo-inositol-1-phosphate synthase	I	K01858	PF07994.12	NAD_binding_5	Myo-inositol-1-phosphate synthase
Escarpia spicata	QFXE01000001.1_161	COG4706	COG4706	Predicted 3-hydroxylacyl-(acyl carrier protein) dehydratase	I
Escarpia spicata	QFXE01000001.1_166	COG0764	FabA	3-hydroxymyristoyl/3-hydroxydecanoyl-(acyl carrier protein) dehydratases	I		PF07977.13	FabA	FabA-like domain
Escarpia spicata	QFXE01000001.1_167	COG0365	Acs	Acyl-coenzyme A synthetases/AMP-(fatty) acid ligases	I		PF00501.28	AMP-binding	AMP-binding enzyme
Escarpia spicata	QFXE01000005.1_8	COG1924	COG1924	Activator of 2-hydroxyglutaryl-CoA dehydratase (HSP70-class ATPase domain)	I		PF09989.9	DUF2229	CoA enzyme activase uncharacterised domain (DUF2
Escarpia spicata	QFXE01000007.1_46	COG1502	Cls	Phosphatidylserine/phosphatidylglycerophosphate/cardiolipin synthases and related enzymes	I		PF13091.6	PLDc_2	PLD-like domain
Escarpia spicata	QFXE01000010.1_59	COG0183	PaaJ	Acetyl-CoA acetyltransferase	I	K00626	PF02803.18	Thiolase_C	Thiolase, C-terminal domain
Escarpia spicata	QFXE01000021.1_103	COG0204	PlsC	1-acyl-sn-glycerol-3-phosphate acyltransferase	I	K22617	PF01553.21	Acyltransferase	Acyltransferase
Paraescarpia echinospica	2_10	COG0304	3-oxoacyl-(acyl-carrier-protein) synthase	3-oxoacyl-(acyl-carrier-protein) synthase	IQ	K09458	PF00109.26	ketoacyl-synt	Beta-ketoacyl synthase, N-terminal domain	3-oxoacyl-[acyl-carrier-protein] synthase II	Fatty acid biosynthesis	EC:2.3.1.179
Paraescarpia echinospica	2_11	COG0236	Acyl carrier protein	Acyl carrier protein	IQ	K02078	PF00550.25	PP-binding	Phosphopantetheine attachment site	acyl carrier protein
Paraescarpia echinospica	2_137	COG0318	Acyl-CoA synthetases (AMP-forming)/AMP-acid ligases II	Acyl-CoA synthetases (AMP-forming)/AMP-acid ligases II	IQ	K01897	PF00501.28	AMP-binding	AMP-binding enzyme	long-chain acyl-CoA synthetase	Fatty acid metabolism	EC:6.2.1.3
Paraescarpia echinospica	3_136	COG0236	Acyl carrier protein	Acyl carrier protein	IQ	K02078	PF00550.25	PP-binding	Phosphopantetheine attachment site	acyl carrier protein
Paraescarpia echinospica	3_142	COG0304	3-oxoacyl-(acyl-carrier-protein) synthase	3-oxoacyl-(acyl-carrier-protein) synthase	IQ	K00647	PF02801.22	Ketoacyl-synt_C	Beta-ketoacyl synthase, C-terminal domain	3-oxoacyl-[acyl-carrier-protein] synthase I	Fatty acid biosynthesis	EC:2.3.1.41
Lamellibrachia luymesi	QFXD01000006.1_21	COG0304	FabB	3-oxoacyl-(acyl-carrier-protein) synthase	IQ		PF02801.22	Ketoacyl-synt_C	Beta-ketoacyl synthase, C-terminal domain
Lamellibrachia luymesi	QFXD01000006.1_27	COG0236	AcpP	Acyl carrier protein	IQ		PF00550.25	PP-binding	Phosphopantetheine attachment site
Lamellibrachia luymesi	QFXD01000057.1_55	COG0236	AcpP	Acyl carrier protein	IQ		PF00550.25	PP-binding	Phosphopantetheine attachment site
Lamellibrachia luymesi	QFXD01000057.1_56	COG0304	FabB	3-oxoacyl-(acyl-carrier-protein) synthase	IQ		PF00109.26	ketoacyl-synt	Beta-ketoacyl synthase, N-terminal domain
Escarpia spicata	QFXE01000001.1_163	COG0304	FabB	3-oxoacyl-(acyl-carrier-protein) synthase	IQ		PF02801.22	Ketoacyl-synt_C	Beta-ketoacyl synthase, C-terminal domain
Escarpia spicata	QFXE01000001.1_169	COG0236	AcpP	Acyl carrier protein	IQ		PF00550.25	PP-binding	Phosphopantetheine attachment site
Escarpia spicata	QFXE01000005.1_358	COG0304	FabB	3-oxoacyl-(acyl-carrier-protein) synthase	IQ		PF00109.26	ketoacyl-synt	Beta-ketoacyl synthase, N-terminal domain
Escarpia spicata	QFXE01000005.1_359	COG0236	AcpP	Acyl carrier protein	IQ		PF00550.25	PP-binding	Phosphopantetheine attachment site
Escarpia spicata	QFXE01000005.1_475	COG0318	CaiC	Acyl-CoA synthetases (AMP-forming)/AMP-acid ligases II	IQ	K01897	PF00501.28	AMP-binding	AMP-binding enzyme
Paraescarpia echinospica	3_145	COG1028	Dehydrogenases with different specificities (related to short-chain alcohol dehydrogenases)	Dehydrogenases with different specificities (related to short-chain alcohol dehydrogenases)	IQR	K00059	PF13561.6	adh_short_C2	Enoyl-(Acyl carrier protein) reductase	3-oxoacyl-[acyl-carrier protein] reductase	Fatty acid biosynthesis	EC:1.1.1.100
Lamellibrachia luymesi	QFXD01000006.1_19	COG1028	FabG	Dehydrogenases with different specificities (related to short-chain alcohol dehydrogenases)	IQR	K00059	PF00106.25	adh_short	short chain dehydrogenase
Escarpia spicata	QFXE01000001.1_160	COG1028	FabG	Dehydrogenases with different specificities (related to short-chain alcohol dehydrogenases)	IQR	K00059	PF13561.6	adh_short_C2	Enoyl-(Acyl carrier protein) reductase
Paraescarpia echinospica	5_87	COG3240	Phospholipase/lecithinase/hemolysin	Phospholipase/lecithinase/hemolysin	IR	K12686	PF00657.22	Lipase_GDSL	GDSL-like Lipase/Acylhydrolase	outer membrane lipase/esterase
Lamellibrachia luymesi	QFXD01000237.1_8	COG3240	COG3240	Phospholipase/lecithinase/hemolysin	IR
Lamellibrachia luymesi	QFXD01000276.1_2	COG3240	COG3240	Phospholipase/lecithinase/hemolysin	IR
Escarpia spicata	QFXE01000006.1_29	COG3240	COG3240	Phospholipase/lecithinase/hemolysin	IR	K21831
Escarpia spicata	QFXE01000006.1_30	COG3240	COG3240	Phospholipase/lecithinase/hemolysin	IR		PF07589.11	PEP-CTERM	PEP-CTERM motif
Paraescarpia echinospica	3_124	COG0223	Methionyl-tRNA formyltransferase	Methionyl-tRNA formyltransferase	J	K00604	PF00551.19	Formyl_trans_N	Formyl transferase	methionyl-tRNA formyltransferase	One carbon pool by folate	EC:2.1.2.9
Paraescarpia echinospica	4_103	COG0564	Pseudouridylate synthases, 23S RNA-specific	Pseudouridylate synthases, 23S RNA-specific	J	K06177	PF00849.22	PseudoU_synth_2	RNA pseudouridylate synthase	ribosomal large subunit pseudouridine synthase A		EC:5.4.99.12
Paraescarpia echinospica	6_35	COG0349	Ribonuclease D	Ribonuclease D	J	K03684	PF01612.20	DNA_pol_A_exo1	3'-5' exonuclease	ribonuclease D		EC:3.1.13.5
Paraescarpia echinospica	6_753	COG2813	16S RNA G1207 methylase RsmC	16S RNA G1207 methylase RsmC	J	K00564	PF05175.14	MTS	Methyltransferase small domain	ribosomal RNA small subunit methyltransferase C		EC:2.1.1.172
Paraescarpia echinospica	9_249	COG1236	Predicted exonuclease of the beta-lactamase fold involved in RNA processing	Predicted exonuclease of the beta-lactamase fold involved in RNA processing	J	K07576	PF10996.8	Beta-Casp	Beta-Casp domain	metallo-beta-lactamase family protein
Paraescarpia echinospica	9_334	COG0254	Ribosomal protein L31	Ribosomal protein L31	J	K02909	PF01197.18	Ribosomal_L31	Ribosomal protein L31	large subunit ribosomal protein L31	Ribosome
Lamellibrachia luymesi	QFXD01000006.1_40	COG0223	Fmt	Methionyl-tRNA formyltransferase	J		PF00551.19	Formyl_trans_N	Formyl transferase
Lamellibrachia luymesi	QFXD01000031.1_6	COG2265	TrmA	SAM-dependent methyltransferases related to tRNA (uracil-5-)-methyltransferase	J	K15984	PF04445.13	SAM_MT	Putative SAM-dependent methyltransferase
Lamellibrachia luymesi	QFXD01000056.1_2	COG0480	FusA	Translation elongation factors (GTPases)	J		PF00679.24	EFG_C	Elongation factor G C-terminus
Lamellibrachia luymesi	QFXD01000101.1_5	COG0050	TufB	GTPases - translation elongation factors	J		PF00009.27	GTP_EFTU	Elongation factor Tu GTP binding domain
Lamellibrachia luymesi	QFXD01000142.1_2	COG0564	RluA	Pseudouridylate synthases, 23S RNA-specific	J	K06180	PF00849.22	PseudoU_synth_2	RNA pseudouridylate synthase
Lamellibrachia luymesi	QFXD01000175.1_15	COG1236	YSH1	Predicted exonuclease of the beta-lactamase fold involved in RNA processing	J	K07576	PF10996.8	Beta-Casp	Beta-Casp domain
Lamellibrachia luymesi	QFXD01000178.1_23	COG0590	CumB	Cytosine/adenosine deaminases	J	K01487	PF00383.23	dCMP_cyt_deam_1	Cytidine and deoxycytidylate deaminase zinc-binding region
Lamellibrachia luymesi	QFXD01000221.1_3	COG0349	Rnd	Ribonuclease D	J	K03684	PF01612.20	DNA_pol_A_exo1	3'-5' exonuclease
Lamellibrachia luymesi	QFXD01000227.1_17	COG1092	COG1092	Predicted SAM-dependent methyltransferases	J	K06969	PF17785.1	PUA_3	PUA-like domain
Lamellibrachia luymesi	QFXD01000259.1_11	COG0456	RimI	Acetyltransferases	J		PF13673.7	Acetyltransf_10	Acetyltransferase (GNAT) domain
Lamellibrachia luymesi	QFXD01000332.1_15	COG0254	RpmE	Ribosomal protein L31	J	K02909	PF01197.18	Ribosomal_L31	Ribosomal protein L31
Escarpia spicata	QFXE01000001.1_181	COG0223	Fmt	Methionyl-tRNA formyltransferase	J		PF00551.19	Formyl_trans_N	Formyl transferase
Escarpia spicata	QFXE01000001.1_61	COG0590	CumB	Cytosine/adenosine deaminases	J	K01487	PF00383.23	dCMP_cyt_deam_1	Cytidine and deoxycytidylate deaminase zinc-bind
Escarpia spicata	QFXE01000002.1_53	COG2813	RsmC	16S RNA G1207 methylase RsmC	J	K11391	PF05175.14	MTS	Methyltransferase small domain
Escarpia spicata	QFXE01000003.1_1	COG0050	TufB	GTPases - translation elongation factors	J	K02358	PF00009.27	GTP_EFTU	Elongation factor Tu GTP binding domain
Escarpia spicata	QFXE01000008.1_233	COG1092	COG1092	Predicted SAM-dependent methyltransferases	J	K06969	PF17785.1	PUA_3	PUA-like domain
Escarpia spicata	QFXE01000008.1_80	COG0724	COG0724	RNA-binding proteins (RRM domain)	J
Escarpia spicata	QFXE01000014.1_33	COG0564	RluA	Pseudouridylate synthases, 23S RNA-specific	J	K06180	PF00849.22	PseudoU_synth_2	RNA pseudouridylate synthase
Escarpia spicata	QFXE01000017.1_57	COG0349	Rnd	Ribonuclease D	J	K03684	PF01612.20	DNA_pol_A_exo1	3'-5' exonuclease
Escarpia spicata	QFXE01000020.1_200	COG1236	YSH1	Predicted exonuclease of the beta-lactamase fold involved in RNA processing	J	K07041	PF10996.8	Beta-Casp	Beta-Casp domain
Escarpia spicata	QFXE01000023.1_53	COG0254	RpmE	Ribosomal protein L31	J	K02909	PF01197.18	Ribosomal_L31	Ribosomal protein L31
Escarpia spicata	QFXE01000023.1_87	COG0230	RpmH	Ribosomal protein L34	J	K02914	PF00468.17	Ribosomal_L34	Ribosomal protein L34
Escarpia spicata	QFXE01000010.1_276	COG2404	COG2404	Predicted phosphohydrolase (DHH superfamily)	JT
Paraescarpia echinospica	1_109	COG2002	Regulators of stationary/sporulation gene expression	Regulators of stationary/sporulation gene expression	K		PF04014.18	MazE_antitoxin	Antidote-toxin recognition MazE, bacterial antitoxin
Paraescarpia echinospica	1_234	COG0583	Transcriptional regulator	Transcriptional regulator	K	K10918	PF03466.20	LysR_substrate	LysR substrate binding domain	LysR family transcriptional regulator, transcriptional activatorAphB	Vibrio cholerae pathogenic cycle
Paraescarpia echinospica	1_259	COG1733	Predicted transcriptional regulators	Predicted transcriptional regulators	K		PF01638.17	HxlR	HxlR-like helix-turn-helix
Paraescarpia echinospica	12_46	COG0583	Transcriptional regulator	Transcriptional regulator	K	K04761	PF03466.20	LysR_substrate	LysR substrate binding domain	LysR family transcriptional regulator, hydrogen peroxide-induciblegenes activator
Paraescarpia echinospica	5_215	COG1309	Transcriptional regulator	Transcriptional regulator	K	K03577	PF00440.23	TetR_N	Bacterial regulatory proteins, tetR family	TetR/AcrR family transcriptional regulator, acrAB operon repressor
Paraescarpia echinospica	5_59	COG3905	Predicted transcriptional regulator	Predicted transcriptional regulator	K		PF01402.21	RHH_1	Ribbon-helix-helix protein, copG family
Paraescarpia echinospica	6_23	COG1309	Transcriptional regulator	Transcriptional regulator	K	K03577	PF16925.5	TetR_C_13	Tetracyclin repressor-like, C-terminal domain	TetR/AcrR family transcriptional regulator, acrAB operon repressor
Paraescarpia echinospica	6_287	COG2207	AraC-type DNA-binding domain-containing proteins	AraC-type DNA-binding domain-containing proteins	K	K07720	PF12625.7	Arabinose_bd	Arabinose-binding domain of AraC transcription regulator, N-term	two-component system, response regulator YesN	Two-component system
Paraescarpia echinospica	6_30	COG1595	DNA-directed RNA polymerase specialized sigma subunit, sigma24 homolog	DNA-directed RNA polymerase specialized sigma subunit, sigma24 homolog	K	K03088	PF04542.14	Sigma70_r2	Sigma-70 region 2	RNA polymerase sigma-70 factor, ECF subfamily	RNA polymerase
Paraescarpia echinospica	6_562	COG1309	Transcriptional regulator	Transcriptional regulator	K	K09017	PF00440.23	TetR_N	Bacterial regulatory proteins, tetR family	TetR/AcrR family transcriptional regulator
Paraescarpia echinospica	6_673	COG5499	Predicted transcription regulator containing HTH domain	Predicted transcription regulator containing HTH domain	K
Paraescarpia echinospica	7_173	COG1278	Cold shock proteins	Cold shock proteins	K	K03704	PF00313.22	CSD	'Cold-shock' DNA-binding domain	cold shock protein (beta-ribbon, CspA family)
Paraescarpia echinospica	7_249	COG1846	Transcriptional regulators	Transcriptional regulators	K	K03712	PF01047.22	MarR	MarR family	MarR family transcriptional regulator
Paraescarpia echinospica	9_158	COG2378	Predicted transcriptional regulator	Predicted transcriptional regulator	K	K13573	PF13280.6	WYL	WYL domain	proteasome accessory factor C
Lamellibrachia luymesi	QFXD01000015.1_18	COG1420	HrcA	Transcriptional regulator of heat shock gene	K		PF01628.21	HrcA	HrcA protein C terminal domain
Lamellibrachia luymesi	QFXD01000015.1_19	COG1420	HrcA	Transcriptional regulator of heat shock gene	K		PF01628.21	HrcA	HrcA protein C terminal domain
Lamellibrachia luymesi	QFXD01000019.1_2	COG2916	Hns	DNA-binding protein H-NS	K		PF00816.21	Histone_HNS	H-NS histone family
Lamellibrachia luymesi	QFXD01000093.1_3	COG1396	HipB	Predicted transcriptional regulators	K		PF01381.22	HTH_3	Helix-turn-helix
Lamellibrachia luymesi	QFXD01000099.1_12	COG5450	COG5450	Transcription regulator of the Arc/MetJ class	K		PF09957.9	VapB_antitoxin	Bacterial antitoxin of type II TA system, VapB
Lamellibrachia luymesi	QFXD01000113.1_4	COG1846	MarR	Transcriptional regulators	K		PF12802.7	MarR_2	MarR family
Lamellibrachia luymesi	QFXD01000125.1_27	COG0583	LysR	Transcriptional regulator	K	K04761	PF03466.20	LysR_substrate	LysR substrate binding domain
Lamellibrachia luymesi	QFXD01000137.1_6	COG3682	COG3682	Predicted transcriptional regulator	K		PF03965.16	Penicillinase_R	Penicillinase repressor
Lamellibrachia luymesi	QFXD01000150.1_2	COG2865	COG2865	Predicted transcriptional regulator containing an HTH domain and an uncharacterized domain shared with the mammalian protein Schlafen	K		PF04326.14	AlbA_2	Putative DNA-binding domain
Lamellibrachia luymesi	QFXD01000155.1_7	COG3177	COG3177	Fic family protein	K		PF02661.18	Fic	Fic/DOC family
Lamellibrachia luymesi	QFXD01000178.1_10	COG1309	AcrR	Transcriptional regulator	K		PF00440.23	TetR_N	Bacterial regulatory proteins, tetR family
Lamellibrachia luymesi	QFXD01000186.1_3	COG1278	CspC	Cold shock proteins	K	K03704	PF00313.22	CSD	'Cold-shock' DNA-binding domain
Lamellibrachia luymesi	QFXD01000203.1_5	COG2378	COG2378	Predicted transcriptional regulator	K		PF13280.6	WYL	WYL domain
Lamellibrachia luymesi	QFXD01000281.1_12	COG2207	AraC	AraC-type DNA-binding domain-containing proteins	K		PF12833.7	HTH_18	Helix-turn-helix domain
Lamellibrachia luymesi	QFXD01000285.1_18	COG1309	AcrR	Transcriptional regulator	K		PF00440.23	TetR_N	Bacterial regulatory proteins, tetR family
Lamellibrachia luymesi	QFXD01000286.1_4	COG1309	AcrR	Transcriptional regulator	K	K16137	PF00440.23	TetR_N	Bacterial regulatory proteins, tetR family
Lamellibrachia luymesi	QFXD01000299.1_6	COG1278	CspC	Cold shock proteins	K	K03704	PF00313.22	CSD	'Cold-shock' DNA-binding domain
Escarpia spicata	QFXE01000001.1_73	COG1309	AcrR	Transcriptional regulator	K		PF00440.23	TetR_N	Bacterial regulatory proteins, tetR family
Escarpia spicata	QFXE01000005.1_223	COG1846	MarR	Transcriptional regulators	K		PF01047.22	MarR	MarR family
Escarpia spicata	QFXE01000005.1_257	COG0583	LysR	Transcriptional regulator	K		PF03466.20	LysR_substrate	LysR substrate binding domain
Escarpia spicata	QFXE01000005.1_570	COG1278	CspC	Cold shock proteins	K	K03704	PF00313.22	CSD	'Cold-shock' DNA-binding domain
Escarpia spicata	QFXE01000005.1_6	COG5450	COG5450	Transcription regulator of the Arc/MetJ class	K		PF09957.9	VapB_antitoxin	Bacterial antitoxin of type II TA system, VapB
Escarpia spicata	QFXE01000007.1_181	COG0583	LysR	Transcriptional regulator	K	K04761	PF03466.20	LysR_substrate	LysR substrate binding domain
Escarpia spicata	QFXE01000007.1_47	COG1278	CspC	Cold shock proteins	K	K03704	PF00313.22	CSD	'Cold-shock' DNA-binding domain
Escarpia spicata	QFXE01000008.1_98	COG3620	COG3620	Predicted transcriptional regulator with C-terminal CBS domains	K		PF00571.28	CBS	CBS domain
Escarpia spicata	QFXE01000009.1_4	COG3905	COG3905	Predicted transcriptional regulator	K		PF01402.21	RHH_1	Ribbon-helix-helix protein, copG family
Escarpia spicata	QFXE01000010.1_261	COG1396	HipB	Predicted transcriptional regulators	K		PF01381.22	HTH_3	Helix-turn-helix
Escarpia spicata	QFXE01000010.1_37	COG2207	AraC	AraC-type DNA-binding domain-containing proteins	K		PF12625.7	Arabinose_bd	Arabinose-binding domain of AraC transcription r
Escarpia spicata	QFXE01000013.1_39	COG1309	AcrR	Transcriptional regulator	K	K16137	PF00440.23	TetR_N	Bacterial regulatory proteins, tetR family
Escarpia spicata	QFXE01000017.1_62	COG1595	RpoE	DNA-directed RNA polymerase specialized sigma subunit, sigma24 homolog	K	K03088	PF04542.14	Sigma70_r2	Sigma-70 region 2
Escarpia spicata	QFXE01000017.1_70	COG1309	AcrR	Transcriptional regulator	K	K22041	PF00440.23	TetR_N	Bacterial regulatory proteins, tetR family
Escarpia spicata	QFXE01000018.1_88	COG1309	AcrR	Transcriptional regulator	K		PF00440.23	TetR_N	Bacterial regulatory proteins, tetR family
Escarpia spicata	QFXE01000020.1_105	COG2378	COG2378	Predicted transcriptional regulator	K	K13573	PF13280.6	WYL	WYL domain
Escarpia spicata	QFXE01000021.1_290	COG0583	LysR	Transcriptional regulator	K		PF03466.20	LysR_substrate	LysR substrate binding domain
Escarpia spicata	QFXE01000021.1_314	COG1733	COG1733	Predicted transcriptional regulators	K		PF01638.17	HxlR	HxlR-like helix-turn-helix
Paraescarpia echinospica	12_124	COG0553	Superfamily II DNA/RNA helicases, SNF2 family	Superfamily II DNA/RNA helicases, SNF2 family	KL	K08282	PF00176.23	SNF2_N	SNF2 family N-terminal domain	non-specific serine/threonine protein kinase		EC:2.7.11.1
Paraescarpia echinospica	12_156	COG0553	Superfamily II DNA/RNA helicases, SNF2 family	Superfamily II DNA/RNA helicases, SNF2 family	KL	K08282	PF00176.23	SNF2_N	SNF2 family N-terminal domain	non-specific serine/threonine protein kinase		EC:2.7.11.1
Paraescarpia echinospica	6_41	COG0553	Superfamily II DNA/RNA helicases, SNF2 family	Superfamily II DNA/RNA helicases, SNF2 family	KL	K08282	PF00176.23	SNF2_N	SNF2 family N-terminal domain	non-specific serine/threonine protein kinase		EC:2.7.11.1
Lamellibrachia luymesi	QFXD01000118.1_6	COG0553	HepA	Superfamily II DNA/RNA helicases, SNF2 family	KL		PF00176.23	SNF2_N	SNF2 family N-terminal domain
Escarpia spicata	QFXE01000009.1_6	COG0553	HepA	Superfamily II DNA/RNA helicases, SNF2 family	KL		PF00176.23	SNF2_N	SNF2 family N-terminal domain
Escarpia spicata	QFXE01000017.1_55	COG0553	HepA	Superfamily II DNA/RNA helicases, SNF2 family	KL		PF00176.23	SNF2_N	SNF2 family N-terminal domain
Escarpia spicata	QFXE01000018.1_189	COG0553	HepA	Superfamily II DNA/RNA helicases, SNF2 family	KL		PF00176.23	SNF2_N	SNF2 family N-terminal domain
Paraescarpia echinospica	12_127	COG4650	Sigma54-dependent transcription regulator containing an AAA-type ATPase domain and a DNA-binding domain	Sigma54-dependent transcription regulator containing an AAA-type ATPase domain and a DNA-binding domain	KT	K14414	PF06956.11	RtcR	Regulator of RNA terminal phosphate cyclase	transcriptional regulatory protein RtcR
Paraescarpia echinospica	6_173	COG1974	SOS-response transcriptional repressors (RecA-mediated autopeptidases)	SOS-response transcriptional repressors (RecA-mediated autopeptidases)	KT	K01356	PF00717.23	Peptidase_S24	Peptidase S24-like	repressor LexA		EC:3.4.21.88
Paraescarpia echinospica	6_39	COG3437	Response regulator containing a CheY-like receiver domain and an HD-GYP domain	Response regulator containing a CheY-like receiver domain and an HD-GYP domain	KT	K07814	PF00072.24	Response_reg	Response regulator receiver domain	putative two-component system response regulator
Paraescarpia echinospica	7_203	COG3437	Response regulator containing a CheY-like receiver domain and an HD-GYP domain	Response regulator containing a CheY-like receiver domain and an HD-GYP domain	KT	K07814	PF00072.24	Response_reg	Response regulator receiver domain	putative two-component system response regulator
Lamellibrachia luymesi	QFXD01000097.1_2	COG1974	LexA	SOS-response transcriptional repressors (RecA-mediated autopeptidases)	KT	K01356	PF00717.23	Peptidase_S24	Peptidase S24-like
Lamellibrachia luymesi	QFXD01000147.1_12	COG4650	RtcR	Sigma54-dependent transcription regulator containing an AAA-type ATPase domain and a DNA-binding domain	KT	K14414	PF00158.26	Sigma54_activat	Sigma-54 interaction domain
Escarpia spicata	QFXE01000007.1_95	COG4650	RtcR	Sigma54-dependent transcription regulator containing an AAA-type ATPase domain and a DNA-binding domain	KT	K14414	PF06956.11	RtcR	Regulator of RNA terminal phosphate cyclase
Escarpia spicata	QFXE01000015.1_65	COG1974	LexA	SOS-response transcriptional repressors (RecA-mediated autopeptidases)	KT	K01356	PF00717.23	Peptidase_S24	Peptidase S24-like
Escarpia spicata	QFXE01000021.1_152	COG2002	AbrB	Regulators of stationary/sporulation gene expression	KV		PF04014.18	MazE_antitoxin	Antidote-toxin recognition MazE, bacterial antit
Escarpia spicata	QFXE01000015.1_19	COG3311	AlpA	Predicted transcriptional regulator	KX	K07733	PF05930.12	Phage_AlpA	Prophage CP4-57 regulatory protein (AlpA)
Paraescarpia echinospica	1_388	COG2801	Transposase and inactivated derivatives	Transposase and inactivated derivatives	L	K07497	PF00665.26	rve	Integrase core domain	putative transposase
Paraescarpia echinospica	4_362	COG1943	Transposase and inactivated derivatives	Transposase and inactivated derivatives	L	K07491	PF01797.16	Y1_Tnp	Transposase IS200 like	putative transposase
Paraescarpia echinospica	6_174	COG0389	Nucleotidyltransferase/DNA polymerase involved in DNA repair	Nucleotidyltransferase/DNA polymerase involved in DNA repair	L	K02346	PF00817.20	IMS	impB/mucB/samB family	DNA polymerase IV		EC:2.7.7.7
Paraescarpia echinospica	6_551	COG1555	DNA uptake protein and related DNA-binding proteins	DNA uptake protein and related DNA-binding proteins	L	K02237	PF12836.7	HHH_3	Helix-hairpin-helix motif	competence protein ComEA
Paraescarpia echinospica	6_569	COG4912	Predicted DNA alkylation repair enzyme	Predicted DNA alkylation repair enzyme	L		PF08713.11	DNA_alkylation	DNA alkylation repair enzyme
Paraescarpia echinospica	6_578	COG3677	Transposase and inactivated derivatives	Transposase and inactivated derivatives	L	K07488	PF12760.7	Zn_Tnp_IS1595	Transposase zinc-ribbon domain	transposase
Paraescarpia echinospica	6_775	COG0419	ATPase involved in DNA repair	ATPase involved in DNA repair	L	K03546	PF13558.6	SbcCD_C	Putative exonuclease SbcCD, C subunit	exonuclease SbcC
Paraescarpia echinospica	6_776	COG0420	DNA repair exonuclease	DNA repair exonuclease	L	K03547	PF12320.8	SbcD_C	Type 5 capsule protein repressor C-terminal domain	exonuclease SbcD
Paraescarpia echinospica	7_35	COG0417	DNA polymerase elongation subunit (family B)	DNA polymerase elongation subunit (family B)	L	K02336	PF00136.21	DNA_pol_B	DNA polymerase family B	DNA polymerase II		EC:2.7.7.7
Paraescarpia echinospica	9_299	COG1195	Recombinational DNA repair ATPase (RecF pathway)	Recombinational DNA repair ATPase (RecF pathway)	L	K03629	PF02463.19	SMC_N	RecF/RecN/SMC N terminal domain	DNA replication and repair protein RecF	Homologous recombination
Lamellibrachia luymesi	QFXD01000004.1_9	COG0417	PolB	DNA polymerase elongation subunit (family B)	L	K02336	PF00136.21	DNA_pol_B	DNA polymerase family B
Lamellibrachia luymesi	QFXD01000008.1_29	COG4974	XerD	Site-specific recombinase XerD	L		PF13495.6	Phage_int_SAM_4	Phage integrase, N-terminal SAM-like domain
Lamellibrachia luymesi	QFXD01000009.1_3	COG4974	XerD	Site-specific recombinase XerD	L		PF13817.6	DDE_Tnp_IS66_C	IS66 C-terminal element
Lamellibrachia luymesi	QFXD01000058.1_4	COG0419	SbcC	ATPase involved in DNA repair	L
Lamellibrachia luymesi	QFXD01000074.1_4	COG0338	Dam	Site-specific DNA methylase	L	K06223	PF02086.15	MethyltransfD12	D12 class N6 adenine-specific DNA methyltransferase
Lamellibrachia luymesi	QFXD01000097.1_3	COG0389	DinP	Nucleotidyltransferase/DNA polymerase involved in DNA repair	L		PF00817.20	IMS	impB/mucB/samB family
Lamellibrachia luymesi	QFXD01000129.1_13	COG2840	COG2840	Uncharacterized protein conserved in bacteria	L		PF01713.21	Smr	Smr domain
Lamellibrachia luymesi	QFXD01000130.1_13	COG1195	RecF	Recombinational DNA repair ATPase (RecF pathway)	L	K03629	PF02463.19	SMC_N	RecF/RecN/SMC N terminal domain
Lamellibrachia luymesi	QFXD01000136.1_1	COG4974	XerD	Site-specific recombinase XerD	L		PF13495.6	Phage_int_SAM_4	Phage integrase, N-terminal SAM-like domain
Lamellibrachia luymesi	QFXD01000136.1_2	COG4974	XerD	Site-specific recombinase XerD	L		PF00589.22	Phage_integrase	Phage integrase family
Lamellibrachia luymesi	QFXD01000140.1_3	COG0420	SbcD	DNA repair exonuclease	L		PF06874.11	FBPase_2	Firmicute fructose-1,6-bisphosphatase
Lamellibrachia luymesi	QFXD01000184.1_2	COG0210	UvrD	Superfamily I DNA and RNA helicases	L	K03657	PF13361.6	UvrD_C	UvrD-like helicase C-terminal domain
Lamellibrachia luymesi	QFXD01000193.1_2	COG4227	COG4227	Antirestriction protein	L		PF08401.11	DUF1738	Domain of unknown function (DUF1738)
Lamellibrachia luymesi	QFXD01000225.1_27	COG3743	COG3743	Uncharacterized conserved protein	L		PF04994.13	TfoX_C	TfoX C-terminal domain
Lamellibrachia luymesi	QFXD01000228.1_22	COG4974	XerD	Site-specific recombinase XerD	L		PF00589.22	Phage_integrase	Phage integrase family
Lamellibrachia luymesi	QFXD01000261.1_1	COG4974	XerD	Site-specific recombinase XerD	L		PF00589.22	Phage_integrase	Phage integrase family
Lamellibrachia luymesi	QFXD01000261.1_2	COG4974	XerD	Site-specific recombinase XerD	L		PF00589.22	Phage_integrase	Phage integrase family
Lamellibrachia luymesi	QFXD01000285.1_29	COG1555	ComEA	DNA uptake protein and related DNA-binding proteins	L		PF12836.7	HHH_3	Helix-hairpin-helix motif
Lamellibrachia luymesi	QFXD01000285.1_8	COG4912	COG4912	Predicted DNA alkylation repair enzyme	L		PF08713.11	DNA_alkylation	DNA alkylation repair enzyme
Escarpia spicata	QFXE01000002.1_22	COG0420	SbcD	DNA repair exonuclease	L	K03547	PF12320.8	SbcD_C	Type 5 capsule protein repressor C-terminal doma
Escarpia spicata	QFXE01000002.1_23	COG0419	SbcC	ATPase involved in DNA repair	L	K03546	PF13558.6	SbcCD_C	Putative exonuclease SbcCD, C subunit
Escarpia spicata	QFXE01000005.1_25	COG0417	PolB	DNA polymerase elongation subunit (family B)	L	K02336	PF00136.21	DNA_pol_B	DNA polymerase family B
Escarpia spicata	QFXE01000015.1_66	COG0389	DinP	Nucleotidyltransferase/DNA polymerase involved in DNA repair	L		PF00817.20	IMS	impB/mucB/samB family
Escarpia spicata	QFXE01000018.1_6	COG0420	SbcD	DNA repair exonuclease	L		PF06874.11	FBPase_2	Firmicute fructose-1,6-bisphosphatase
Escarpia spicata	QFXE01000018.1_79	COG4912	COG4912	Predicted DNA alkylation repair enzyme	L		PF08713.11	DNA_alkylation	DNA alkylation repair enzyme
Escarpia spicata	QFXE01000018.1_98	COG1555	ComEA	DNA uptake protein and related DNA-binding proteins	L		PF12836.7	HHH_3	Helix-hairpin-helix motif
Escarpia spicata	QFXE01000021.1_175	COG3024	COG3024	Uncharacterized protein conserved in bacteria	L	K09862	PF03884.14	YacG	DNA gyrase inhibitor YacG
Escarpia spicata	QFXE01000023.1_90	COG1195	RecF	Recombinational DNA repair ATPase (RecF pathway)	L	K03629	PF02463.19	SMC_N	RecF/RecN/SMC N terminal domain
Lamellibrachia luymesi	QFXD01000106.1_2	COG0582	XerC	Integrase	LX		PF00589.22	Phage_integrase	Phage integrase family
Lamellibrachia luymesi	QFXD01000155.1_8	COG0582	XerC	Integrase	LX		PF00589.22	Phage_integrase	Phage integrase family
Lamellibrachia luymesi	QFXD01000193.1_3	COG0582	XerC	Integrase	LX		PF00589.22	Phage_integrase	Phage integrase family
Escarpia spicata	QFXE01000005.1_336	COG0582	XerC	Integrase	LX		PF00589.22	Phage_integrase	Phage integrase family
Escarpia spicata	QFXE01000009.1_12	COG0582	XerC	Integrase	LX		PF00589.22	Phage_integrase	Phage integrase family
Paraescarpia echinospica	1_227	COG2885	Outer membrane protein and related peptidoglycan-associated (lipo)proteins	Outer membrane protein and related peptidoglycan-associated (lipo)proteins	M	K03286	PF00691.20	OmpA	OmpA family	OmpA-OmpF porin, OOP family
Paraescarpia echinospica	1_228	COG0668	Small-conductance mechanosensitive channel	Small-conductance mechanosensitive channel	M	K03442	PF00924.18	MS_channel	Mechanosensitive ion channel	small conductance mechanosensitive channel
Paraescarpia echinospica	1_256	COG3409	Putative peptidoglycan-binding domain-containing protein	Putative peptidoglycan-binding domain-containing protein	M		PF11860.8	Muraidase	N-acetylmuramidase
Paraescarpia echinospica	1_74	COG4591	ABC-type transport system, involved in lipoprotein release, permease component	ABC-type transport system, involved in lipoprotein release, permease component	M	K09808	PF02687.21	FtsX	FtsX-like permease family	lipoprotein-releasing system permease protein	ABC transporters
Paraescarpia echinospica	1_77	COG3064	Membrane protein involved in colicin uptake	Membrane protein involved in colicin uptake	M		PF05359.11	DUF748	Domain of Unknown Function (DUF748)
Paraescarpia echinospica	10_18	COG3562	Capsule polysaccharide export protein	Capsule polysaccharide export protein	M	K07265	PF05159.14	Capsule_synth	Capsule polysaccharide biosynthesis protein	capsular polysaccharide export protein
Paraescarpia echinospica	10_19	COG3563	Capsule polysaccharide export protein	Capsule polysaccharide export protein	M	K07266	PF05159.14	Capsule_synth	Capsule polysaccharide biosynthesis protein	capsular polysaccharide export protein
Paraescarpia echinospica	10_4	COG1089	GDP-D-mannose dehydratase	GDP-D-mannose dehydratase	M	K01711	PF16363.5	GDP_Man_Dehyd	GDP-mannose 4,6 dehydratase	GDPmannose 4,6-dehydratase	Fructose and mannose metabolism	EC:4.2.1.47
Paraescarpia echinospica	12_49	COG3209	Rhs family protein	Rhs family protein	M	K11021	PF05593.14	RHS_repeat	RHS Repeat	insecticidal toxin complex protein TccC
Paraescarpia echinospica	2_194	COG5653	Protein involved in cellulose biosynthesis (CelD)	Protein involved in cellulose biosynthesis (CelD)	M		PF04339.12	FemAB_like	Peptidogalycan biosysnthesis/recognition
Paraescarpia echinospica	2_226	COG3307	Lipid A core - O-antigen ligase and related enzymes	Lipid A core - O-antigen ligase and related enzymes	M		PF04932.15	Wzy_C	O-Antigen ligase
Paraescarpia echinospica	2_36	COG0845	Membrane-fusion protein	Membrane-fusion protein	M	K03585	PF16576.5	HlyD_D23	Barrel-sandwich domain of CusB or HlyD membrane-fusion	membrane fusion protein
Paraescarpia echinospica	2_85	COG3209	Rhs family protein	Rhs family protein	M	K11021	PF05593.14	RHS_repeat	RHS Repeat	insecticidal toxin complex protein TccC
Paraescarpia echinospica	3_126	COG0399	Predicted pyridoxal phosphate-dependent enzyme apparently involved in regulation of cell wall biogenesis	Predicted pyridoxal phosphate-dependent enzyme apparently involved in regulation of cell wall biogenesis	M	K00837	PF01041.17	DegT_DnrJ_EryC1	DegT/DnrJ/EryC1/StrS aminotransferase family	diaminobutyrate-2-oxoglutarate transaminase
Paraescarpia echinospica	3_128	COG1807	4-amino-4-deoxy-L-arabinose transferase and related glycosyltransferases of PMT family	4-amino-4-deoxy-L-arabinose transferase and related glycosyltransferases of PMT family	M	K07264	PF18583.1	Arnt_C	Aminoarabinose transferase C-terminal domain	4-amino-4-deoxy-L-arabinose transferase		EC:2.-.-.-
Paraescarpia echinospica	3_146	COG0463	Glycosyltransferases involved in cell wall biogenesis	Glycosyltransferases involved in cell wall biogenesis	M	K00786	PF00535.26	Glycos_transf_2	Glycosyl transferase family 2	beta-galactosamide-alpha-2,3-sialyltransferase
Paraescarpia echinospica	4_153	COG3137	Putative salt-induced outer membrane protein	Putative salt-induced outer membrane protein	M	K07283	PF04338.12	DUF481	Protein of unknown function, DUF481	putative salt-induced outer membrane protein
Paraescarpia echinospica	4_170	COG2834	Outer membrane lipoprotein-sorting protein	Outer membrane lipoprotein-sorting protein	M		PF14371.6	DUF4412	Domain of unknown function (DUF4412)
Paraescarpia echinospica	4_226	COG0463	Glycosyltransferases involved in cell wall biogenesis	Glycosyltransferases involved in cell wall biogenesis	M	K12984	PF00535.26	Glycos_transf_2	Glycosyl transferase family 2	(heptosyl)LPS beta-1,4-glucosyltransferase		EC:2.4.1.-
Paraescarpia echinospica	4_324	COG0668	Small-conductance mechanosensitive channel	Small-conductance mechanosensitive channel	M	K03442	PF00924.18	MS_channel	Mechanosensitive ion channel	small conductance mechanosensitive channel
Paraescarpia echinospica	4_403	COG2834	Outer membrane lipoprotein-sorting protein	Outer membrane lipoprotein-sorting protein	M	K07003	PF17131.4	LolA_like	Outer membrane lipoprotein-sorting protein	putative drug exporter of the RND superfamily
Paraescarpia echinospica	4_404	COG4591	ABC-type transport system, involved in lipoprotein release, permease component	ABC-type transport system, involved in lipoprotein release, permease component	M	K02004	PF12704.7	MacB_PCD	MacB-like periplasmic core domain	glycine betaine/proline transport system substrate-binding protein
Paraescarpia echinospica	5_239	COG4520	Surface antigen	Surface antigen	M		PF16998.5	17kDa_Anti_2	17 kDa outer membrane surface antigen
Paraescarpia echinospica	6_116	COG2885	Outer membrane protein and related peptidoglycan-associated (lipo)proteins	Outer membrane protein and related peptidoglycan-associated (lipo)proteins	M	K03286	PF00691.20	OmpA	OmpA family	OmpA-OmpF porin, OOP family
Paraescarpia echinospica	6_127	COG3209	Rhs family protein	Rhs family protein	M	K02673	PF05593.14	RHS_repeat	RHS Repeat	type IV pilus assembly protein PilX
Paraescarpia echinospica	6_286	COG0774	UDP-3-O-acyl-N-acetylglucosamine deacetylase	UDP-3-O-acyl-N-acetylglucosamine deacetylase	M	K02535	PF03331.13	LpxC	UDP-3-O-acyl N-acetylglycosamine deacetylase	UDP-3-O	Lipopolysaccharide biosynthesis	3-hydroxymyristoyl];N-acetylglucosamine;deacetylase;[EC:3.5.1.-
Paraescarpia echinospica	6_563	COG0845	Membrane-fusion protein	Membrane-fusion protein	M	K07799	PF13437.6	HlyD_3	HlyD family secretion protein	putative multidrug efflux transporter MdtA	Two-component system
Paraescarpia echinospica	6_806	COG0438	Glycosyltransferase	Glycosyltransferase	M	K12996	PF09314.11	DUF1972	Domain of unknown function (DUF1972)	rhamnosyltransferase		EC:2.4.1.-
Paraescarpia echinospica	6_807	COG1596	Periplasmic protein involved in polysaccharide export	Periplasmic protein involved in polysaccharide export	M	K01991	PF02563.16	Poly_export	Polysaccharide biosynthesis/export protein	polysaccharide export outer membrane protein
Paraescarpia echinospica	6_808	COG3206	Uncharacterized protein involved in exopolysaccharide biosynthesis	Uncharacterized protein involved in exopolysaccharide biosynthesis	M	K00903	PF13807.6	GNVR	G-rich domain on putative tyrosine kinase	protein-tyrosine kinase		EC:2.7.10.-
Paraescarpia echinospica	6_814	COG0438	Glycosyltransferase	Glycosyltransferase	M	K01043	PF00534.20	Glycos_transf_1	Glycosyl transferases group 1	L-seryl-tRNA(Ser) seleniumtransferase
Paraescarpia echinospica	6_819	COG0463	Glycosyltransferases involved in cell wall biogenesis	Glycosyltransferases involved in cell wall biogenesis	M	K10012	PF00535.26	Glycos_transf_2	Glycosyl transferase family 2	undecaprenyl-phosphate 4-deoxy-4-formamido-L-arabinose transferase	Amino sugar and nucleotide sugar metabolism	EC:2.7.8.30
Paraescarpia echinospica	7_246	COG2885	Outer membrane protein and related peptidoglycan-associated (lipo)proteins	Outer membrane protein and related peptidoglycan-associated (lipo)proteins	M	K03286	PF00691.20	OmpA	OmpA family	OmpA-OmpF porin, OOP family
Paraescarpia echinospica	7_4	COG0836	Mannose-1-phosphate guanylyltransferase	Mannose-1-phosphate guanylyltransferase	M	K00971	PF01050.18	MannoseP_isomer	Mannose-6-phosphate isomerase	mannose-1-phosphate guanylyltransferase	Fructose and mannose metabolism	EC:2.7.7.22
Paraescarpia echinospica	7_5	COG0438	Glycosyltransferase	Glycosyltransferase	M	K07011	PF00534.20	Glycos_transf_1	Glycosyl transferases group 1	putative glutamine amidotransferase
Paraescarpia echinospica	7_6	COG3524	Capsule polysaccharide export protein	Capsule polysaccharide export protein	M	K10107				capsular polysaccharide transport system permease protein	ABC transporters
Paraescarpia echinospica	7_64	COG3764	Sortase (surface protein transpeptidase)	Sortase (surface protein transpeptidase)	M	K07284	PF04203.13	Sortase	Sortase domain	sortase A
Paraescarpia echinospica	7_9	COG1596	Periplasmic protein involved in polysaccharide export	Periplasmic protein involved in polysaccharide export	M	K01991	PF02563.16	Poly_export	Polysaccharide biosynthesis/export protein	polysaccharide export outer membrane protein
Paraescarpia echinospica	9_196	COG3409	Putative peptidoglycan-binding domain-containing protein	Putative peptidoglycan-binding domain-containing protein	M	K08305	PF01471.18	PG_binding_1	Putative peptidoglycan binding domain	membrane-bound lytic murein transglycosylase B		EC:3.2.1.-
Paraescarpia echinospica	9_244	COG2148	Sugar transferases involved in lipopolysaccharide synthesis	Sugar transferases involved in lipopolysaccharide synthesis	M	K00754	PF02397.16	Bac_transf	Bacterial sugar transferase	glycoprotein 3-alpha-L-fucosyltransferase	Fructose and mannose metabolism
Lamellibrachia luymesi	QFXD01000006.1_18	COG0463	WcaA	Glycosyltransferases involved in cell wall biogenesis	M	K21304	PF00535.26	Glycos_transf_2	Glycosyl transferase family 2
Lamellibrachia luymesi	QFXD01000006.1_36	COG1807	ArnT	4-amino-4-deoxy-L-arabinose transferase and related glycosyltransferases of PMT family	M	K07264	PF18583.1	Arnt_C	Aminoarabinose transferase C-terminal domain
Lamellibrachia luymesi	QFXD01000006.1_38	COG0399	WecE	Predicted pyridoxal phosphate-dependent enzyme apparently involved in regulation of cell wall biogenesis	M		PF01041.17	DegT_DnrJ_EryC1	DegT/DnrJ/EryC1/StrS aminotransferase family
Lamellibrachia luymesi	QFXD01000006.1_41	COG0451	WcaG	Nucleoside-diphosphate-sugar epimerases	M	K10011	PF01370.21	Epimerase	NAD dependent epimerase/dehydratase family
Lamellibrachia luymesi	QFXD01000007.1_19	COG3307	RfaL	Lipid A core - O-antigen ligase and related enzymes	M		PF04932.15	Wzy_C	O-Antigen ligase
Lamellibrachia luymesi	QFXD01000011.1_2	COG3409	COG3409	Putative peptidoglycan-binding domain-containing protein	M		PF11860.8	Muraidase	N-acetylmuramidase
Lamellibrachia luymesi	QFXD01000016.1_2	COG3264	COG3264	Small-conductance mechanosensitive channel	M		PF00924.18	MS_channel	Mechanosensitive ion channel
Lamellibrachia luymesi	QFXD01000042.1_3	COG3064	TolA	Membrane protein involved in colicin uptake	M
Lamellibrachia luymesi	QFXD01000046.1_14	COG4520	LipA	Surface antigen	M		PF16998.5	17kDa_Anti_2	17 kDa outer membrane surface antigen
Lamellibrachia luymesi	QFXD01000058.1_6	COG0463	WcaA	Glycosyltransferases involved in cell wall biogenesis	M	K13683	PF00535.26	Glycos_transf_2	Glycosyl transferase family 2
Lamellibrachia luymesi	QFXD01000058.1_7	COG0463	WcaA	Glycosyltransferases involved in cell wall biogenesis	M		PF00535.26	Glycos_transf_2	Glycosyl transferase family 2
Lamellibrachia luymesi	QFXD01000062.1_3	COG3113	COG3113	Predicted NTP binding protein (contains STAS domain)	M		PF13466.6	STAS_2	STAS domain
Lamellibrachia luymesi	QFXD01000063.1_10	COG4591	LolE	ABC-type transport system, involved in lipoprotein release, permease component	M		PF02687.21	FtsX	FtsX-like permease family
Lamellibrachia luymesi	QFXD01000063.1_9	COG1136	SalX	ABC-type antimicrobial peptide transport system, ATPase component	M	K05685	PF00005.27	ABC_tran	ABC transporter
Lamellibrachia luymesi	QFXD01000099.1_2	COG0836	ManC	Mannose-1-phosphate guanylyltransferase	M	K16011	PF01050.18	MannoseP_isomer	Mannose-6-phosphate isomerase
Lamellibrachia luymesi	QFXD01000099.1_3	COG0438	RfaG	Glycosyltransferase	M		PF00534.20	Glycos_transf_1	Glycosyl transferases group 1
Lamellibrachia luymesi	QFXD01000099.1_4	COG3524	KpsE	Capsule polysaccharide export protein	M	K10107
Lamellibrachia luymesi	QFXD01000099.1_7	COG1596	Wza	Periplasmic protein involved in polysaccharide export, contains SLBB domain of b-grasp fold	M	K01991	PF02563.16	Poly_export	Polysaccharide biosynthesis/export protein
Lamellibrachia luymesi	QFXD01000111.1_10	COG0668	MscS	Small-conductance mechanosensitive channel	M	K03442	PF00924.18	MS_channel	Mechanosensitive ion channel
Lamellibrachia luymesi	QFXD01000111.1_9	COG2885	OmpA	Outer membrane protein and related peptidoglycan-associated (lipo)proteins	M	K03286	PF00691.20	OmpA	OmpA family
Lamellibrachia luymesi	QFXD01000119.1_6	COG0463	WcaA	Glycosyltransferases involved in cell wall biogenesis	M	K12984	PF00535.26	Glycos_transf_2	Glycosyl transferase family 2
Lamellibrachia luymesi	QFXD01000120.1_2	COG2885	OmpA	Outer membrane protein and related peptidoglycan-associated (lipo)proteins	M	K03286	PF00691.20	OmpA	OmpA family
Lamellibrachia luymesi	QFXD01000125.1_18	COG1538	TolC	Outer membrane protein	M		PF02321.18	OEP	Outer membrane efflux protein
Lamellibrachia luymesi	QFXD01000125.1_28	COG0815	Lnt	Apolipoprotein N-acyltransferase	M
Lamellibrachia luymesi	QFXD01000143.1_4	COG3563	KpsC	Capsule polysaccharide export protein	M	K07266	PF05159.14	Capsule_synth	Capsule polysaccharide biosynthesis protein
Lamellibrachia luymesi	QFXD01000143.1_5	COG3562	KpsS	Capsule polysaccharide export protein	M	K07265	PF05159.14	Capsule_synth	Capsule polysaccharide biosynthesis protein
Lamellibrachia luymesi	QFXD01000150.1_5	COG3637	COG3637	Opacity protein and related surface antigens	M		PF01389.17	OmpA_membrane	OmpA-like transmembrane domain
Lamellibrachia luymesi	QFXD01000163.1_11	COG3137	COG3137	Putative salt-induced outer membrane protein	M		PF04338.12	DUF481	Protein of unknown function, DUF481
Lamellibrachia luymesi	QFXD01000165.1_7	COG0451	WcaG	Nucleoside-diphosphate-sugar epimerases	M		PF01370.21	Epimerase	NAD dependent epimerase/dehydratase family
Lamellibrachia luymesi	QFXD01000175.1_10	COG2148	WcaJ	Sugar transferases involved in lipopolysaccharide synthesis	M		PF02397.16	Bac_transf	Bacterial sugar transferase
Lamellibrachia luymesi	QFXD01000175.1_6	COG0463	WcaA	Glycosyltransferases involved in cell wall biogenesis	M	K20534	PF00535.26	Glycos_transf_2	Glycosyl transferase family 2
Lamellibrachia luymesi	QFXD01000175.1_9	COG0399	WecE	Predicted pyridoxal phosphate-dependent enzyme apparently involved in regulation of cell wall biogenesis	M	K02805	PF01041.17	DegT_DnrJ_EryC1	DegT/DnrJ/EryC1/StrS aminotransferase family
Lamellibrachia luymesi	QFXD01000188.1_32	COG4591	LolE	ABC-type transport system, involved in lipoprotein release, permease component	M
Lamellibrachia luymesi	QFXD01000188.1_33	COG1136	SalX	ABC-type antimicrobial peptide transport system, ATPase component	M	K02003	PF00005.27	ABC_tran	ABC transporter
Lamellibrachia luymesi	QFXD01000220.1_31	COG3409	COG3409	Putative peptidoglycan-binding domain-containing protein	M		PF01471.18	PG_binding_1	Putative peptidoglycan binding domain
Lamellibrachia luymesi	QFXD01000225.1_16	COG2989	COG2989	Uncharacterized protein conserved in bacteria	M		PF01471.18	PG_binding_1	Putative peptidoglycan binding domain
Lamellibrachia luymesi	QFXD01000241.1_29	COG0438	RfaG	Glycosyltransferase	M		PF09314.11	DUF1972	Domain of unknown function (DUF1972)
Lamellibrachia luymesi	QFXD01000241.1_30	COG1596	Wza	Periplasmic protein involved in polysaccharide export, contains SLBB domain of b-grasp fold	M		PF02563.16	Poly_export	Polysaccharide biosynthesis/export protein
Lamellibrachia luymesi	QFXD01000241.1_31	COG1596	Wza	Periplasmic protein involved in polysaccharide export, contains SLBB domain of b-grasp fold	M	K01991	PF10531.9	SLBB	SLBB domain
Lamellibrachia luymesi	QFXD01000241.1_32	COG3206	GumC	Uncharacterized protein involved in exopolysaccharide biosynthesis	M	K16692	PF13807.6	GNVR	G-rich domain on putative tyrosine kinase
Lamellibrachia luymesi	QFXD01000241.1_33	COG2244	RfbX	Membrane protein involved in the export of O-antigen and teichoic acid	M		PF01943.17	Polysacc_synt	Polysaccharide biosynthesis protein
Lamellibrachia luymesi	QFXD01000281.1_13	COG0774	LpxC	UDP-3-O-acyl-N-acetylglucosamine deacetylase	M	K02535	PF03331.13	LpxC	UDP-3-O-acyl N-acetylglycosamine deacetylase
Lamellibrachia luymesi	QFXD01000287.1_2	COG2834	LolA	Outer membrane lipoprotein-sorting protein	M		PF14371.6	DUF4412	Domain of unknown function (DUF4412)
Lamellibrachia luymesi	QFXD01000288.1_4	COG2834	LolA	Outer membrane lipoprotein-sorting protein	M		PF17131.4	LolA_like	Outer membrane lipoprotein-sorting protein
Lamellibrachia luymesi	QFXD01000288.1_5	COG4591	LolE	ABC-type transport system, involved in lipoprotein release, permease component	M		PF02687.21	FtsX	FtsX-like permease family
Lamellibrachia luymesi	QFXD01000297.1_3	COG0463	WcaA	Glycosyltransferases involved in cell wall biogenesis	M		PF00535.26	Glycos_transf_2	Glycosyl transferase family 2
Lamellibrachia luymesi	QFXD01000302.1_22	COG0668	MscS	Small-conductance mechanosensitive channel	M		PF00924.18	MS_channel	Mechanosensitive ion channel
Lamellibrachia luymesi	QFXD01000319.1_6	COG0451	WcaG	Nucleoside-diphosphate-sugar epimerases	M	K06118	PF01370.21	Epimerase	NAD dependent epimerase/dehydratase family
Lamellibrachia luymesi	QFXD01000319.1_9	COG0728	MviN	Uncharacterized membrane protein, putative virulence factor	M		PF03023.14	MurJ	Lipid II flippase MurJ
Lamellibrachia luymesi	QFXD01000321.1_11	COG2956	COG2956	Predicted N-acetylglucosaminyl transferase	M
Lamellibrachia luymesi	QFXD01000323.1_5	COG0668	MscS	Small-conductance mechanosensitive channel	M		PF00924.18	MS_channel	Mechanosensitive ion channel
Lamellibrachia luymesi	QFXD01000326.1_14	COG3764	SrtA	Sortase (surface protein transpeptidase)	M	K07284	PF04203.13	Sortase	Sortase domain
Lamellibrachia luymesi	QFXD01000326.1_22	COG0451	WcaG	Nucleoside-diphosphate-sugar epimerases	M
Lamellibrachia luymesi	QFXD01000334.1_3	COG1835	COG1835	Predicted acyltransferases	M		PF01757.22	Acyl_transf_3	Acyltransferase family
Escarpia spicata	QFXE01000001.1_101	COG4520	LipA	Surface antigen	M		PF16998.5	17kDa_Anti_2	17 kDa outer membrane surface antigen
Escarpia spicata	QFXE01000001.1_159	COG0463	WcaA	Glycosyltransferases involved in cell wall biogenesis	M	K21304	PF00535.26	Glycos_transf_2	Glycosyl transferase family 2
Escarpia spicata	QFXE01000001.1_177	COG1807	ArnT	4-amino-4-deoxy-L-arabinose transferase and related glycosyltransferases of PMT family	M	K07264	PF18583.1	Arnt_C	Aminoarabinose transferase C-terminal domain
Escarpia spicata	QFXE01000001.1_179	COG0399	WecE	Predicted pyridoxal phosphate-dependent enzyme apparently involved in regulation of cell wall biogenesis	M		PF01041.17	DegT_DnrJ_EryC1	DegT/DnrJ/EryC1/StrS aminotransferase family
Escarpia spicata	QFXE01000001.1_182	COG0451	WcaG	Nucleoside-diphosphate-sugar epimerases	M	K10011	PF01370.21	Epimerase	NAD dependent epimerase/dehydratase family
Escarpia spicata	QFXE01000005.1_152	COG0668	MscS	Small-conductance mechanosensitive channel	M		PF00924.18	MS_channel	Mechanosensitive ion channel
Escarpia spicata	QFXE01000005.1_216	COG0451	WcaG	Nucleoside-diphosphate-sugar epimerases	M		PF01370.21	Epimerase	NAD dependent epimerase/dehydratase family
Escarpia spicata	QFXE01000005.1_220	COG2885	OmpA	Outer membrane protein and related peptidoglycan-associated (lipo)proteins	M		PF00691.20	OmpA	OmpA family
Escarpia spicata	QFXE01000005.1_44	COG0451	WcaG	Nucleoside-diphosphate-sugar epimerases	M		PF01370.21	Epimerase	NAD dependent epimerase/dehydratase family
Escarpia spicata	QFXE01000005.1_52	COG3764	SrtA	Sortase (surface protein transpeptidase)	M	K07284	PF04203.13	Sortase	Sortase domain
Escarpia spicata	QFXE01000005.1_568	COG3307	RfaL	Lipid A core - O-antigen ligase and related enzymes	M		PF04932.15	Wzy_C	O-Antigen ligase
Escarpia spicata	QFXE01000008.1_275	COG1136	SalX	ABC-type antimicrobial peptide transport system, ATPase component	M	K02003	PF00005.27	ABC_tran	ABC transporter
Escarpia spicata	QFXE01000008.1_276	COG4591	LolE	ABC-type transport system, involved in lipoprotein release, permease component	M		PF02687.21	FtsX	FtsX-like permease family
Escarpia spicata	QFXE01000008.1_326	COG0463	WcaA	Glycosyltransferases involved in cell wall biogenesis	M	K12984	PF00535.26	Glycos_transf_2	Glycosyl transferase family 2
Escarpia spicata	QFXE01000010.1_36	COG0774	LpxC	UDP-3-O-acyl-N-acetylglucosamine deacetylase	M	K02535	PF03331.13	LpxC	UDP-3-O-acyl N-acetylglycosamine deacetylase
Escarpia spicata	QFXE01000010.1_49	COG1835	COG1835	Predicted acyltransferases	M		PF01757.22	Acyl_transf_3	Acyltransferase family
Escarpia spicata	QFXE01000010.1_50	COG1835	COG1835	Predicted acyltransferases	M		PF01757.22	Acyl_transf_3	Acyltransferase family
Escarpia spicata	QFXE01000011.1_10	COG2244	RfbX	Membrane protein involved in the export of O-antigen and teichoic acid	M		PF01943.17	Polysacc_synt	Polysaccharide biosynthesis protein
Escarpia spicata	QFXE01000011.1_15	COG0438	RfaG	Glycosyltransferase	M		PF00534.20	Glycos_transf_1	Glycosyl transferases group 1
Escarpia spicata	QFXE01000011.1_56	COG3562	KpsS	Capsule polysaccharide export protein	M	K07265	PF05159.14	Capsule_synth	Capsule polysaccharide biosynthesis protein
Escarpia spicata	QFXE01000011.1_57	COG3563	KpsC	Capsule polysaccharide export protein	M	K07266	PF05159.14	Capsule_synth	Capsule polysaccharide biosynthesis protein
Escarpia spicata	QFXE01000011.1_64	COG3524	KpsE	Capsule polysaccharide export protein	M	K10107
Escarpia spicata	QFXE01000011.1_67	COG1596	Wza	Periplasmic protein involved in polysaccharide export, contains SLBB domain of b-grasp fold	M	K01991	PF02563.16	Poly_export	Polysaccharide biosynthesis/export protein
Escarpia spicata	QFXE01000011.1_7	COG0438	RfaG	Glycosyltransferase	M		PF09314.11	DUF1972	Domain of unknown function (DUF1972)
Escarpia spicata	QFXE01000011.1_8	COG1596	Wza	Periplasmic protein involved in polysaccharide export, contains SLBB domain of b-grasp fold	M	K01991	PF02563.16	Poly_export	Polysaccharide biosynthesis/export protein
Escarpia spicata	QFXE01000011.1_9	COG3206	GumC	Uncharacterized protein involved in exopolysaccharide biosynthesis	M	K16692	PF13807.6	GNVR	G-rich domain on putative tyrosine kinase
Escarpia spicata	QFXE01000012.1_3	COG1835	COG1835	Predicted acyltransferases	M		PF01757.22	Acyl_transf_3	Acyltransferase family
Escarpia spicata	QFXE01000013.1_142	COG0668	MscS	Small-conductance mechanosensitive channel	M		PF00924.18	MS_channel	Mechanosensitive ion channel
Escarpia spicata	QFXE01000013.1_15	COG3137	COG3137	Putative salt-induced outer membrane protein	M		PF04338.12	DUF481	Protein of unknown function, DUF481
Escarpia spicata	QFXE01000013.1_236	COG1136	SalX	ABC-type antimicrobial peptide transport system, ATPase component	M	K02003	PF17131.4	LolA_like	Outer membrane lipoprotein-sorting protein
Escarpia spicata	QFXE01000013.1_31	COG2834	LolA	Outer membrane lipoprotein-sorting protein	M		PF14371.6	DUF4412	Domain of unknown function (DUF4412)
Escarpia spicata	QFXE01000015.1_78	COG0463	WcaA	Glycosyltransferases involved in cell wall biogenesis	M		PF00535.26	Glycos_transf_2	Glycosyl transferase family 2
Escarpia spicata	QFXE01000017.1_16	COG2885	OmpA	Outer membrane protein and related peptidoglycan-associated (lipo)proteins	M	K03286	PF00691.20	OmpA	OmpA family
Escarpia spicata	QFXE01000020.1_144	COG3409	COG3409	Putative peptidoglycan-binding domain-containing protein	M		PF01471.18	PG_binding_1	Putative peptidoglycan binding domain
Escarpia spicata	QFXE01000020.1_176	COG0728	MviN	Uncharacterized membrane protein, putative virulence factor	M		PF03023.14	MurJ	Lipid II flippase MurJ
Escarpia spicata	QFXE01000020.1_179	COG0451	WcaG	Nucleoside-diphosphate-sugar epimerases	M		PF01370.21	Epimerase	NAD dependent epimerase/dehydratase family
Escarpia spicata	QFXE01000020.1_191	COG0463	WcaA	Glycosyltransferases involved in cell wall biogenesis	M	K20534	PF00535.26	Glycos_transf_2	Glycosyl transferase family 2
Escarpia spicata	QFXE01000020.1_194	COG0399	WecE	Predicted pyridoxal phosphate-dependent enzyme apparently involved in regulation of cell wall biogenesis	M	K02805	PF01041.17	DegT_DnrJ_EryC1	DegT/DnrJ/EryC1/StrS aminotransferase family
Escarpia spicata	QFXE01000020.1_195	COG2148	WcaJ	Sugar transferases involved in lipopolysaccharide synthesis	M		PF02397.16	Bac_transf	Bacterial sugar transferase
Escarpia spicata	QFXE01000021.1_112	COG1136	SalX	ABC-type antimicrobial peptide transport system, ATPase component	M	K05685	PF00005.27	ABC_tran	ABC transporter
Escarpia spicata	QFXE01000021.1_113	COG4591	LolE	ABC-type transport system, involved in lipoprotein release, permease component	M		PF02687.21	FtsX	FtsX-like permease family
Escarpia spicata	QFXE01000021.1_283	COG2885	OmpA	Outer membrane protein and related peptidoglycan-associated (lipo)proteins	M	K03286	PF00691.20	OmpA	OmpA family
Escarpia spicata	QFXE01000021.1_284	COG0668	MscS	Small-conductance mechanosensitive channel	M	K03442	PF00924.18	MS_channel	Mechanosensitive ion channel
Escarpia spicata	QFXE01000021.1_311	COG3409	COG3409	Putative peptidoglycan-binding domain-containing protein	M		PF11860.8	Muraidase	N-acetylmuramidase
Paraescarpia echinospica	10_5	COG0451	Nucleoside-diphosphate-sugar epimerases	Nucleoside-diphosphate-sugar epimerases	MG	K02377	PF01370.21	Epimerase	NAD dependent epimerase/dehydratase family	GDP-L-fucose synthase	Fructose and mannose metabolism	EC:1.1.1.271
Paraescarpia echinospica	3_123	COG0451	Nucleoside-diphosphate-sugar epimerases	Nucleoside-diphosphate-sugar epimerases	MG	K01710	PF01370.21	Epimerase	NAD dependent epimerase/dehydratase family	dTDP-glucose 4,6-dehydratase	Streptomycin biosynthesis	EC:4.2.1.46
Paraescarpia echinospica	7_243	COG0451	Nucleoside-diphosphate-sugar epimerases	Nucleoside-diphosphate-sugar epimerases	MG	K01784	PF01370.21	Epimerase	NAD dependent epimerase/dehydratase family	UDP-glucose 4-epimerase	Galactose metabolism	EC:5.1.3.2
Paraescarpia echinospica	7_53	COG0451	Nucleoside-diphosphate-sugar epimerases	Nucleoside-diphosphate-sugar epimerases	MG	K05281	PF01370.21	Epimerase	NAD dependent epimerase/dehydratase family	2'-hydroxyisoflavone reductase	Isoflavonoid biosynthesis	EC:1.3.1.45
Lamellibrachia luymesi	QFXD01000156.1_4	COG0845	AcrA	Membrane-fusion protein	MV		PF16576.5	HlyD_D23	Barrel-sandwich domain of CusB or HlyD membrane-fusion
Lamellibrachia luymesi	QFXD01000185.1_3	COG0845	AcrA	Membrane-fusion protein	MV		PF13533.6	Biotin_lipoyl_2	Biotin-lipoyl like
Lamellibrachia luymesi	QFXD01000185.1_4	COG0845	AcrA	Membrane-fusion protein	MV
Lamellibrachia luymesi	QFXD01000285.1_17	COG0845	AcrA	Membrane-fusion protein	MV	K07799	PF13437.6	HlyD_3	HlyD family secretion protein
Escarpia spicata	QFXE01000007.1_99	COG0845	AcrA	Membrane-fusion protein	MV	K03585	PF16576.5	HlyD_D23	Barrel-sandwich domain of CusB or HlyD membrane-
Escarpia spicata	QFXE01000018.1_87	COG0845	AcrA	Membrane-fusion protein	MV	K07799	PF13437.6	HlyD_3	HlyD family secretion protein
Paraescarpia echinospica	4_70	COG1344	Flagellin and related hook-associated proteins	Flagellin and related hook-associated proteins	N	K02406	PF00669.20	Flagellin_N	Bacterial flagellin N-terminal helical region	flagellin	Two-component system
Paraescarpia echinospica	9_213	COG5567	Predicted small periplasmic lipoprotein	Predicted small periplasmic lipoprotein	N		PF13627.6	LPAM_2	Prokaryotic lipoprotein-attachment site
Lamellibrachia luymesi	QFXD01000153.1_4	COG1344	FlgL	Flagellin and related hook-associated proteins	N	K02406	PF00669.20	Flagellin_N	Bacterial flagellin N-terminal helical region
Lamellibrachia luymesi	QFXD01000153.1_7	COG1345	FliD	Flagellar capping protein	N		PF07195.12	FliD_C	Flagellar hook-associated protein 2 C-terminus
Lamellibrachia luymesi	QFXD01000178.1_30	COG1360	MotB	Flagellar motor protein	N	K02557	PF00691.20	OmpA	OmpA family
Lamellibrachia luymesi	QFXD01000208.1_3	COG5653	COG5653	Protein involved in cellulose biosynthesis (CelD)	N		PF13480.7	Acetyltransf_6	Acetyltransferase (GNAT) domain
Lamellibrachia luymesi	QFXD01000208.1_4	COG5653	COG5653	Protein involved in cellulose biosynthesis (CelD)	N
Lamellibrachia luymesi	QFXD01000317.1_4	COG1536	FliG	Flagellar motor switch protein	N		PF01706.16	FliG_C	FliG C-terminal domain
Lamellibrachia luymesi	QFXD01000319.1_7	COG1215	COG1215	Glycosyltransferases, probably involved in cell wall biogenesis	N	K11936	PF00535.26	Glycos_transf_2	Glycosyl transferase family 2
Escarpia spicata	QFXE01000005.1_534	COG5653	COG5653	Protein involved in cellulose biosynthesis (CelD)	N		PF13480.7	Acetyltransf_6	Acetyltransferase (GNAT) domain
Escarpia spicata	QFXE01000014.1_69	COG1344	FlgL	Flagellin and related hook-associated proteins	N	K02406	PF00669.20	Flagellin_N	Bacterial flagellin N-terminal helical region
Escarpia spicata	QFXE01000014.1_72	COG1345	FliD	Flagellar capping protein	N		PF07195.12	FliD_C	Flagellar hook-associated protein 2 C-terminus
Escarpia spicata	QFXE01000020.1_178	COG1215	COG1215	Glycosyltransferases, probably involved in cell wall biogenesis	N		PF00535.26	Glycos_transf_2	Glycosyl transferase family 2
Paraescarpia echinospica	1_2	COG0643	Chemotaxis protein histidine kinase and related kinases	Chemotaxis protein histidine kinase and related kinases	NT	K02487	PF00072.24	Response_reg	Response regulator receiver domain	type IV pili sensor histidine kinase and response regulator	Two-component system
Paraescarpia echinospica	1_35	COG0840	Methyl-accepting chemotaxis protein	Methyl-accepting chemotaxis protein	NT	K03406	PF00015.21	MCPsignal	Methyl-accepting chemotaxis protein (MCP) signalling domain	methyl-accepting chemotaxis protein	Two-component system
Paraescarpia echinospica	4_123	COG0840	Methyl-accepting chemotaxis protein	Methyl-accepting chemotaxis protein	NT	K03406	PF00015.21	MCPsignal	Methyl-accepting chemotaxis protein (MCP) signalling domain	methyl-accepting chemotaxis protein	Two-component system
Paraescarpia echinospica	4_378	COG0840	Methyl-accepting chemotaxis protein	Methyl-accepting chemotaxis protein	NT	K03406	PF00015.21	MCPsignal	Methyl-accepting chemotaxis protein (MCP) signalling domain	methyl-accepting chemotaxis protein	Two-component system
Paraescarpia echinospica	4_410	COG0840	Methyl-accepting chemotaxis protein	Methyl-accepting chemotaxis protein	NT	K03406	PF00015.21	MCPsignal	Methyl-accepting chemotaxis protein (MCP) signalling domain	methyl-accepting chemotaxis protein	Two-component system
Paraescarpia echinospica	4_86	COG1352	Methylase of chemotaxis methyl-accepting proteins	Methylase of chemotaxis methyl-accepting proteins	NT	K00575	PF01739.18	CheR	CheR methyltransferase, SAM binding domain	chemotaxis protein methyltransferase CheR	Two-component system	EC:2.1.1.80
Paraescarpia echinospica	5_78	COG2201	Chemotaxis response regulator containing a CheY-like receiver domain and a methylesterase domain	Chemotaxis response regulator containing a CheY-like receiver domain and a methylesterase domain	NT	K03412	PF01339.17	CheB_methylest	CheB methylesterase	two-component system, chemotaxis family, response regulator CheB	Two-component system	EC:3.1.1.61
Paraescarpia echinospica	6_314	COG0840	Methyl-accepting chemotaxis protein	Methyl-accepting chemotaxis protein	NT	K03406	PF00015.21	MCPsignal	Methyl-accepting chemotaxis protein (MCP) signalling domain	methyl-accepting chemotaxis protein	Two-component system
Paraescarpia echinospica	7_34	COG0840	Methyl-accepting chemotaxis protein	Methyl-accepting chemotaxis protein	NT	K03406	PF00015.21	MCPsignal	Methyl-accepting chemotaxis protein (MCP) signalling domain	methyl-accepting chemotaxis protein	Two-component system
Lamellibrachia luymesi	QFXD01000004.1_7	COG0840	Tar	Methyl-accepting chemotaxis protein	NT		PF00672.25	HAMP	HAMP domain
Lamellibrachia luymesi	QFXD01000004.1_8	COG0840	Tar	Methyl-accepting chemotaxis protein	NT		PF00015.21	MCPsignal	Methyl-accepting chemotaxis protein (MCP) signalling domain
Lamellibrachia luymesi	QFXD01000008.1_24	COG0840	Tar	Methyl-accepting chemotaxis protein	NT		PF13682.6	CZB	Chemoreceptor zinc-binding domain
Lamellibrachia luymesi	QFXD01000008.1_25	COG0840	Tar	Methyl-accepting chemotaxis protein	NT
Lamellibrachia luymesi	QFXD01000059.1_12	COG0840	Tar	Methyl-accepting chemotaxis protein	NT	K03406	PF00015.21	MCPsignal	Methyl-accepting chemotaxis protein (MCP) signalling domain
Lamellibrachia luymesi	QFXD01000100.1_2	COG0840	Tar	Methyl-accepting chemotaxis protein	NT		PF00015.21	MCPsignal	Methyl-accepting chemotaxis protein (MCP) signalling domain
Lamellibrachia luymesi	QFXD01000145.1_2	COG0643	CheA	Chemotaxis protein histidine kinase and related kinases	NT	K06596	PF01627.23	Hpt	Hpt domain
Lamellibrachia luymesi	QFXD01000155.1_26	COG0840	Tar	Methyl-accepting chemotaxis protein	NT	K03406	PF00015.21	MCPsignal	Methyl-accepting chemotaxis protein (MCP) signalling domain
Lamellibrachia luymesi	QFXD01000301.1_15	COG1352	CheR	Methylase of chemotaxis methyl-accepting proteins	NT	K00575	PF01739.18	CheR	CheR methyltransferase, SAM binding domain
Lamellibrachia luymesi	QFXD01000308.1_2	COG0643	CheA	Chemotaxis protein histidine kinase and related kinases	NT	K03407	PF01584.19	CheW	CheW-like domain
Lamellibrachia luymesi	QFXD01000334.1_9	COG0840	Tar	Methyl-accepting chemotaxis protein	NT	K03406	PF00015.21	MCPsignal	Methyl-accepting chemotaxis protein (MCP) signalling domain
Escarpia spicata	QFXE01000005.1_24	COG0840	Tar	Methyl-accepting chemotaxis protein	NT		PF00015.21	MCPsignal	Methyl-accepting chemotaxis protein (MCP) signal
Escarpia spicata	QFXE01000006.1_20	COG2201	CheB	Chemotaxis response regulator containing a CheY-like receiver domain and a methylesterase domain	NT	K03412	PF01339.17	CheB_methylest	CheB methylesterase
Escarpia spicata	QFXE01000010.1_56	COG0840	Tar	Methyl-accepting chemotaxis protein	NT	K03406	PF00015.21	MCPsignal	Methyl-accepting chemotaxis protein (MCP) signal
Escarpia spicata	QFXE01000010.1_64	COG0840	Tar	Methyl-accepting chemotaxis protein	NT		PF00672.25	HAMP	HAMP domain
Escarpia spicata	QFXE01000013.1_203	COG0840	Tar	Methyl-accepting chemotaxis protein	NT		PF00015.21	MCPsignal	Methyl-accepting chemotaxis protein (MCP) signal
Escarpia spicata	QFXE01000013.1_239	COG0840	Tar	Methyl-accepting chemotaxis protein	NT	K03406	PF00015.21	MCPsignal	Methyl-accepting chemotaxis protein (MCP) signal
Escarpia spicata	QFXE01000014.1_13	COG0840	Tar	Methyl-accepting chemotaxis protein	NT	K05877	PF00015.21	MCPsignal	Methyl-accepting chemotaxis protein (MCP) signal
Escarpia spicata	QFXE01000014.1_50	COG1352	CheR	Methylase of chemotaxis methyl-accepting proteins	NT	K00575	PF01739.18	CheR	CheR methyltransferase, SAM binding domain
Escarpia spicata	QFXE01000021.1_33	COG0643	CheA	Chemotaxis protein histidine kinase and related kinases	NT	K06596	PF01627.23	Hpt	Hpt domain
Escarpia spicata	QFXE01000021.1_389	COG0643	CheA	Chemotaxis protein histidine kinase and related kinases	NT	K03407	PF01584.19	CheW	CheW-like domain
Escarpia spicata	QFXE01000021.1_66	COG0840	Tar	Methyl-accepting chemotaxis protein	NT	K03406	PF00015.21	MCPsignal	Methyl-accepting chemotaxis protein (MCP) signal
Paraescarpia echinospica	4_386	COG1450	Type II secretory pathway, component PulD	Type II secretory pathway, component PulD	NU	K02666	PF00263.21	Secretin	Bacterial type II and III secretion system protein	type IV pilus assembly protein PilQ
Paraescarpia echinospica	4_390	COG4972	Tfp pilus assembly protein, ATPase PilM	Tfp pilus assembly protein, ATPase PilM	NU	K02662	PF11104.8	PilM_2	Type IV pilus assembly protein PilM;	type IV pilus assembly protein PilM
Paraescarpia echinospica	4_393	COG4967	Tfp pilus assembly protein PilV	Tfp pilus assembly protein PilV	NU
Paraescarpia echinospica	4_395	COG4970	Tfp pilus assembly protein FimT	Tfp pilus assembly protein FimT	NU	K02457	PF07963.12	N_methyl	Prokaryotic N-terminal methylation motif	general secretion pathway protein H	Bacterial secretion system
Paraescarpia echinospica	4_396	COG2165	Type II secretory pathway, pseudopilin PulG	Type II secretory pathway, pseudopilin PulG	NU		PF07963.12	N_methyl	Prokaryotic N-terminal methylation motif
Paraescarpia echinospica	4_397	COG1459	Type II secretory pathway, component PulF	Type II secretory pathway, component PulF	NU	K02653	PF00482.23	T2SSF	Type II secretion system (T2SS), protein F	type IV pilus assembly protein PilC
Paraescarpia echinospica	6_821	COG3063	Tfp pilus assembly protein PilF	Tfp pilus assembly protein PilF	NU	K12600	PF07719.17	TPR_2	Tetratricopeptide repeat	superkiller protein 3	RNA degradation
Lamellibrachia luymesi	QFXD01000153.1_9	COG1516	FliS	Flagellin-specific chaperone FliS	NU		PF02561.14	FliS	Flagellar protein FliS
Escarpia spicata	QFXE01000013.1_228	COG2165	PulG	Type II secretory pathway, pseudopilin PulG	NUW		PF07963.12	N_methyl	Prokaryotic N-terminal methylation motif
Escarpia spicata	QFXE01000013.1_229	COG1459	PulF	Type II secretory pathway, component PulF	NUW		PF00482.23	T2SSF	Type II secretion system (T2SS), protein F
Lamellibrachia luymesi	QFXD01000071.1_21	COG4726	PilX	Tfp pilus assembly protein PilX	NW		PF13681.6	PilX	Type IV pilus assembly protein PilX C-term
Lamellibrachia luymesi	QFXD01000085.1_5	COG3063	PilF	Tfp pilus assembly protein PilF	NW		PF07719.17	TPR_2	Tetratricopeptide repeat
Lamellibrachia luymesi	QFXD01000187.1_5	COG4972	PilM	Tfp pilus assembly protein, ATPase PilM	NW		PF11104.8	PilM_2	Type IV pilus assembly protein PilM;
Lamellibrachia luymesi	QFXD01000240.1_3	COG3063	PilF	Tfp pilus assembly protein PilF	NW	K09667	PF07719.17	TPR_2	Tetratricopeptide repeat
Lamellibrachia luymesi	QFXD01000252.1_19	COG2805	PilT	Tfp pilus assembly protein, pilus retraction ATPase PilT	NW
Escarpia spicata	QFXE01000013.1_222	COG4972	PilM	Tfp pilus assembly protein, ATPase PilM	NW		PF11104.8	PilM_2	Type IV pilus assembly protein PilM;
Escarpia spicata	QFXE01000013.1_225	COG4967	PilV	Tfp pilus assembly protein PilV	NW
Escarpia spicata	QFXE01000013.1_227	COG4970	FimT	Tfp pilus assembly protein FimT	NW		PF07963.12	N_methyl	Prokaryotic N-terminal methylation motif
Escarpia spicata	QFXE01000015.1_80	COG3063	PilF	Tfp pilus assembly protein PilF	NW		PF07719.17	TPR_2	Tetratricopeptide repeat
Paraescarpia echinospica	1_71	COG1225	Peroxiredoxin	Peroxiredoxin	O	K02199	PF00578.21	AhpC-TSA	AhpC/TSA family	cytochrome c biogenesis protein CcmG, thiol:disulfide interchangeprotein DsbE
Paraescarpia echinospica	12_122	COG1225	Peroxiredoxin	Peroxiredoxin	O		PF00578.21	AhpC-TSA	AhpC/TSA family
Paraescarpia echinospica	12_53	COG0425	Predicted redox protein, regulator of disulfide bond formation	Predicted redox protein, regulator of disulfide bond formation	O	K04085	PF01206.17	TusA	Sulfurtransferase TusA	tRNA 2-thiouridine synthesizing protein A	Sulfur relay system	EC:2.8.1.-
Paraescarpia echinospica	3_63	COG0425	Predicted redox protein, regulator of disulfide bond formation	Predicted redox protein, regulator of disulfide bond formation	O	K04085	PF01206.17	TusA	Sulfurtransferase TusA	tRNA 2-thiouridine synthesizing protein A	Sulfur relay system	EC:2.8.1.-
Paraescarpia echinospica	4_105	COG0678	Peroxiredoxin	Peroxiredoxin	O	K03386	PF08534.10	Redoxin	Redoxin	peroxiredoxin (alkyl hydroperoxide reductase subunit C)		EC:1.11.1.15
Paraescarpia echinospica	4_409	COG2020	Putative protein-S-isoprenylcysteine methyltransferase	Putative protein-S-isoprenylcysteine methyltransferase	O	K00587	PF04191.13	PEMT	Phospholipid methyltransferase	protein-S-isoprenylcysteine O-methyltransferase		EC:2.1.1.100
Paraescarpia echinospica	6_2	COG0542	ATPases with chaperone activity, ATP-binding subunit	ATPases with chaperone activity, ATP-binding subunit	O	K11907	PF07724.14	AAA_2	AAA domain (Cdc48 subfamily)	type VI secretion system protein VasG	Bacterial secretion system
Paraescarpia echinospica	6_477	COG0071	Molecular chaperone (small heat shock protein)	Molecular chaperone (small heat shock protein)	O		PF00011.21	HSP20	Hsp20/alpha crystallin family
Paraescarpia echinospica	6_480	COG1180	Pyruvate-formate lyase-activating enzyme	Pyruvate-formate lyase-activating enzyme	O	K04069	PF04055.21	Radical_SAM	Radical SAM superfamily	pyruvate formate lyase activating enzyme		EC:1.97.1.4
Paraescarpia echinospica	6_685	COG2077	Peroxiredoxin	Peroxiredoxin	O	K11065	PF08534.10	Redoxin	Redoxin	thiol peroxidase, atypical 2-Cys peroxiredoxin		EC:1.11.1.15
Paraescarpia echinospica	7_20	COG0719	ABC-type transport system involved in Fe-S cluster assembly, permease component	ABC-type transport system involved in Fe-S cluster assembly, permease component	O	K09014	PF01458.17	UPF0051	Uncharacterized protein family (UPF0051)	Fe-S cluster assembly protein SufB
Paraescarpia echinospica	7_21	COG0396	ABC-type transport system involved in Fe-S cluster assembly, ATPase component	ABC-type transport system involved in Fe-S cluster assembly, ATPase component	O	K09013	PF00005.27	ABC_tran	ABC transporter	Fe-S cluster assembly ATP-binding protein
Paraescarpia echinospica	7_22	COG0719	ABC-type transport system involved in Fe-S cluster assembly, permease component	ABC-type transport system involved in Fe-S cluster assembly, permease component	O	K09015	PF01458.17	UPF0051	Uncharacterized protein family (UPF0051)	Fe-S cluster assembly protein SufD
Paraescarpia echinospica	7_62	COG4870	Cysteine protease	Cysteine protease	O	K01366	PF00112.23	Peptidase_C1	Papain family cysteine protease	cathepsin H	Lysosome	EC:3.4.22.16
Paraescarpia echinospica	8_285	COG0652	Peptidyl-prolyl cis-trans isomerase (rotamase) - cyclophilin family	Peptidyl-prolyl cis-trans isomerase (rotamase) - cyclophilin family	O	K01802	PF00160.21	Pro_isomerase	Cyclophilin type peptidyl-prolyl cis-trans isomerase/CLD	peptidylprolyl isomerase		EC:5.2.1.8
Paraescarpia echinospica	9_306	COG1765	Predicted redox protein, regulator of disulfide bond formation	Predicted redox protein, regulator of disulfide bond formation	O	K09136	PF02566.19	OsmC	OsmC-like protein	hypothetical protein
Lamellibrachia luymesi	QFXD01000049.1_1	COG0309	HypE	Hydrogenase maturation factor	O
Lamellibrachia luymesi	QFXD01000049.1_2	COG0309	HypE	Hydrogenase maturation factor	O	K04655	PF02769.22	AIRS_C	AIR synthase related protein, C-terminal domain
Lamellibrachia luymesi	QFXD01000061.1_15	COG0425	SirA	Predicted redox protein, regulator of disulfide bond formation	O	K04085	PF01206.17	TusA	Sulfurtransferase TusA
Lamellibrachia luymesi	QFXD01000063.1_7	COG1225	Bcp	Peroxiredoxin	O		PF00578.21	AhpC-TSA	AhpC/TSA family
Lamellibrachia luymesi	QFXD01000067.1_6	COG1067	LonB	Predicted ATP-dependent protease	O
Lamellibrachia luymesi	QFXD01000089.1_3	COG0265	DegQ	Trypsin-like serine proteases, typically periplasmic, contain C-terminal PDZ domain	O	K04771	PF13365.6	Trypsin_2	Trypsin-like peptidase domain
Lamellibrachia luymesi	QFXD01000100.1_3	COG2020	STE14	Putative protein-S-isoprenylcysteine methyltransferase	O		PF04191.13	PEMT	Phospholipid methyltransferase
Lamellibrachia luymesi	QFXD01000142.1_4	COG0678	AHP1	Peroxiredoxin	O	K03386	PF08534.10	Redoxin	Redoxin
Lamellibrachia luymesi	QFXD01000147.1_16	COG1225	Bcp	Peroxiredoxin	O		PF00578.21	AhpC-TSA	AhpC/TSA family
Lamellibrachia luymesi	QFXD01000175.1_35	COG1858	MauG	Cytochrome c peroxidase	O
Lamellibrachia luymesi	QFXD01000184.1_4	COG1397	DraG	ADP-ribosylglycohydrolase	O		PF03747.14	ADP_ribosyl_GH	ADP-ribosylglycohydrolase
Lamellibrachia luymesi	QFXD01000188.1_31	COG1262	COG1262	Uncharacterized conserved protein	O		PF03781.16	FGE-sulfatase	Sulfatase-modifying factor enzyme 1
Lamellibrachia luymesi	QFXD01000205.1_2	COG0068	HypF	Hydrogenase maturation factor	O	K04656	PF07503.12	zf-HYPF	HypF finger
Lamellibrachia luymesi	QFXD01000221.1_2	COG1858	MauG	Cytochrome c peroxidase	O		PF03150.14	CCP_MauG	Di-haem cytochrome c peroxidase
Lamellibrachia luymesi	QFXD01000227.1_9	COG0652	PpiB	Peptidyl-prolyl cis-trans isomerase (rotamase) - cyclophilin family	O	K12736	PF00160.21	Pro_isomerase	Cyclophilin type peptidyl-prolyl cis-trans isomerase/CLD
Lamellibrachia luymesi	QFXD01000228.1_17	COG1180	PflA	Pyruvate-formate lyase-activating enzyme	O	K04069	PF04055.21	Radical_SAM	Radical SAM superfamily
Lamellibrachia luymesi	QFXD01000241.1_57	COG1999	COG1999	Uncharacterized protein SCO1/SenC/PrrC, involved in biogenesis of respiratory and photosynthetic systems	O	K07152	PF02630.14	SCO1-SenC	SCO1/SenC
Lamellibrachia luymesi	QFXD01000248.1_2	COG2135	COG2135	Uncharacterized conserved protein	O		PF02586.14	SRAP	SOS response associated peptidase (SRAP)
Lamellibrachia luymesi	QFXD01000248.1_3	COG2135	COG2135	Uncharacterized conserved protein	O		PF02586.14	SRAP	SOS response associated peptidase (SRAP)
Lamellibrachia luymesi	QFXD01000274.1_19	COG1180	PflA	Pyruvate-formate lyase-activating enzyme	O
Lamellibrachia luymesi	QFXD01000295.1_8	COG2077	Tpx	Peroxiredoxin	O	K11065	PF08534.10	Redoxin	Redoxin
Lamellibrachia luymesi	QFXD01000326.1_15	COG4870	COG4870	Cysteine protease	O		PF00112.23	Peptidase_C1	Papain family cysteine protease
Lamellibrachia luymesi	QFXD01000328.1_2	COG2166	sufE	Cysteine desulfurase SufE subunit	O	K02426	PF02657.15	SufE	Fe-S metabolism associated domain
Lamellibrachia luymesi	QFXD01000328.1_3	COG0719	SufB	Cysteine desulfurase activator SufB	O	K09015	PF01458.17	UPF0051	Uncharacterized protein family (UPF0051)
Lamellibrachia luymesi	QFXD01000328.1_4	COG0396	sufC	Cysteine desulfurase activator ATPase	O	K09013	PF00005.27	ABC_tran	ABC transporter
Lamellibrachia luymesi	QFXD01000328.1_5	COG0719	SufB	Cysteine desulfurase activator SufB	O	K09014	PF01458.17	UPF0051	Uncharacterized protein family (UPF0051)
Lamellibrachia luymesi	QFXD01000328.1_6	COG0719	SufB	Cysteine desulfurase activator SufB	O
Escarpia spicata	QFXE01000001.1_245	COG0425	SirA	Predicted redox protein, regulator of disulfide bond formation	O	K04085	PF01206.17	TusA	Sulfurtransferase TusA
Escarpia spicata	QFXE01000001.1_309	COG2234	Iap	Predicted aminopeptidases	O		PF04389.17	Peptidase_M28	Peptidase family M28
Escarpia spicata	QFXE01000002.1_124	COG2077	Tpx	Peroxiredoxin	O	K11065	PF08534.10	Redoxin	Redoxin
Escarpia spicata	QFXE01000005.1_10	COG0719	SufB	Cysteine desulfurase activator SufB	O	K09014	PF01458.17	UPF0051	Uncharacterized protein family (UPF0051)
Escarpia spicata	QFXE01000005.1_11	COG0396	sufC	Cysteine desulfurase activator ATPase	O	K09013	PF00005.27	ABC_tran	ABC transporter
Escarpia spicata	QFXE01000005.1_12	COG0719	SufB	Cysteine desulfurase activator SufB	O	K09015	PF01458.17	UPF0051	Uncharacterized protein family (UPF0051)
Escarpia spicata	QFXE01000005.1_13	COG2166	sufE	Cysteine desulfurase SufE subunit	O	K02426	PF02657.15	SufE	Fe-S metabolism associated domain
Escarpia spicata	QFXE01000005.1_51	COG4870	COG4870	Cysteine protease	O		PF00112.23	Peptidase_C1	Papain family cysteine protease
Escarpia spicata	QFXE01000005.1_530	COG1703	ArgK	Putative periplasmic protein kinase ArgK and related GTPases of G3E family	O		PF13191.6	AAA_16	AAA ATPase domain
Escarpia spicata	QFXE01000005.1_546	COG1262	COG1262	Uncharacterized conserved protein	O		PF03781.16	FGE-sulfatase	Sulfatase-modifying factor enzyme 1
Escarpia spicata	QFXE01000007.1_176	COG0425	SirA	Predicted redox protein, regulator of disulfide bond formation	O		PF01206.17	TusA	Sulfurtransferase TusA
Escarpia spicata	QFXE01000008.1_273	COG0265	DegQ	Trypsin-like serine proteases, typically periplasmic, contain C-terminal PDZ domain	O	K04771	PF13365.6	Trypsin_2	Trypsin-like peptidase domain
Escarpia spicata	QFXE01000008.1_277	COG1262	COG1262	Uncharacterized conserved protein	O		PF03781.16	FGE-sulfatase	Sulfatase-modifying factor enzyme 1
Escarpia spicata	QFXE01000011.1_26	COG1999	COG1999	Uncharacterized protein SCO1/SenC/PrrC, involved in biogenesis of respiratory and photosynthetic systems	O	K07152	PF02630.14	SCO1-SenC	SCO1/SenC
Escarpia spicata	QFXE01000013.1_238	COG2020	STE14	Putative protein-S-isoprenylcysteine methyltransferase	O		PF04191.13	PEMT	Phospholipid methyltransferase
Escarpia spicata	QFXE01000014.1_31	COG0678	AHP1	Peroxiredoxin	O	K03386	PF08534.10	Redoxin	Redoxin
Escarpia spicata	QFXE01000017.1_58	COG1858	MauG	Cytochrome c peroxidase	O		PF03150.14	CCP_MauG	Di-haem cytochrome c peroxidase
Escarpia spicata	QFXE01000017.1_87	COG0542	clpA	ATP-binding subunits of Clp protease and DnaK/DnaJ chaperones	O	K11907	PF07724.14	AAA_2	AAA domain (Cdc48 subfamily)
Escarpia spicata	QFXE01000018.1_178	COG1180	PflA	Pyruvate-formate lyase-activating enzyme	O	K04069	PF04055.21	Radical_SAM	Radical SAM superfamily
Escarpia spicata	QFXE01000021.1_110	COG1225	Bcp	Peroxiredoxin	O		PF00578.21	AhpC-TSA	AhpC/TSA family
Paraescarpia echinospica	1_257	COG2059	Chromate transport protein ChrA	Chromate transport protein ChrA	P	K07240	PF02417.15	Chromate_transp	Chromate transporter	chromate transporter
Paraescarpia echinospica	1_266	COG0226	ABC-type phosphate transport system, periplasmic component	ABC-type phosphate transport system, periplasmic component	P	K02040	PF12849.7	PBP_like_2	PBP superfamily domain	phosphate transport system substrate-binding protein	ABC transporters
Paraescarpia echinospica	1_360	COG0226	ABC-type phosphate transport system, periplasmic component	ABC-type phosphate transport system, periplasmic component	P	K02040	PF12849.7	PBP_like_2	PBP superfamily domain	phosphate transport system substrate-binding protein	ABC transporters
Paraescarpia echinospica	1_365	COG2807	Cyanate permease	Cyanate permease	P	K08177	PF07690.16	MFS_1	Major Facilitator Superfamily	MFS transporter, OFA family, oxalate/formate antiporter
Paraescarpia echinospica	2_192	COG0306	Phosphate/sulphate permeases	Phosphate/sulphate permeases	P	K03306	PF01384.20	PHO4	Phosphate transporter family	inorganic phosphate transporter, PiT family
Paraescarpia echinospica	2_193	COG1392	Phosphate transport regulator (distant homolog of PhoU)	Phosphate transport regulator (distant homolog of PhoU)	P	K07220	PF01865.16	PhoU_div	Protein of unknown function DUF47	hypothetical protein
Paraescarpia echinospica	2_6	COG1629	Outer membrane receptor proteins, mostly Fe transport	Outer membrane receptor proteins, mostly Fe transport	P	K02014	PF00593.24	TonB_dep_Rec	TonB dependent receptor	iron complex outermembrane recepter protein
Paraescarpia echinospica	3_127	COG2076	Membrane transporters of cations and cationic drugs	Membrane transporters of cations and cationic drugs	P	K12962	PF00893.19	Multi_Drug_Res	Small Multidrug Resistance protein	undecaprenyl phosphate-alpha-L-ara4N flippase subunit ArnE
Paraescarpia echinospica	3_21	COG0474	Cation transport ATPase	Cation transport ATPase	P	K01537	PF00122.20	E1-E2_ATPase	E1-E2 ATPase	Ca2+-transporting ATPase		EC:3.6.3.8
Paraescarpia echinospica	4_411	COG0226	ABC-type phosphate transport system, periplasmic component	ABC-type phosphate transport system, periplasmic component	P	K02040	PF12849.7	PBP_like_2	PBP superfamily domain	phosphate transport system substrate-binding protein	ABC transporters
Paraescarpia echinospica	4_74	COG4771	Outer membrane receptor for ferrienterochelin and colicins	Outer membrane receptor for ferrienterochelin and colicins	P	K02014	PF00593.24	TonB_dep_Rec	TonB dependent receptor	iron complex outermembrane recepter protein
Paraescarpia echinospica	5_108	COG0226	ABC-type phosphate transport system, periplasmic component	ABC-type phosphate transport system, periplasmic component	P	K02040	PF12849.7	PBP_like_2	PBP superfamily domain	phosphate transport system substrate-binding protein	ABC transporters
Paraescarpia echinospica	5_13	COG1055	Na+/H+ antiporter NhaD and related arsenite permeases	Na+/H+ antiporter NhaD and related arsenite permeases	P		PF03600.16	CitMHS	Citrate transporter
Paraescarpia echinospica	5_137	COG1117	ABC-type phosphate transport system, ATPase component	ABC-type phosphate transport system, ATPase component	P	K02036	PF00005.27	ABC_tran	ABC transporter	phosphate transport system ATP-binding protein	ABC transporters	EC:3.6.3.27
Paraescarpia echinospica	5_140	COG0704	Phosphate uptake regulator	Phosphate uptake regulator	P	K02039	PF01895.19	PhoU	PhoU domain	phosphate transport system protein
Paraescarpia echinospica	5_144	COG1283	Na+/phosphate symporter	Na+/phosphate symporter	P	K03324	PF02690.15	Na_Pi_cotrans	Na+/Pi-cotransporter	phosphate:Na+ symporter, PNaS family
Paraescarpia echinospica	5_146	COG0855	Polyphosphate kinase	Polyphosphate kinase	P	K00937	PF17941.1	PP_kinase_C_1	Polyphosphate kinase C-terminal domain 1	polyphosphate kinase	Oxidative phosphorylation	EC:2.7.4.1
Paraescarpia echinospica	5_2	COG0369	Sulfite reductase, alpha subunit (flavoprotein)	Sulfite reductase, alpha subunit (flavoprotein)	P	K02641	PF00175.21	NAD_binding_1	Oxidoreductase NAD-binding domain	ferredoxin--NADP+ reductase	Photosynthesis	EC:1.18.1.2
Paraescarpia echinospica	5_97	COG0607	Rhodanese-related sulfurtransferase	Rhodanese-related sulfurtransferase	P	K11996	PF00581.20	Rhodanese	Rhodanese-like domain	adenylyltransferase and sulfurtransferase	Sulfur relay system
Paraescarpia echinospica	6_522	COG2703	Hemerythrin	Hemerythrin	P	K07216	PF01814.23	Hemerythrin	Hemerythrin HHE cation binding domain	hemerythrin
Paraescarpia echinospica	6_632	COG1283	Na+/phosphate symporter	Na+/phosphate symporter	P	K03324	PF02690.15	Na_Pi_cotrans	Na+/Pi-cotransporter	phosphate:Na+ symporter, PNaS family
Paraescarpia echinospica	6_635	COG1055	Na+/H+ antiporter NhaD and related arsenite permeases	Na+/H+ antiporter NhaD and related arsenite permeases	P	K00274	PF03600.16	CitMHS	Citrate transporter	monoamine oxidase	Glycine, serine and threonine metabolism	EC:1.4.3.4
Paraescarpia echinospica	6_641	COG0704	Phosphate uptake regulator	Phosphate uptake regulator	P	K02039	PF01895.19	PhoU	PhoU domain	phosphate transport system protein
Paraescarpia echinospica	7_259	COG1629	Outer membrane receptor proteins, mostly Fe transport	Outer membrane receptor proteins, mostly Fe transport	P	K02014	PF00593.24	TonB_dep_Rec	TonB dependent receptor	iron complex outermembrane recepter protein
Paraescarpia echinospica	8_130	COG1055	Na+/H+ antiporter NhaD and related arsenite permeases	Na+/H+ antiporter NhaD and related arsenite permeases	P	K00274	PF03600.16	CitMHS	Citrate transporter	monoamine oxidase	Glycine, serine and threonine metabolism	EC:1.4.3.4
Paraescarpia echinospica	8_137	COG2703	Hemerythrin	Hemerythrin	P	K07216	PF01814.23	Hemerythrin	Hemerythrin HHE cation binding domain	hemerythrin
Paraescarpia echinospica	8_142	COG1320	Multisubunit Na+/H+ antiporter, MnhG subunit	Multisubunit Na+/H+ antiporter, MnhG subunit	P	K05571	PF03334.14	PhaG_MnhG_YufB	Na+/H+ antiporter subunit	multicomponent Na+:H+ antiporter subunit G
Paraescarpia echinospica	8_45	COG4771	Outer membrane receptor for ferrienterochelin and colicins	Outer membrane receptor for ferrienterochelin and colicins	P	K02014	PF00593.24	TonB_dep_Rec	TonB dependent receptor	iron complex outermembrane recepter protein
Paraescarpia echinospica	8_58	COG4531	ABC-type Zn2+ transport system, periplasmic component/surface adhesin	ABC-type Zn2+ transport system, periplasmic component/surface adhesin	P	K09815	PF01297.17	ZnuA	Zinc-uptake complex component A periplasmic	zinc transport system substrate-binding protein	ABC transporters
[truncated: 1,188 more rows]
