# Supplementary material for: Genomic, transcriptomic, and proteomic insights into the symbiosis of deep-sea tubeworm holobionts
Source: ISME J. 2019 Oct 8;14(1):135–50. doi: 10.1038/s41396-019-0520-y (PMC6908572; doi:10.1038/s41396-019-0520-y)
Supplement: Supplementary file 3 — Supplementary Excel Table S5 [file 41396_2019_520_MOESM3_ESM.xlsx]

## Sheet: Table S5-1
Table S5-1 The loss-of-function orthologous genes from the endosymbiont of vent- and seep- living species
Loss-of -function in vent-species
Vent-speceis	Sequence_ID	HMM	loss_of_function	Pfam_Function	COG_number	COG_description	class
Tevnia jerichonana	NZ_AFZB01000008.1_108	PF02910.20	1	Fumarate reductase flavoprotein C-term	COG1053	Succinate dehydrogenase/fumarate reductase, flavoprotein subunit	C
Tevnia jerichonana	NZ_AFZB01000008.1_108	PF00890.24	1	FAD binding domain	COG1053	Succinate dehydrogenase/fumarate reductase, flavoprotein subunit	C
Tevnia jerichonana	NZ_AFZB01000020.1_76	PF03030.16	1	Inorganic H+ pyrophosphatase	COG3808	Inorganic pyrophosphatase	C
Tevnia jerichonana	NZ_AFZB01000010.1_32	PF01098.19	1	Cell cycle protein	COG0772	Bacterial cell division membrane protein	D
Ridgeia piscesae	LDXT01000085.1_63	PF00155.21	1	Aminotransferase class I and II	COG0436	Aspartate/tyrosine/aromatic aminotransferase	E
Riftia pachyptila	NZ_AFOC01000009.1_47	PF00496.22	1	Bacterial extracellular solute-binding proteins, family 5 Middle	COG0747	ABC-type dipeptide transport system, periplasmic component	E
Riftia pachyptila	NZ_AFOC01000037.1_8	PF13393.6	1	Histidyl-tRNA synthetase	COG3705	ATP phosphoribosyltransferase involved in histidine biosynthesis	E
Tevnia jerichonana	NZ_AFZB01000004.1_2	PF13537.6	1	Glutamine amidotransferase domain	COG0367	Asparagine synthase (glutamine-hydrolyzing)	E
Tevnia jerichonana	NZ_AFZB01000004.1_2	PF00733.21	1	Asparagine synthase	COG0367	Asparagine synthase (glutamine-hydrolyzing)	E
Tevnia jerichonana	NZ_AFZB01000035.1_10	PF01546.28	1	Peptidase family M20/M25/M40	COG0624	Acetylornithine deacetylase/Succinyl-diaminopimelate desuccinylase and related deacylases	E
Ridgeia piscesae	LDXT01000096.1_19	PF02775.21	1	Thiamine pyrophosphate enzyme, C-terminal TPP binding domain	COG0028	Thiamine pyrophosphate-requiring enzymes [acetolactate synthase, pyruvate dehydrogenase (cytochrome), glyoxylate carboligase, phosphonopyruvate decarboxylase]	EH
Ridgeia piscesae	LDXT01000064.1_7	PF01295.18	1	Adenylate cyclase, class-I	COG3072	Adenylate cyclase	F
Riftia pachyptila	NZ_AFOC01000055.1_15	PF00185.24	1	Aspartate/ornithine carbamoyltransferase, Asp/Orn binding domain	COG0540	Aspartate carbamoyltransferase, catalytic chain	F
Tevnia jerichonana	NZ_AFZB01000028.1_33	PF01295.18	1	Adenylate cyclase, class-I	COG3072	Adenylate cyclase	F
Ridgeia piscesae	LDXT01000039.1_4	PF01182.20	1	Glucosamine-6-phosphate isomerases/6-phosphogluconolactonase	COG0363	6-phosphogluconolactonase/Glucosamine-6-phosphate isomerase/deaminase	G
Tevnia jerichonana	NZ_AFZB01000002.1_23	PF08003.11	1	Protein of unknown function (DUF1698)	COG2227	2-polyprenyl-3-methyl-5-hydroxy-6-metoxy-1,4-benzoquinol methylase	H
Riftia pachyptila	NZ_AFOC01000020.1_11	PF02780.20	1	Transketolase, C-terminal domain	COG1154	Deoxyxylulose-5-phosphate synthase	HI
Ridgeia piscesae	LDXT01000069.1_11	PF00494.19	1	Squalene/phytoene synthase	COG1562	Phytoene/squalene synthetase	I
Riftia pachyptila	NZ_AFOC01000058.1_6	PF00494.19	1	Squalene/phytoene synthase	COG1562	Phytoene/squalene synthetase	I
Tevnia jerichonana	NZ_AFZB01000004.1_139	PF00494.19	1	Squalene/phytoene synthase	COG1562	Phytoene/squalene synthetase	I
Tevnia jerichonana	NZ_AFZB01000013.1_81	PF02401.18	1	LytB protein	COG0761	Penicillin tolerance protein	IM
Riftia pachyptila	NZ_AFOC01000009.1_45	PF05958.11	1	tRNA (Uracil-5-)-methyltransferase	COG2265	SAM-dependent methyltransferases related to tRNA (uracil-5-)-methyltransferase	J
Riftia pachyptila	NZ_AFOC01000022.1_30	PF00152.20	1	tRNA synthetases class II (D, K and N)	COG0173	Aspartyl-tRNA synthetase	J
Tevnia jerichonana	NZ_AFZB01000035.1_1	PF01207.17	1	Dihydrouridine synthase (Dus)	COG0042	tRNA-dihydrouridine synthase	J
Tevnia jerichonana	NZ_AFZB01000098.1_1	PF00009.27	1	Elongation factor Tu GTP binding domain	COG0050	GTPases - translation elongation factors	J
Ridgeia piscesae	LDXT01000057.1_7	PF03309.14	1	Type III pantothenate kinase	COG1521	Putative transcriptional regulator, homolog of Bvg accessory factor	K
Riftia pachyptila	NZ_AFOC01000088.1_5	PF04998.17	1	RNA polymerase Rpb1, domain 5	COG0086	DNA-directed RNA polymerase, beta' subunit/160 kD subunit	K
Riftia pachyptila	NZ_AFOC01000109.1_4	PF03309.14	1	Type III pantothenate kinase	COG1521	Putative transcriptional regulator, homolog of Bvg accessory factor	K
Ridgeia piscesae	LDXT01000071.1_21	PF13487.6	1	HD domain	COG3437	Response regulator containing a CheY-like receiver domain and an HD-GYP domain	KT
Riftia pachyptila	NZ_AFOC01000040.1_3	PF13487.6	1	HD domain	COG3437	Response regulator containing a CheY-like receiver domain and an HD-GYP domain	KT
Riftia pachyptila	NZ_AFOC01000082.1_1	PF11898.8	1	Domain of unknown function (DUF3418)	COG1643	HrpA-like helicases	L
Tevnia jerichonana	NZ_AFZB01000061.1_5	PF00488.21	1	MutS domain V	COG0249	Mismatch repair ATPase (MutS family)	L
Ridgeia piscesae	LDXT01000059.1_5	PF01041.17	1	DegT/DnrJ/EryC1/StrS aminotransferase family	COG0399	Predicted pyridoxal phosphate-dependent enzyme apparently involved in regulation of cell wall biogenesis	M
Ridgeia piscesae	LDXT01000086.1_67	PF12794.7	1	Mechanosensitive ion channel inner membrane domain 1	COG3264	Small-conductance mechanosensitive channel	M
Ridgeia piscesae	LDXT01000095.1_104	PF16576.5	1	Barrel-sandwich domain of CusB or HlyD membrane-fusion	COG0845	Membrane-fusion protein	M
Ridgeia piscesae	LDXT01000095.1_104	PF13437.6	1	HlyD family secretion protein	COG0845	Membrane-fusion protein	M
Ridgeia piscesae	LDXT01000095.1_125	PF05170.14	1	AsmA family	COG2982	Uncharacterized protein involved in outer membrane biogenesis	M
Riftia pachyptila	NZ_AFOC01000003.1_9	PF05170.14	1	AsmA family	COG2982	Uncharacterized protein involved in outer membrane biogenesis	M
Riftia pachyptila	NZ_AFOC01000034.1_19	PF12794.7	1	Mechanosensitive ion channel inner membrane domain 1	COG3264	Small-conductance mechanosensitive channel	M
Riftia pachyptila	NZ_AFOC01000049.1_12	PF03717.15	1	Penicillin-binding Protein dimerisation domain	COG0768	Cell division protein FtsI/penicillin-binding protein 2	M
Riftia pachyptila	NZ_AFOC01000050.1_11	PF01041.17	1	DegT/DnrJ/EryC1/StrS aminotransferase family	COG0399	Predicted pyridoxal phosphate-dependent enzyme apparently involved in regulation of cell wall biogenesis	M
Tevnia jerichonana	NZ_AFZB01000001.1_136	PF01041.17	1	DegT/DnrJ/EryC1/StrS aminotransferase family	COG0399	Predicted pyridoxal phosphate-dependent enzyme apparently involved in regulation of cell wall biogenesis	M
Tevnia jerichonana	NZ_AFZB01000015.1_49	PF05170.14	1	AsmA family	COG2982	Uncharacterized protein involved in outer membrane biogenesis	M
Ridgeia piscesae	LDXT01000084.1_13	PF16363.5	1	GDP-mannose 4,6 dehydratase	COG0451	Nucleoside-diphosphate-sugar epimerases	MG
Ridgeia piscesae	LDXT01000084.1_15	PF16363.5	1	GDP-mannose 4,6 dehydratase	COG0451	Nucleoside-diphosphate-sugar epimerases	MG
Riftia pachyptila	NZ_AFOC01000004.1_4	PF00015.21	1	Methyl-accepting chemotaxis protein (MCP) signalling domain	COG0840	Methyl-accepting chemotaxis protein	NT
Tevnia jerichonana	NZ_AFZB01000028.1_15	PF11104.8	1	Type IV pilus assembly protein PilM;	COG4972	Tfp pilus assembly protein, ATPase PilM	NU
Riftia pachyptila	NZ_AFOC01000060.1_7	PF01556.18	1	DnaJ C terminal domain	COG0484	DnaJ-class molecular chaperone with C-terminal Zn finger domain	O
Tevnia jerichonana	NZ_AFZB01000008.1_75	PF13098.6	1	Thioredoxin-like domain	COG2143	Thioredoxin-related protein	O
Ridgeia piscesae	LDXT01000087.1_87	PF03600.16	1	Citrate transporter	COG1055	Na+/H+ antiporter NhaD and related arsenite permeases	P
Riftia pachyptila	NZ_AFOC01000028.1_36	PF01032.18	1	FecCD transport family	COG0609	ABC-type Fe3+-siderophore transport system, permease component	P
Riftia pachyptila	NZ_AFOC01000048.1_2	PF13531.6	1	Bacterial extracellular solute-binding protein	COG0725	ABC-type molybdate transport system, periplasmic component	P
Riftia pachyptila	NZ_AFOC01000057.1_5	PF12974.7	1	ABC transporter, phosphonate, periplasmic substrate-binding protein	COG3221	ABC-type phosphate/phosphonate transport system, periplasmic component	P
Riftia pachyptila	NZ_AFOC01000063.1_6	PF03595.17	1	Voltage-dependent anion channel	COG1275	Tellurite resistance protein and related permeases	P
Riftia pachyptila	NZ_AFOC01000089.1_16	PF03600.16	1	Citrate transporter	COG1055	Na+/H+ antiporter NhaD and related arsenite permeases	P
Riftia pachyptila	NZ_AFOC01000116.1_6	PF00909.21	1	Ammonium Transporter Family	COG0004	Ammonia permease	P
Tevnia jerichonana	NZ_AFZB01000001.1_181	PF03600.16	1	Citrate transporter	COG1055	Na+/H+ antiporter NhaD and related arsenite permeases	P
Ridgeia piscesae	LDXT01000076.1_61	PF12848.7	1	ABC transporter	COG0488	ATPase components of ABC transporters with duplicated ATPase domains	R
Ridgeia piscesae	LDXT01000093.1_111	PF00005.27	1	ABC transporter	COG4619	ABC-type uncharacterized transport system, ATPase component	R
Ridgeia piscesae	LDXT01000096.1_1	PF17746.1	1	SfsA N-terminal OB domain	COG1489	DNA-binding protein, stimulates sugar fermentation	R
Ridgeia piscesae	LDXT01000097.1_1	PF07992.14	1	Pyridine nucleotide-disulphide oxidoreductase	COG0446	Uncharacterized NAD(FAD)-dependent dehydrogenases	R
Riftia pachyptila	NZ_AFOC01000026.1_35	PF03176.15	1	MMPL family	COG1033	Predicted exporters of the RND superfamily	R
Riftia pachyptila	NZ_AFOC01000034.1_1	PF00005.27	1	ABC transporter	COG1123	ATPase components of various ABC-type transport systems, contain duplicated ATPase	R
Riftia pachyptila	NZ_AFOC01000147.1_3	PF01578.20	1	Cytochrome C assembly protein	COG4137	ABC-type uncharacterized transport system, permease component	R
Ridgeia piscesae	LDXT01000089.1_8	PF04751.14	1	Protein of unknown function (DUF615)	COG3028	Uncharacterized protein conserved in bacteria	S
Riftia pachyptila	NZ_AFOC01000046.1_16	PF04751.14	1	Protein of unknown function (DUF615)	COG3028	Uncharacterized protein conserved in bacteria	S
Tevnia jerichonana	NZ_AFZB01000003.1_137	PF04751.14	1	Protein of unknown function (DUF615)	COG3028	Uncharacterized protein conserved in bacteria	S
Ridgeia piscesae	LDXT01000073.1_32	PF00072.24	1	Response regulator receiver domain	COG2204	Response regulator containing CheY-like receiver, AAA-type ATPase, and DNA-binding domains	T
Ridgeia piscesae	LDXT01000076.1_60	PF11845.8	1	Protein of unknown function (DUF3365)	COG5001	Predicted signal transduction protein containing a membrane domain, an EAL and a GGDEF domain	T
Ridgeia piscesae	LDXT01000084.1_48	PF02518.26	1	Histidine kinase-, DNA gyrase B-, and HSP90-like ATPase	COG4252	Predicted transmembrane sensor domain	T
Ridgeia piscesae	LDXT01000085.1_6	PF00158.26	1	Sigma-54 interaction domain	COG2204	Response regulator containing CheY-like receiver, AAA-type ATPase, and DNA-binding domains	T
Ridgeia piscesae	LDXT01000089.1_1	PF08668.12	1	HDOD domain	COG1639	Predicted signal transduction protein	T
Ridgeia piscesae	LDXT01000095.1_57	PF02603.16	1	HPr Serine kinase N terminus	COG1493	Serine kinase of the HPr protein, regulates carbohydrate metabolism	T
Riftia pachyptila	NZ_AFOC01000016.1_28	PF02603.16	1	HPr Serine kinase N terminus	COG1493	Serine kinase of the HPr protein, regulates carbohydrate metabolism	T
Riftia pachyptila	NZ_AFOC01000081.1_6	PF00158.26	1	Sigma-54 interaction domain	COG2204	Response regulator containing CheY-like receiver, AAA-type ATPase, and DNA-binding domains	T
Tevnia jerichonana	NZ_AFZB01000002.1_5	PF00158.26	1	Sigma-54 interaction domain	COG2204	Response regulator containing CheY-like receiver, AAA-type ATPase, and DNA-binding domains	T
Tevnia jerichonana	NZ_AFZB01000008.1_61	PF13426.7	1	PAS domain	COG5001	Predicted signal transduction protein containing a membrane domain, an EAL and a GGDEF domain	T
Tevnia jerichonana	NZ_AFZB01000008.1_61	PF00990.21	1	Diguanylate cyclase, GGDEF domain	COG5001	Predicted signal transduction protein containing a membrane domain, an EAL and a GGDEF domain	T
Tevnia jerichonana	NZ_AFZB01000019.1_54	PF00990.21	1	Diguanylate cyclase, GGDEF domain	COG2199	FOG: GGDEF domain	T
Tevnia jerichonana	NZ_AFZB01000012.1_9	PF00196.19	1	Bacterial regulatory proteins, luxR family	COG2197	Response regulator containing a CheY-like receiver domain and an HTH DNA-binding domain	TK
Riftia pachyptila	NZ_AFOC01000147.1_2	PF02881.19	1	SRP54-type protein, helical bundle domain	COG0541	Signal recognition particle GTPase	U
Riftia pachyptila	NZ_AFOC01000147.1_2	PF02978.19	1	Signal peptide binding domain	COG0541	Signal recognition particle GTPase	U
Ridgeia piscesae	LDXT01000095.1_105	PF00873.19	1	AcrB/AcrD/AcrF family	COG0841	Cation/multidrug efflux pump	V
Riftia pachyptila	NZ_AFOC01000026.1_34	PF00873.19	1	AcrB/AcrD/AcrF family	COG0841	Cation/multidrug efflux pump	V
Tevnia jerichonana	NZ_AFZB01000001.1_203	PF00873.19	1	AcrB/AcrD/AcrF family	COG0841	Cation/multidrug efflux pump	V
Ridgeia piscesae	LDXT01000089.1_10	PF13584.6	1	Oxygen tolerance
Ridgeia piscesae	LDXT01000090.1_21	PF17228.2	1	Sulphur globule protein
Ridgeia piscesae	LDXT01000094.1_182	PF05635.11	1	23S rRNA-intervening sequence protein
Riftia pachyptila	NZ_AFOC01000001.1_59	PF05635.11	1	23S rRNA-intervening sequence protein
Riftia pachyptila	NZ_AFOC01000046.1_14	PF13584.6	1	Oxygen tolerance
Riftia pachyptila	NZ_AFOC01000106.1_10	PF17179.4	1	4Fe-4S dicluster domain
Tevnia jerichonana	NZ_AFZB01000001.1_242	PF06934.11	1	Fatty acid cis/trans isomerase (CTI)
Tevnia jerichonana	NZ_AFZB01000003.1_139	PF13584.6	1	Oxygen tolerance
Tevnia jerichonana	NZ_AFZB01000004.1_117	PF07793.11	1	Protein of unknown function (DUF1631)
Tevnia jerichonana	NZ_AFZB01000014.1_2	PF12069.8	1	Protein of unknown function (DUF3549)
Tevnia jerichonana	NZ_AFZB01000028.1_3	PF05635.11	1	23S rRNA-intervening sequence protein
Seep-speceis	Sequence_ID	HMM	loss_of_function	Pfam_Function	COG_number	COG_description	class
Paraescarpia	4_112	PF00890.24	1	FAD binding domain	COG1053	Succinate dehydrogenase/fumarate reductase, flavoprotein subunit	C
Paraescarpia	5_210	PF01619.18	1	proline oxidase/dehydrogenase	COG4230	Delta 1-pyrroline-5-carboxylate dehydrogenase	C
Paraescarpia	5_210	PF00171.22	1	Aldehyde dehydrogenase family	COG4230	Delta 1-pyrroline-5-carboxylate dehydrogenase	C
Paraescarpia	6_688	PF03116.15	1	NQR2, RnfD, RnfE family	COG4658	Predicted NADH:ubiquinone oxidoreductase, subunit RnfD	C
Lamellibrachia luymesi	QFXD01000020.1_2	PF00890.24	1	FAD binding domain	COG1053	Succinate dehydrogenase/fumarate reductase, flavoprotein subunit	C
Lamellibrachia luymesi	QFXD01000020.1_2	PF02910.20	1	Fumarate reductase flavoprotein C-term	COG1053	Succinate dehydrogenase/fumarate reductase, flavoprotein subunit	C
Lamellibrachia luymesi	QFXD01000295.1_6	PF03116.15	1	NQR2, RnfD, RnfE family	COG4658	Predicted NADH:ubiquinone oxidoreductase, subunit RnfD	C
Escarpia spicata	QFXE01000001.1_225	PF01992.16	1	ATP synthase (C/AC39) subunit	COG1527	Archaeal/vacuolar-type H+-ATPase subunit C	C
Escarpia spicata	QFXE01000001.1_268	PF04976.12	1	DMSO reductase anchor subunit (DmsC)	COG0437	Fe-S-cluster-containing hydrogenase components 1	C
Escarpia spicata	QFXE01000005.1_256	PF13686.6	1	DsrE/DsrF/DrsH-like family	COG2210	Peroxiredoxin family protein	C
Escarpia spicata	QFXE01000014.1_26	PF00890.24	1	FAD binding domain	COG1053	Succinate dehydrogenase/fumarate reductase, flavoprotein subunit	C
Paraescarpia	13_16	PF00585.18	1	C-terminal regulatory domain of Threonine dehydratase	COG1171	Threonine dehydratase	E
Paraescarpia	2_139	PF00733.21	1	Asparagine synthase	COG0367	Asparagine synthase (glutamine-hydrolyzing)	E
Paraescarpia	2_139	PF13537.6	1	Glutamine amidotransferase domain	COG0367	Asparagine synthase (glutamine-hydrolyzing)	E
Lamellibrachia luymesi	QFXD01000243.1_31	PF00155.21	1	Aminotransferase class I and II	COG0079	Histidinol-phosphate/aromatic aminotransferase and cobyric acid decarboxylase	E
Escarpia spicata	QFXE01000007.1_55	PF00155.21	1	Aminotransferase class I and II	COG0436	Aspartate/tyrosine/aromatic aminotransferase	E
Escarpia spicata	QFXE01000010.1_197	PF01262.21	1	Alanine dehydrogenase/PNT, C-terminal domain	COG0686	Alanine dehydrogenase	E
Escarpia spicata	QFXE01000020.1_49	PF00155.21	1	Aminotransferase class I and II	COG0079	Histidinol-phosphate/aromatic aminotransferase and cobyric acid decarboxylase	E
Paraescarpia	5_295	PF13507.6	1	CobB/CobQ-like glutamine amidotransferase domain	COG0046	Phosphoribosylformylglycinamidine (FGAM) synthase, synthetase domain	F
Paraescarpia	8_55	PF00343.20	1	Carbohydrate phosphorylase	COG0058	Glucan phosphorylase	G
Escarpia spicata	QFXE01000008.1_25	PF00343.20	1	Carbohydrate phosphorylase	COG0058	Glucan phosphorylase	G
Lamellibrachia luymesi	QFXD01000099.1_6	PF01061.24	1	ABC-2 type transporter	COG1682	ABC-type polysaccharide/polyol phosphate export systems, permease component	GM
Paraescarpia	9_186	PF07715.15	1	TonB-dependent Receptor Plug Domain	COG4206	Outer membrane cobalamin receptor protein	H
Lamellibrachia luymesi	QFXD01000220.1_22	PF07715.15	1	TonB-dependent Receptor Plug Domain	COG4206	Outer membrane cobalamin receptor protein	H
Escarpia spicata	QFXE01000020.1_134	PF07715.15	1	TonB-dependent Receptor Plug Domain	COG4206	Outer membrane cobalamin receptor protein	H
Lamellibrachia luymesi	QFXD01000175.1_38	PF03446.15	1	NAD binding domain of 6-phosphogluconate dehydrogenase	COG2084	3-hydroxyisobutyrate dehydrogenase and related beta-hydroxyacid dehydrogenases	I
Lamellibrachia luymesi	QFXD01000314.1_4	PF03279.13	1	Bacterial lipid A biosynthesis acyltransferase	COG1560	Lauroyl/myristoyl acyltransferase	I
Escarpia spicata	QFXE01000005.1_420	PF03279.13	1	Bacterial lipid A biosynthesis acyltransferase	COG1560	Lauroyl/myristoyl acyltransferase	I
Escarpia spicata	QFXE01000008.1_47	PF05494.12	1	MlaC protein	COG2854	ABC-type transport system involved in resistance to organic solvents, auxiliary component	I
Paraescarpia	3_72	PF03462.18	1	PCRF domain	COG1186	Protein chain release factor B	J
Paraescarpia	9_1	PF00398.20	1	Ribosomal RNA adenine dimethylase	COG0030	Dimethyladenosine transferase (rRNA methylation)	J
Lamellibrachia luymesi	QFXD01000061.1_5	PF03462.18	1	PCRF domain	COG1186	Protein chain release factor B	J
Escarpia spicata	QFXE01000001.1_235	PF03462.18	1	PCRF domain	COG1186	Protein chain release factor B	J
Escarpia spicata	QFXE01000005.1_123	PF16921.5	1	Tex protein YqgF-like domain	COG2183	Transcriptional accessory protein	K
Paraescarpia	12_70	PF02811.19	1	PHP domain	COG0587	DNA polymerase III, alpha subunit	L
Paraescarpia	6_335	PF04257.14	1	Exodeoxyribonuclease V, gamma subunit	COG1330	Exonuclease V gamma subunit	L
Paraescarpia	6_335	PF17946.1	1	RecC C-terminal domain	COG1330	Exonuclease V gamma subunit	L
Lamellibrachia luymesi	QFXD01000037.1_6	PF04257.14	1	Exodeoxyribonuclease V, gamma subunit	COG1330	Exonuclease V gamma subunit	L
Lamellibrachia luymesi	QFXD01000037.1_6	PF17946.1	1	RecC C-terminal domain	COG1330	Exonuclease V gamma subunit	L
Paraescarpia	1_326	PF13480.7	1	Acetyltransferase (GNAT) domain	COG5653	Protein involved in cellulose biosynthesis (CelD)	M
Paraescarpia	2_75	PF03279.13	1	Bacterial lipid A biosynthesis acyltransferase	COG1560	Lauroyl/myristoyl acyltransferase	M
Paraescarpia	4_229	PF01075.17	1	Glycosyltransferase family 9 (heptosyltransferase)	COG0859	ADP-heptose:LPS heptosyltransferase	M
Paraescarpia	9_324	PF01380.22	1	SIS domain	COG0449	Glucosamine 6-phosphate synthetase, contains amidotransferase and phosphosugar isomerase domains	M
Lamellibrachia luymesi	QFXD01000098.1_9	PF00924.18	1	Mechanosensitive ion channel	COG3264	Small-conductance mechanosensitive channel	M
Lamellibrachia luymesi	QFXD01000332.1_24	PF01380.22	1	SIS domain	COG0449	Glucosamine 6-phosphate synthetase, contains amidotransferase and phosphosugar isomerase domains	M
Escarpia spicata	QFXE01000005.1_2	PF04321.17	1	RmlD substrate binding domain	COG1091	dTDP-4-dehydrorhamnose reductase	M
Escarpia spicata	QFXE01000023.1_62	PF01380.22	1	SIS domain	COG0449	Glucosamine 6-phosphate synthetase, contains amidotransferase and phosphosugar isomerase domains	M
Lamellibrachia luymesi	QFXD01000037.1_11	PF00535.26	1	Glycosyl transferase family 2	COG1215	Glycosyltransferases, probably involved in cell wall biogenesis	N
Escarpia spicata	QFXE01000021.1_371	PF13480.7	1	Acetyltransferase (GNAT) domain	COG5653	Protein involved in cellulose biosynthesis (CelD)	N
Paraescarpia	7_34	PF00015.21	1	Methyl-accepting chemotaxis protein (MCP) signalling domain	COG0840	Methyl-accepting chemotaxis protein	NT
Lamellibrachia luymesi	QFXD01000268.1_2	PF00015.21	1	Methyl-accepting chemotaxis protein (MCP) signalling domain	COG0840	Methyl-accepting chemotaxis protein	NT
Paraescarpia	6_598	PF12019.8	1	Type II transport protein GspH	COG4970	Tfp pilus assembly protein FimT	NU
Escarpia spicata	QFXE01000018.1_52	PF12019.8	1	Type II transport protein GspH	COG4970	Tfp pilus assembly protein FimT	NW
Paraescarpia	2_99	PF00012.20	1	Hsp70 protein	COG0443	Molecular chaperone	O
Escarpia spicata	QFXE01000005.1_433	PF00012.20	1	Hsp70 protein	COG0443	Molecular chaperone	O
Escarpia spicata	QFXE01000008.1_19	PF13335.6	1	Magnesium chelatase, subunit ChlI C-terminal	COG0606	Predicted ATPase with chaperone activity	O
Escarpia spicata	QFXE01000013.1_253	PF05362.13	1	Lon protease (S16) C-terminal proteolytic domain	COG0466	ATP-dependent Lon protease, bacterial type	O
Paraescarpia	1_383	PF00194.21	1	Eukaryotic-type carbonic anhydrase	COG3338	Carbonic anhydrase	P
Paraescarpia	2_189	PF02690.15	1	Na+/Pi-cotransporter	COG1283	Na+/phosphate symporter	P
Paraescarpia	8_42	PF00909.21	1	Ammonium Transporter Family	COG0004	Ammonia permease	P
Lamellibrachia luymesi	QFXD01000025.1_16	PF02690.15	1	Na+/Pi-cotransporter	COG1283	Na+/phosphate symporter	P
Lamellibrachia luymesi	QFXD01000102.1_2	PF00593.24	1	TonB dependent receptor	COG1629	Outer membrane receptor proteins, mostly Fe transport	P
Lamellibrachia luymesi	QFXD01000211.1_5	PF00909.21	1	Ammonium Transporter Family	COG0004	Ammonia permease	P
Lamellibrachia luymesi	QFXD01000225.1_26	PF00194.21	1	Eukaryotic-type carbonic anhydrase	COG3338	Carbonic anhydrase	P
Lamellibrachia luymesi	QFXD01000241.1_43	PF00873.19	1	AcrB/AcrD/AcrF family	COG3696	Putative silver efflux pump	P
Escarpia spicata	QFXE01000001.1_239	PF00873.19	1	AcrB/AcrD/AcrF family	COG3696	Putative silver efflux pump	P
Paraescarpia	1_181	PF12796.7	1	Ankyrin repeats (3 copies)	COG0666	FOG: Ankyrin repeat	R
Lamellibrachia luymesi	QFXD01000175.1_27	PF01594.16	1	AI-2E family transporter	COG0628	Predicted permease, member of the PurR regulon	R
Lamellibrachia luymesi	QFXD01000178.1_11	PF03176.15	1	MMPL family	COG1033	Predicted exporters of the RND superfamily	R
Lamellibrachia luymesi	QFXD01000305.1_4	PF04879.16	1	Molybdopterin oxidoreductase Fe4S4 domain	COG3383	Uncharacterized anaerobic dehydrogenase	R
Escarpia spicata	QFXE01000007.1_98	PF04264.13	1	YceI-like domain	COG2353	Uncharacterized conserved protein	R
Paraescarpia	3_61	PF09968.9	1	Uncharacterized protein domain (DUF2202)	COG4902	Uncharacterized protein conserved in archaea	S
Lamellibrachia luymesi	QFXD01000202.1_8	PF02643.15	1	Uncharacterized ACR, COG1430	COG1430	Uncharacterized conserved protein	S
Lamellibrachia luymesi	QFXD01000317.1_10	PF00805.22	1	Pentapeptide repeats (8 copies)	COG1357	Pentapeptide repeats containing protein	S
Lamellibrachia luymesi	QFXD01000324.1_33	PF13116.6	1	Protein of unknown function	COG3164	Predicted membrane protein	S
Escarpia spicata	QFXE01000021.1_252	PF01925.19	1	Sulfite exporter TauE/SafE	COG0730	Predicted permeases	S
Paraescarpia	7_33	PF08668.12	1	HDOD domain	COG1639	Predicted signal transduction protein	T
Lamellibrachia luymesi	QFXD01000045.1_12	PF12796.7	1	Ankyrin repeats (3 copies)	COG0666	FOG: Ankyrin repeat	T
Lamellibrachia luymesi	QFXD01000132.1_3	PF00990.21	1	Diguanylate cyclase, GGDEF domain	COG2199	c-di-GMP synthetase (diguanylate cyclase, GGDEF domain)	T
Lamellibrachia luymesi	QFXD01000227.1_58	PF08668.12	1	HDOD domain	COG1639	Predicted signal transduction protein	T
Lamellibrachia luymesi	QFXD01000241.1_54	PF12796.7	1	Ankyrin repeats (3 copies)	COG0666	FOG: Ankyrin repeat	T
Lamellibrachia luymesi	QFXD01000323.1_2	PF08668.12	1	HDOD domain	COG1639	Predicted signal transduction protein	T
Escarpia spicata	QFXE01000007.1_170	PF00149.28	1	Calcineurin-like phosphoesterase	COG1409	Predicted phosphohydrolases	T
Escarpia spicata	QFXE01000007.1_94	PF00072.24	1	Response regulator receiver domain	COG2204	Response regulator containing CheY-like receiver, AAA-type ATPase, and DNA-binding domains	T
Escarpia spicata	QFXE01000008.1_157	PF08668.12	1	HDOD domain	COG1639	Predicted signal transduction protein	T
Escarpia spicata	QFXE01000014.1_108	PF00990.21	1	Diguanylate cyclase, GGDEF domain	COG2200	c-di-GMP phosphodiesterase class I (EAL domain)	T
Escarpia spicata	QFXE01000014.1_108	PF00563.20	1	EAL domain	COG2200	c-di-GMP phosphodiesterase class I (EAL domain)	T
Escarpia spicata	QFXE01000021.1_238	PF12796.7	1	Ankyrin repeats (3 copies)	COG0666	FOG: Ankyrin repeat	T
Lamellibrachia luymesi	QFXD01000023.1_12	PF00072.24	1	Response regulator receiver domain	COG4566	Response regulator	TK
Lamellibrachia luymesi	QFXD01000245.1_2	PF00563.20	1	EAL domain	COG3706	Response regulator containing a CheY-like receiver domain and a GGDEF domain	TK
Escarpia spicata	QFXE01000001.1_217	PF00563.20	1	EAL domain	COG3706	Response regulator containing a CheY-like receiver domain and a GGDEF domain	TK
Paraescarpia	2_35	PF00873.19	1	AcrB/AcrD/AcrF family	COG0841	Cation/multidrug efflux pump	V
Lamellibrachia luymesi	QFXD01000185.1_5	PF00873.19	1	AcrB/AcrD/AcrF family	COG0841	Cation/multidrug efflux pump	V
Escarpia spicata	QFXE01000007.1_100	PF00873.19	1	AcrB/AcrD/AcrF family	COG0841	Cation/multidrug efflux pump	V
Escarpia spicata	QFXE01000021.1_102	PF00873.19	1	AcrB/AcrD/AcrF family	COG0841	Cation/multidrug efflux pump	V
Escarpia spicata	QFXE01000005.1_267	PF13751.6	1	Transposase DDE domain	COG3666	Transposase and inactivated derivatives	X
Paraescarpia	1_104	PF09481.10	1	CRISPR-associated protein Cse1 (CRISPR_cse1)
Paraescarpia	6_721	PF11984.8	1	Protein of unknown function (DUF3485)
Paraescarpia	9_68	PF11304.8	1	Protein of unknown function (DUF3106)
Lamellibrachia luymesi	QFXD01000321.1_5	PF11984.8	1	Protein of unknown function (DUF3485)
Escarpia spicata	QFXE01000002.1_88	PF11984.8	1	Protein of unknown function (DUF3485)
Escarpia spicata	QFXE01000020.1_16	PF11304.8	1	Protein of unknown function (DUF3106)
Escarpia spicata	QFXE01000020.1_185	PF08889.11	1	WbqC-like protein family

## Sheet: Table S5-2
Table S5-2 The loss-of-function orthologous genes from the endosymbionts of Paraescarpia and other seep-living species
Loss-of -function in Paraescarpia
Species	Sequence_ID	HMM	Function_annotation	COG number	description	class
Paraescarpia	6_482	PF01564.17	Spermine/spermidine synthase domain	COG0348	Polyferredoxin	C
Paraescarpia	6_396	PF13103.6	TonB C terminal	COG1196	Chromosome segregation ATPases	D
Paraescarpia	4_361	PF13699.6	Domain of unknown function (DUF4157)	COG1196	Chromosome segregation ATPases	D
Paraescarpia	1_199	PF02878.16	Phosphoglucomutase/phosphomannomutase, alpha/beta/alpha domain I	COG1109	Phosphomannomutase	G
Paraescarpia	1_199	PF02879.16	Phosphoglucomutase/phosphomannomutase, alpha/beta/alpha domain II	COG1109	Phosphomannomutase	G
Paraescarpia	7_133	PF17674.1	HHH domain	COG2183	Transcriptional accessory protein	K
Paraescarpia	6_829	PF16576.5	Barrel-sandwich domain of CusB or HlyD membrane-fusion	COG0845	Membrane-fusion protein	M
Paraescarpia	1_343	PF08447.12	Per-Arnt-Sim (PAS) domain	COG0840	Methyl-accepting chemotaxis protein	NT
Paraescarpia	5_77	PF02518.26	GHKL domain (Gyrase, Hsp90, Histidine Kinase, MutL)	COG0643	Chemotaxis protein histidine kinase and related kinases	NT
Paraescarpia	8_49	PF01078.21	Magnesium chelatase	COG0606	Predicted ATPase with chaperone activity	O
Paraescarpia	4_354	PF05954.11	Phage late control gene D protein (GPD)	COG3500	Phage protein D	R
Paraescarpia	2_169	PF13432.6	Tetratricopeptide repeat	COG5271	AAA ATPase containing von Willebrand factor type A (vWA) domain	R
Paraescarpia	6_25	PF05036.13	Sporulation related domain	COG3266	Uncharacterized protein conserved in bacteria	S
Paraescarpia	8_22	PF13401.6	AAA proteins or ATPases associated with diverse cellular activities	COG3267	Type II secretory pathway, component ExeA (predicted ATPase)	U
Paraescarpia	7_156	PF13432.6	Tetratricopeptide repeat
Paraescarpia	6_494	PF11154.8	Protein of unknown function (DUF2934)
Loss-of -function in other seep-living species
Other seep-living species	Sequence_ID	HMM	Function_annotation	COG number	description	class
Escarpia spicata	QFXE01000002.1_10	PF02662.16	Methyl-viologen-reducing hydrogenase, delta subunit	COG1908	Coenzyme F420-reducing hydrogenase, delta subunit	C
Escarpia spicata	QFXE01000010.1_197	PF05222.15	Alanine dehydrogenase/PNT, N-terminal domain	COG0686	Alanine dehydrogenase	E
Escarpia spicata	QFXE01000010.1_197	PF01262.21	Alanine dehydrogenase/PNT, C-terminal domain	COG0686	Alanine dehydrogenase	E
Escarpia spicata	QFXE01000018.1_176	PF12801.7	4Fe-4S binding domain	COG0421	Spermidine synthase	E
Escarpia spicata	QFXE01000018.1_176	PF04205.14	FMN-binding domain	COG0421	Spermidine synthase	E
Lamellibrachia luymesi	QFXD01000252.1_3	PF02880.16	Phosphoglucomutase/phosphomannomutase, alpha/beta/alpha domain III	COG1109	Phosphomannomutase	G
Lamellibrachia luymesi	QFXD01000252.1_3	PF00408.20	Phosphoglucomutase/phosphomannomutase, C-terminal domain	COG1109	Phosphomannomutase	G
Escarpia spicata	QFXE01000008.1_265	PF00343.20	Carbohydrate phosphorylase	COG0058	Glucan phosphorylase	G
Escarpia spicata	QFXE01000021.1_307	PF02887.16	Pyruvate kinase, alpha/beta domain	COG0469	Pyruvate kinase	G
Escarpia spicata	QFXE01000021.1_307	PF00224.21	Pyruvate kinase, barrel domain	COG0469	Pyruvate kinase	G
Lamellibrachia luymesi	QFXD01000287.1_4	PF13519.6	Von Willebrand factor type A domain	COG1240	Mg-chelatase subunit ChlD	H
Escarpia spicata	QFXE01000012.1_13	PF01250.17	Ribosomal protein S6	COG0360	Ribosomal protein S6	J
Escarpia spicata	QFXE01000005.1_123	PF09371.10	Tex-like protein N-terminal domain	COG2183	Transcriptional accessory protein	K
Escarpia spicata	QFXE01000005.1_123	PF12836.7	Helix-hairpin-helix motif	COG2183	Transcriptional accessory protein	K
Escarpia spicata	QFXE01000005.1_123	PF00575.23	S1 RNA binding domain	COG2183	Transcriptional accessory protein	K
Escarpia spicata	QFXE01000005.1_123	PF16921.5	Tex protein YqgF-like domain	COG2183	Transcriptional accessory protein	K
Lamellibrachia luymesi	QFXD01000268.1_2	PF00015.21	Methyl-accepting chemotaxis protein (MCP) signalling domain	COG0840	Methyl-accepting chemotaxis protein	NT
Escarpia spicata	QFXE01000006.1_19	PF02895.14	Two-component regulatory system, Signal transducing histidine kinase, homodimeric domain	COG0643	Chemotaxis protein histidine kinase and related kinases	NT
Escarpia spicata	QFXE01000006.1_19	PF01584.19	CheW-like domain	COG0643	Chemotaxis protein histidine kinase and related kinases	NT
Escarpia spicata	QFXE01000006.1_19	PF01627.23	histidine-containing phosphotransfer (HPt) domain	COG0643	Chemotaxis protein histidine kinase and related kinases	NT
Escarpia spicata	QFXE01000021.1_387	PF00672.25	HAMP domain	COG0840	Methyl-accepting chemotaxis protein	NT
Escarpia spicata	QFXE01000021.1_387	PF14827.6	Double sensory domain of two-component sensor kinase	COG0840	Methyl-accepting chemotaxis protein	NT
Escarpia spicata	QFXE01000021.1_387	PF00015.21	Methyl-accepting chemotaxis protein (MCP) signalling domain	COG0840	Methyl-accepting chemotaxis protein	NT
Escarpia spicata	QFXE01000021.1_241	PF00437.20	Type II/IV secretion system protein	COG2805	Tfp pilus assembly protein, pilus retraction ATPase PilT	NW
Escarpia spicata	QFXE01000001.1_301	PF02631.16	Regulatory protein RecX	COG2137	Uncharacterized protein conserved in bacteria	O
Escarpia spicata	QFXE01000008.1_19	PF13541.6	Subunit ChlI of Mg-chelatase	COG0606	Predicted ATPase with chaperone activity	O
Escarpia spicata	QFXE01000008.1_19	PF13335.6	Magnesium chelatase, subunit ChlI C-terminal	COG0606	Predicted ATPase with chaperone activity	O
Escarpia spicata	QFXE01000008.1_63	PF01145.25	SPFH domain / Band 7 family	COG0330	Membrane protease subunits, stomatin/prohibitin homologs	O
Lamellibrachia luymesi	QFXD01000241.1_43	PF00873.19	AcrB/AcrD/AcrF family	COG3696	Putative silver efflux pump	P
Lamellibrachia luymesi	QFXD01000175.1_27	PF01594.16	AI-2E family transporter	COG0628	Predicted permease, member of the PurR regulon	R
Lamellibrachia luymesi	QFXD01000178.1_11	PF03176.15	MMPL family	COG1033	Predicted exporters of the RND superfamily	R
Escarpia spicata	QFXE01000007.1_178	PF12256.8	Insecticide toxin TcdB middle/N-terminal region	COG3209	Rhs family protein	R
Escarpia spicata	QFXE01000007.1_178	PF03534.13	Salmonella virulence plasmid 65kDa B protein	COG3209	Rhs family protein	R
Lamellibrachia luymesi	QFXD01000072.1_3	PF00805.22	Pentapeptide repeats	COG1357	Pentapeptide repeats containing protein	S
Lamellibrachia luymesi	QFXD01000202.1_8	PF02643.15	Uncharacterized ACR, COG1430	COG1430	Uncharacterized conserved protein	S
Lamellibrachia luymesi	QFXD01000122.1_11	PF04357.13	TamB, inner membrane protein subunit of TAM complex	COG2911	Uncharacterized protein conserved in bacteria	U
Escarpia spicata	QFXE01000007.1_35	PF18582.1	Hydrazine synthase alpha subunit middle domain	COG0823	Periplasmic component of the Tol biopolymer transport system	U
Lamellibrachia luymesi	QFXD01000069.1_1	PF05359.11	Domain of Unknown Function (DUF748)
Lamellibrachia luymesi	QFXD01000069.1_1	PF05359.11	Domain of Unknown Function (DUF749)
Escarpia spicata	QFXE01000013.1_24	PF17228.2	Sulphur globule protein
Escarpia spicata	QFXE01000014.1_10	PF12118.8	SprA-related family
