# Supplementary material for: Genomic, transcriptomic, and proteomic insights into the symbiosis of deep-sea tubeworm holobionts
Source: ISME J. 2019 Oct 8;14(1):135–50. doi: 10.1038/s41396-019-0520-y (PMC6908572; doi:10.1038/s41396-019-0520-y)
Supplement: Supplementary file 4 — Supplementary Excel Table S8 [file 41396_2019_520_MOESM4_ESM.xlsx]

## Sheet: Table S8-1 Symbiont transcripts
Table S8-1 The annotation and expression level of symbiont transcripts
Name	Length	Sequence Description	Mapping GO ID	Mapping GO Term	Mapping GO Category	KO	KO Annotation	EffectiveLength	TPM_T	NumReads	EffectiveLength	TPM_P	NumReads	EffectiveLength	TPM_V	NumReads
Pec_DN84147C0G1I1	338	hypothetical protein, partial	-	-	-	-	-	150.264	99446	3135	157.76	89.0653	1	200.425	359.992	7
Pec_DN78589C0G1I1	1928	secreted esterase	GO:0006508-IEA;GO:0004252-IEA	proteolysis-IEA;serine-type endopeptidase activity-IEA	Biological Process-IEA;Molecular Function-IEA	-	-	1727.47	48259.8	17490	1742.35	24.193	3	1787.88	1031.96	179
Pec_DN83696C0G1I2	4487	nitrous-oxide reductase	GO:0016491-IEA;GO:0055114-IEA;GO:0050304-IEA	oxidoreductase activity-IEA;oxidation-reduction process-IEA;nitrous-oxide reductase activity-IEA	Molecular Function-IEA;Biological Process-IEA;Molecular Function-IEA	K00376	nosZ; nitrous-oxide reductase [EC	4286.47	39765.2	35760	4301.35	22.8664	7	4346.88	18.9697	8
Pec_DN96205C0G1I1	1629	ribulose 1,5-bisphosphate carboxylase	GO:0000287-IEA;GO:0016829-IEA;GO:0016984-IEA;GO:0015977-IEA	magnesium ion binding-IEA;lyase activity-IEA;ribulose-bisphosphate carboxylase activity-IEA;carbon fixation-IEA	Molecular Function-IEA;Molecular Function-IEA;Molecular Function-IEA;Biological Process-IEA	K01601	rbcL; ribulose-bisphosphate carboxylase large chain [EC	1428.47	34956.7	10476	1443.35	9.73492	1	1488.88	27.6915	4
Pec_DN82760C0G1I2	1365	Outer membrane (porin)	GO:0055085-IEA;GO:0015288-IEA;GO:0016020-IEA;GO:0006810-IEA	transmembrane transport-IEA;porin activity-IEA;membrane-IEA;transport-IEA	Biological Process-IEA;Molecular Function-IEA;Cellular Component-IEA;Biological Process-IEA	K03285	TC.GBP; general bacterial porin, GBP family	1164.47	28997.2	7084	1179.35	11.9141	1	1224.88	16.8299	2
Pec_DN59899C0G1I1	309	sulfur globule	-	-	-	-	-	126.204	9328.84	247	131.517	0	0	172.919	0	0
Pec_DN124220C0G1I1	663	Rrf2 family transcriptional regulator	-	-	-	K13643	iscR; Rrf2 family transcriptional regulator, iron-sulfur cluster assembly transcription factor	462.755	8580.25	833	477.467	0	0	522.922	39.4222	2
Pec_DN76711C0G1I1	2721	adenylyl-sulfate reductase	GO:0016491-IEA;GO:0055114-IEA;GO:0009973-IEA	oxidoreductase activity-IEA;oxidation-reduction process-IEA;adenylyl-sulfate reductase activity-IEA	Molecular Function-IEA;Biological Process-IEA;Molecular Function-IEA	K00394	aprA; adenylylsulfate reductase, subunit A [EC	2520.47	6074.35	3212	2535.35	16.626	3	2580.88	0	0
Pec_DN65699C0G1I1	489	cytochrome class I	GO:0009055-IEA;GO:0020037-IEA	electron carrier activity-IEA;heme binding-IEA	Molecular Function-IEA;Molecular Function-IEA	K00540	0	290.346	4317.64	263	304.166	0	0	349.32	0	0
Pec_DN19511C0G1I1	2589	group II intron reverse transcriptase maturase	GO:0003964-IEA;GO:0006278-IEA	RNA-directed DNA polymerase activity-IEA;RNA-dependent DNA biosynthetic process-IEA	Molecular Function-IEA;Biological Process-IEA	K00986	E2.7.7.49; RNA-directed DNA polymerase [EC	2388.47	2514.53	1260	2403.35	0	0	2448.88	0	0
Pec_DN87004C0G1I1	572	sulfite dissimilatory-type subunit alpha	GO:0046872-IEA;GO:0016491-IEA;GO:0018551-IEA;GO:0020037-IEA;GO:0055114-IEA;GO:0051539-IEA;GO:0051536-IEA	metal ion binding-IEA;oxidoreductase activity-IEA;hydrogensulfite reductase activity-IEA;heme binding-IEA;oxidation-reduction process-IEA;4 iron, 4 sulfur cluster binding-IEA;iron-sulfur cluster binding-IEA	Molecular Function-IEA;Molecular Function-IEA;Molecular Function-IEA;Molecular Function-IEA;Biological Process-IEA;Molecular Function-IEA;Molecular Function-IEA	K11180	dsrA; dissimilatory sulfite reductase alpha subunit [EC	372.414	2444.63	191	386.614	0	0	432.313	0	0
Pec_DN86791C0G1I1	1587	sodium-translocating pyrophosphatase	GO:0000287-IEA;GO:0055085-IEA;GO:0004427-IEA;GO:0015992-IEA;GO:0016020-IEA;GO:0016021-IEA;GO:0009678-IEA;GO:0005887-IEA;GO:0016787-IEA	magnesium ion binding-IEA;transmembrane transport-IEA;inorganic diphosphatase activity-IEA;proton transport-IEA;membrane-IEA;integral component of membrane-IEA;hydrogen-translocating pyrophosphatase activity-IEA;integral component of plasma membrane-IEA;hydrolase activity-IEA	Molecular Function-IEA;Biological Process-IEA;Molecular Function-IEA;Biological Process-IEA;Cellular Component-IEA;Cellular Component-IEA;Molecular Function-IEA;Cellular Component-IEA;Molecular Function-IEA	K01507	ppa; inorganic pyrophosphatase [EC	1386.47	2427.17	706	1401.35	0	0	1446.88	0	0
Pec_DN63596C0G1I1	660	sulfur globule partial	-	-	-	-	-	459.755	2322.35	224	474.467	0	0	520.148	0	0
Pec_DN87004C0G3I1	2310	dissimilatory sulfite reductase	-	-	-	-	-	2109.47	1728.6	765	2124.35	0	0	2169.88	4.75019	1
Pec_DN90200C0G1I2	3798	isocitrate dehydrogenase	GO:0016616-IEA;GO:0046872-IEA;GO:0016491-IEA;GO:0006099-IEA;GO:0055114-IEA;GO:0004450-IEA	oxidoreductase activity, acting on the CH-OH group of donors, NAD or NADP as acceptor-IEA;metal ion binding-IEA;oxidoreductase activity-IEA;tricarboxylic acid cycle-IEA;oxidation-reduction process-IEA;isocitrate dehydrogenase (NADP+) activity-IEA	Molecular Function-IEA;Molecular Function-IEA;Molecular Function-IEA;Biological Process-IEA;Biological Process-IEA;Molecular Function-IEA	K00031	IDH1, IDH2, icd; isocitrate dehydrogenase [EC	3597.47	1656.22	1250	3612.35	0	0	3657.88	0	0
Pec_DN83799C0G1I3	1160	IS1595 family	-	-	-	K07489	K07489; transposase	959.468	1525.15	307	974.35	0	0	1019.88	0	0
Pec_DN81085C0G1I1	2316	molecular chaperone	GO:0000166-IEA;GO:0005737-IEA;GO:0042026-IEA;GO:0051082-IEA;GO:0005524-IEA;GO:0006457-IEA	nucleotide binding-IEA;cytoplasm-IEA;protein refolding-IEA;unfolded protein binding-IEA;ATP binding-IEA;protein folding-IEA	Molecular Function-IEA;Cellular Component-IEA;Biological Process-IEA;Molecular Function-IEA;Molecular Function-IEA;Biological Process-IEA	K04077	groEL, HSPD1; chaperonin GroEL	2115.47	1324.88	588	2130.35	0	0	2175.88	0	0
Pec_DN90200C0G3I1	5926	Aspartate oxidase	GO:0016491-IEA;GO:0008177-IEA;GO:0055114-IEA;GO:0000104-IEA	oxidoreductase activity-IEA;succinate dehydrogenase (ubiquinone) activity-IEA;oxidation-reduction process-IEA;succinate dehydrogenase activity-IEA	Molecular Function-IEA;Molecular Function-IEA;Biological Process-IEA;Molecular Function-IEA	K00278	nadB; L-aspartate oxidase [EC	5725.47	1263.77	1518	5740.35	0	0	5785.88	0	0
Pec_DN84336C0G1I1	3633	cytochrome c cbb3-type subunit I	GO:0004129-IEA;GO:0005506-IEA;GO:0016491-IEA;GO:0046872-IEA;GO:0045278-IEA;GO:0016020-IEA;GO:0016021-IEA;GO:0070469-IEA;GO:0055114-IEA;GO:0009060-IEA;GO:0009055-IEA;GO:0020037-IEA;GO:1902600-IEA	cytochrome-c oxidase activity-IEA;iron ion binding-IEA;oxidoreductase activity-IEA;metal ion binding-IEA;plasma membrane respiratory chain complex IV-IEA;membrane-IEA;integral component of membrane-IEA;respiratory chain-IEA;oxidation-reduction process-IEA;aerobic respiration-IEA;electron carrier activity-IEA;heme binding-IEA;hydrogen ion transmembrane transport-IEA	Molecular Function-IEA;Molecular Function-IEA;Molecular Function-IEA;Molecular Function-IEA;Cellular Component-IEA;Cellular Component-IEA;Cellular Component-IEA;Cellular Component-IEA;Biological Process-IEA;Biological Process-IEA;Molecular Function-IEA;Molecular Function-IEA;Biological Process-IEA	K00404	ccoN; cytochrome c oxidase cbb3-type subunit I [EC	3432.47	1253.97	903	3447.35	0	0	3492.88	0	0
Pec_DN80315C0G1I1	995	hypothetical protein	GO:0046373-IEA;GO:0016020-IEA;GO:0016021-IEA;GO:0046556-IEA	L-arabinose metabolic process-IEA;membrane-IEA;integral component of membrane-IEA;alpha-L-arabinofuranosidase activity-IEA	Biological Process-IEA;Cellular Component-IEA;Cellular Component-IEA;Molecular Function-IEA	-	-	794.605	1181.74	197	809.393	0	0	854.885	277.311	23
Pec_DN86791C0G2I1	1978	pyrophosphate-dependent phosphofructokinase	GO:0005737-IEA;GO:0046872-IEA;GO:0047334-IEA;GO:0006096-IEA;GO:0061615-IEA;GO:0016310-IEA;GO:0006002-IEA;GO:0016740-IEA;GO:0016301-IEA;GO:0003872-IEA;GO:0046835-IEA	cytoplasm-IEA;metal ion binding-IEA;diphosphate-fructose-6-phosphate 1-phosphotransferase activity-IEA;glycolytic process-IEA;glycolytic process through fructose-6-phosphate-IEA;phosphorylation-IEA;fructose 6-phosphate metabolic process-IEA;transferase activity-IEA;kinase activity-IEA;6-phosphofructokinase activity-IEA;carbohydrate phosphorylation-IEA	Cellular Component-IEA;Molecular Function-IEA;Molecular Function-IEA;Biological Process-IEA;Biological Process-IEA;Biological Process-IEA;Biological Process-IEA;Molecular Function-IEA;Molecular Function-IEA;Molecular Function-IEA;Biological Process-IEA	K00850	pfkA, PFK; 6-phosphofructokinase 1 [EC	1777.47	1040.48	388	1792.35	0	0	1837.88	0	0
Pec_DN88182C3G2I1	1191	ISxac3 transposase	-	-	-	-	-	990.468	996.175	207	1005.35	0	0	1050.88	0	0
Pec_DN33952C0G1I1	2204	protease modulator	GO:0008233-IEA;GO:0016020-IEA;GO:0006508-IEA;GO:0016021-IEA	peptidase activity-IEA;membrane-IEA;proteolysis-IEA;integral component of membrane-IEA	Molecular Function-IEA;Cellular Component-IEA;Biological Process-IEA;Cellular Component-IEA	K04088	hflK; membrane protease subunit HflK [EC	2003.47	908.838	382	2018.35	0	0	2063.88	0	0
Pec_DN88182C3G3I1	6559	50S ribosomal L2	GO:0003723-IEA;GO:0003735-IEA;GO:0030529-IEA;GO:0016740-IEA;GO:0015934-IEA;GO:0005840-IEA;GO:0019843-IEA;GO:0006412-IEA;GO:0005622-IEA	RNA binding-IEA;structural constituent of ribosome-IEA;intracellular ribonucleoprotein complex-IEA;transferase activity-IEA;large ribosomal subunit-IEA;ribosome-IEA;rRNA binding-IEA;translation-IEA;intracellular-IEA	Molecular Function-IEA;Molecular Function-IEA;Cellular Component-IEA;Molecular Function-IEA;Cellular Component-IEA;Cellular Component-IEA;Molecular Function-IEA;Biological Process-IEA;Cellular Component-IEA	K02886	RP-L2, MRPL2, rplB; large subunit ribosomal protein L2	6358.47	908.257	1211.59	6373.35	0	0	6418.88	0	0
Pec_DN79619C0G2I1	981	hypothetical protein, partial	-	-	-	-	-	780.605	891.512	146	795.393	0	0	840.885	0	0
Pec_DN824C0G1I1	358	MULTISPECIES: gamma-glutamyltranspeptidase	-	-	-	-	-	167.311	769.21	27	176.49	0	0	219.78	0	0
Pec_DN83546C1G2I1	2498	cytochrome c	GO:0050660-IEA;GO:0016491-IEA;GO:0055114-IEA	flavin adenine dinucleotide binding-IEA;oxidoreductase activity-IEA;oxidation-reduction process-IEA	Molecular Function-IEA;Molecular Function-IEA;Biological Process-IEA	K00540	0	2297.47	746.894	360	2312.35	0	0	2357.88	4.37145	1
Pec_DN90200C0G2I1	10339	ATP citrate beta subunit	GO:0016746-IEA;GO:0003878-IEA;GO:0048037-IEA;GO:0016829-IEA;GO:0016740-IEA;GO:0046912-IEA	transferase activity, transferring acyl groups-IEA;ATP citrate synthase activity-IEA;cofactor binding-IEA;lyase activity-IEA;transferase activity-IEA;transferase activity, transferring acyl groups, acyl groups converted into alkyl on transfer-IEA	Molecular Function-IEA;Molecular Function-IEA;Molecular Function-IEA;Molecular Function-IEA;Molecular Function-IEA;Molecular Function-IEA	K01902	sucD; succinyl-CoA synthetase alpha subunit [EC	10138.5	739.541	1573	10153.4	0	0	10198.9	1.01064	1
Pec_DN19320C0G1I1	407	50S ribosomal L19	GO:0003735-IEA;GO:0030529-IEA;GO:0005840-IEA;GO:0006412-IEA;GO:0005622-IEA	structural constituent of ribosome-IEA;intracellular ribonucleoprotein complex-IEA;ribosome-IEA;translation-IEA;intracellular-IEA	Molecular Function-IEA;Cellular Component-IEA;Cellular Component-IEA;Biological Process-IEA;Cellular Component-IEA	K02884	RP-L19, MRPL19, rplS; large subunit ribosomal protein L19	212.261	696.141	31	223.398	0	0	268.042	0	0
Pec_DN53753C0G1I1	757	heat-shock Hsp20	-	-	-	K13993	HSP20; HSP20 family protein	556.717	684.954	80	571.463	0	0	616.885	0	0
Pec_DN116837C0G1I1	986	aspartate kinase	GO:0008152-IEA;GO:0004072-IEA;GO:0009089-IEA;GO:0016310-IEA;GO:0016740-IEA;GO:0008652-IEA;GO:0016597-IEA;GO:0016301-IEA	metabolic process-IEA;aspartate kinase activity-IEA;lysine biosynthetic process via diaminopimelate-IEA;phosphorylation-IEA;transferase activity-IEA;cellular amino acid biosynthetic process-IEA;amino acid binding-IEA;kinase activity-IEA	Biological Process-IEA;Molecular Function-IEA;Biological Process-IEA;Biological Process-IEA;Molecular Function-IEA;Biological Process-IEA;Molecular Function-IEA;Molecular Function-IEA	K00928	lysC; aspartate kinase [EC	785.605	667.412	110	800.393	0	0	845.885	0	0
Pec_DN67579C0G3I1	357	succinyl- alpha subunit	GO:0008152-IEA;GO:0000166-IEA;GO:0003824-IEA;GO:0048037-IEA;GO:0016874-IEA;GO:0005524-IEA;GO:0004775-IEA	metabolic process-IEA;nucleotide binding-IEA;catalytic activity-IEA;cofactor binding-IEA;ligase activity-IEA;ATP binding-IEA;succinate-CoA ligase (ADP-forming) activity-IEA	Biological Process-IEA;Molecular Function-IEA;Molecular Function-IEA;Molecular Function-IEA;Molecular Function-IEA;Molecular Function-IEA;Molecular Function-IEA	K01902	sucD; succinyl-CoA synthetase alpha subunit [EC	166.419	658.765	23	175.556	0	0	218.892	0	0
Pec_DN102842C0G1I1	751	BAX inhibitor	GO:0016020-IEA;GO:0016021-IEA;GO:0043066-IEA	membrane-IEA;integral component of membrane-IEA;negative regulation of apoptotic process-IEA	Cellular Component-IEA;Cellular Component-IEA;Biological Process-IEA	K06890	K06890; uncharacterized protein	550.722	657.79	76	565.463	0	0	610.885	0	0
Pec_DN87004C0G4I1	7997	glutamate synthase	GO:0016491-IEA;GO:0055114-IEA;GO:0051536-IEA	oxidoreductase activity-IEA;oxidation-reduction process-IEA;iron-sulfur cluster binding-IEA	Molecular Function-IEA;Biological Process-IEA;Molecular Function-IEA	K00123	fdoG, fdfH; formate dehydrogenase major subunit [EC	7796.47	648.058	1060	7811.35	0	0	7856.88	0	0
Pec_DN66909C0G1I1	916	sulfur oxidation	GO:0016491-IEA;GO:0055114-IEA;GO:0051537-IEA	oxidoreductase activity-IEA;oxidation-reduction process-IEA;2 iron, 2 sulfur cluster binding-IEA	Molecular Function-IEA;Biological Process-IEA;Molecular Function-IEA	-	-	715.606	646.106	97	730.423	0	0	775.885	0	0
Pec_DN110256C0G1I1	377	D-tyrosyl-tRNA(Tyr) deacylase	GO:0005737-IEA;GO:0019478-IEA;GO:0016787-IEA;GO:0016788-IEA	cytoplasm-IEA;D-amino acid catabolic process-IEA;hydrolase activity-IEA;hydrolase activity, acting on ester bonds-IEA	Cellular Component-IEA;Biological Process-IEA;Molecular Function-IEA;Molecular Function-IEA	K07560	dtd, DTD1; D-tyrosyl-tRNA(Tyr) deacylase [EC	184.527	645.783	25	194.422	0	0	238.209	0	0
Pec_DN88182C3G1I1	7489	pre translocase subunit	GO:0006605-IEA;GO:0065002-IEA;GO:0016020-IEA;GO:0016021-IEA;GO:0015031-IEA;GO:0006810-IEA;GO:0043952-IEA;GO:0005622-IEA;GO:0005886-IEA	protein targeting-IEA;intracellular protein transmembrane transport-IEA;membrane-IEA;integral component of membrane-IEA;protein transport-IEA;transport-IEA;protein transport by the Sec complex-IEA;intracellular-IEA;plasma membrane-IEA	Biological Process-IEA;Biological Process-IEA;Cellular Component-IEA;Cellular Component-IEA;Biological Process-IEA;Biological Process-IEA;Biological Process-IEA;Cellular Component-IEA;Cellular Component-IEA	K03076	secY; preprotein translocase subunit SecY	7288.47	632.02	966.41	7303.35	0	0	7348.88	0	0
Pec_DN65198C0G1I1	5702	ATP synthase subunit alpha	GO:0000166-IEA;GO:0045261-IEA;GO:0046961-IEA;GO:0046034-IEA;GO:0016020-IEA;GO:0016820-IEA;GO:0016787-IEA;GO:0015986-IEA;GO:0033178-IEA;GO:0015992-IEA;GO:0015991-IEA;GO:0006810-IEA;GO:0006811-IEA;GO:0005524-IEA;GO:0042777-IEA;GO:0046933-IEA;GO:0005886-IEA;GO:0006754-IEA	nucleotide binding-IEA;proton-transporting ATP synthase complex, catalytic core F(1)-IEA;proton-transporting ATPase activity, rotational mechanism-IEA;ATP metabolic process-IEA;membrane-IEA;hydrolase activity, acting on acid anhydrides, catalyzing transmembrane movement of substances-IEA;hydrolase activity-IEA;ATP synthesis coupled proton transport-IEA;proton-transporting two-sector ATPase comple…	Molecular Function-IEA;Cellular Component-IEA;Molecular Function-IEA;Biological Process-IEA;Cellular Component-IEA;Molecular Function-IEA;Molecular Function-IEA;Biological Process-IEA;Cellular Component-IEA;Biological Process-IEA;Biological Process-IEA;Biological Process-IEA;Biological Process-IEA;Molecular Function-IEA;Biological Process-IEA;Molecular Function-IEA;Cellular Component-IEA;Biologic…	K02111	ATPF1A, atpA; F-type H+-transporting ATPase subunit alpha [EC	5501.47	627.286	724	5516.35	0	0	5561.88	1.85321	1
Pec_DN76934C0G1I1	1755	nitrite reductase	GO:0050421-IEA;GO:0016491-IEA;GO:0009055-IEA;GO:0020037-IEA;GO:0055114-IEA;GO:0050418-IEA	nitrite reductase (NO-forming) activity-IEA;oxidoreductase activity-IEA;electron carrier activity-IEA;heme binding-IEA;oxidation-reduction process-IEA;hydroxylamine reductase activity-IEA	Molecular Function-IEA;Molecular Function-IEA;Molecular Function-IEA;Molecular Function-IEA;Biological Process-IEA;Molecular Function-IEA	K05601	hcp; hydroxylamine reductase [EC	1554.47	625.539	204	1569.35	0	0	1614.88	0	0
Pec_DN53418C0G1I1	1470	photosynthetic synthase I	GO:0004601-IEA;GO:0016491-IEA;GO:0046872-IEA;GO:0009055-IEA;GO:0020037-IEA;GO:0055114-IEA;GO:0098869-IEA	peroxidase activity-IEA;oxidoreductase activity-IEA;metal ion binding-IEA;electron carrier activity-IEA;heme binding-IEA;oxidation-reduction process-IEA;cellular oxidant detoxification-IEA	Molecular Function-IEA;Molecular Function-IEA;Molecular Function-IEA;Molecular Function-IEA;Molecular Function-IEA;Biological Process-IEA;Biological Process-IEA	K00428	E1.11.1.5; cytochrome c peroxidase [EC	1269.47	615.783	164	1284.35	0	0	1329.88	0	0
Pec_DN79619C1G3I1	3049	hypothetical protein	-	-	-	-	-	2848.47	599.07	358	2863.35	14.7215	3	2908.88	3.54341	1
Pec_DN46352C0G1I1	2005	N-methylhydantoinase B oxoprolinase acetone alpha subunit	GO:0003824-IEA	catalytic activity-IEA	Molecular Function-IEA	K01474	hyuB; N-methylhydantoinase B [EC	1804.47	581.138	220	1819.35	0	0	1864.88	0	0
Pec_DN53306C0G1I1	507	heat shock Hsp20	-	-	-	K13993	HSP20; HSP20 family protein	308.068	557.008	36	322.016	0	0	367.32	0	0
Pec_DN1813C0G1I1	1067	RNA polymerase factor sigma-32	GO:0003677-IEA;GO:0001123-IEA;GO:0003700-IEA;GO:0005737-IEA;GO:0009408-IEA;GO:0010468-IEA;GO:0030435-IEA;GO:0016987-IEA;GO:0008270-IEA;GO:0006351-IEA;GO:0006352-IEA;GO:0006355-IEA;GO:0006950-IEA	DNA binding-IEA;transcription initiation from bacterial-type RNA polymerase promoter-IEA;transcription factor activity, sequence-specific DNA binding-IEA;cytoplasm-IEA;response to heat-IEA;regulation of gene expression-IEA;sporulation resulting in formation of a cellular spore-IEA;sigma factor activity-IEA;zinc ion binding-IEA;transcription, DNA-templated-IEA;DNA-templated transcription, initiati…	Molecular Function-IEA;Biological Process-IEA;Molecular Function-IEA;Cellular Component-IEA;Biological Process-IEA;Biological Process-IEA;Biological Process-IEA;Molecular Function-IEA;Molecular Function-IEA;Biological Process-IEA;Biological Process-IEA;Biological Process-IEA;Biological Process-IEA	K03089	SIG3.3.1, rpoH; RNA polymerase sigma-32 factor	866.468	555.616	101	881.35	0	0	926.883	0	0
Pec_DN79992C0G1I1	3063	oxaloacetate decarboxylase	GO:0006814-IEA;GO:0008948-IEA;GO:0003824-IEA;GO:0016829-IEA	sodium ion transport-IEA;oxaloacetate decarboxylase activity-IEA;catalytic activity-IEA;lyase activity-IEA	Biological Process-IEA;Molecular Function-IEA;Molecular Function-IEA;Molecular Function-IEA	K01571	oadA; oxaloacetate decarboxylase, alpha subunit [EC	2862.47	552.845	332	2877.35	0	0	2922.88	0	0
Pec_DN7587C1G1I1	313	hybrid sensor histidine kinase response regulator	GO:0006935-IEA;GO:0000155-IEA;GO:0005737-IEA;GO:0023014-IEA;GO:0000160-IEA;GO:0016772-IEA;GO:0016310-IEA;GO:0016740-IEA;GO:0018106-IEA;GO:0016301-IEA;GO:0007165-IEA;GO:0004673-IEA;GO:0004871-IEA	chemotaxis-IEA;phosphorelay sensor kinase activity-IEA;cytoplasm-IEA;signal transduction by protein phosphorylation-IEA;phosphorelay signal transduction system-IEA;transferase activity, transferring phosphorus-containing groups-IEA;phosphorylation-IEA;transferase activity-IEA;peptidyl-histidine phosphorylation-IEA;kinase activity-IEA;signal transduction-IEA;protein histidine kinase activity-IEA;s…	Biological Process-IEA;Molecular Function-IEA;Cellular Component-IEA;Biological Process-IEA;Biological Process-IEA;Molecular Function-IEA;Biological Process-IEA;Molecular Function-IEA;Biological Process-IEA;Molecular Function-IEA;Biological Process-IEA;Molecular Function-IEA;Molecular Function-IEA	K06596	chpA; chemosensory pili system protein ChpA (sensor histidine kinase/response regulator)	129.473	552.228	15	135.056	0	0	176.86	0	0
Pec_DN43291C0G1I1	779	50S ribosomal L25 general stress Ctc	GO:0008097-IEA;GO:0003723-IEA;GO:0003735-IEA;GO:0030529-IEA;GO:0019843-IEA;GO:0005840-IEA;GO:0006412-IEA	5S rRNA binding-IEA;RNA binding-IEA;structural constituent of ribosome-IEA;intracellular ribonucleoprotein complex-IEA;rRNA binding-IEA;ribosome-IEA;translation-IEA	Molecular Function-IEA;Molecular Function-IEA;Molecular Function-IEA;Cellular Component-IEA;Molecular Function-IEA;Cellular Component-IEA;Biological Process-IEA	K02897	RP-L25, rplY; large subunit ribosomal protein L25	578.707	551.851	67	593.463	0	0	638.885	0	0
Pec_DN81333C0G1I1	3673	molecular chaperone	GO:0000166-IEA;GO:0051082-IEA;GO:0005524-IEA;GO:0006457-IEA	nucleotide binding-IEA;unfolded protein binding-IEA;ATP binding-IEA;protein folding-IEA	Molecular Function-IEA;Molecular Function-IEA;Molecular Function-IEA;Biological Process-IEA	K04043	dnaK; molecular chaperone DnaK	3472.47	542.206	395	3487.35	0	0	3532.88	0	0
Pec_DN64152C0G1I1	865	aconitate hydratase	GO:0008152-IEA;GO:0016829-IEA;GO:0003994-IEA	metabolic process-IEA;lyase activity-IEA;aconitate hydratase activity-IEA	Biological Process-IEA;Molecular Function-IEA;Molecular Function-IEA	K01681	ACO, acnA; aconitate hydratase [EC	664.686	530.666	74	679.44	0	0	724.885	0	0
Pec_DN88182C1G2I1	2156	hypothetical protein UUU_44760	-	-	-	-	-	1955.47	526.513	216	1970.35	0	0	2015.88	0	0
Pec_DN66768C0G1I2	5201	Succinate dehydrogenase or fumarate flavo subunit	GO:0016627-IEA;GO:0050660-IEA;GO:0016491-IEA;GO:0006099-IEA;GO:0008177-IEA;GO:0016020-IEA;GO:0055114-IEA;GO:0022900-IEA;GO:0005886-IEA	oxidoreductase activity, acting on the CH-CH group of donors-IEA;flavin adenine dinucleotide binding-IEA;oxidoreductase activity-IEA;tricarboxylic acid cycle-IEA;succinate dehydrogenase (ubiquinone) activity-IEA;membrane-IEA;oxidation-reduction process-IEA;electron transport chain-IEA;plasma membrane-IEA	Molecular Function-IEA;Molecular Function-IEA;Molecular Function-IEA;Biological Process-IEA;Molecular Function-IEA;Cellular Component-IEA;Biological Process-IEA;Biological Process-IEA;Cellular Component-IEA	K00239	sdhA, frdA; succinate dehydrogenase / fumarate reductase, flavoprotein subunit [EC	5000.47	525.227	551	5015.35	0	0	5060.88	0	0
Pec_DN68028C0G1I1	1793	beta-ketoacyl-[acyl-carrier- ] synthase II	GO:0033817-IEA;GO:0008152-IEA;GO:0016746-IEA;GO:0016747-IEA;GO:0003824-IEA;GO:0016740-IEA;GO:0006633-IEA	beta-ketoacyl-acyl-carrier-protein synthase II activity-IEA;metabolic process-IEA;transferase activity, transferring acyl groups-IEA;transferase activity, transferring acyl groups other than amino-acyl groups-IEA;catalytic activity-IEA;transferase activity-IEA;fatty acid biosynthetic process-IEA	Molecular Function-IEA;Biological Process-IEA;Molecular Function-IEA;Molecular Function-IEA;Molecular Function-IEA;Molecular Function-IEA;Biological Process-IEA	K09458	fabF; 3-oxoacyl-[acyl-carrier-protein] synthase II [EC	1592.47	523.809	175	1607.35	0	0	1652.88	0	0
Pec_DN79969C0G1I1	2042	PKD domain-containing	GO:0005509-IEA	calcium ion binding-IEA	Molecular Function-IEA	-	-	1841.47	520.281	201	1856.35	0	0	1901.88	0	0
Pec_DN2113C0G1I1	335	transcription elongation factor	GO:0003677-IEA;GO:0003746-IEA;GO:0070063-IEA;GO:0006351-IEA;GO:0006355-IEA;GO:0032784-IEA;GO:0006414-IEA	DNA binding-IEA;translation elongation factor activity-IEA;RNA polymerase binding-IEA;transcription, DNA-templated-IEA;regulation of transcription, DNA-templated-IEA;regulation of DNA-templated transcription, elongation-IEA;translational elongation-IEA	Molecular Function-IEA;Molecular Function-IEA;Molecular Function-IEA;Biological Process-IEA;Biological Process-IEA;Biological Process-IEA;Biological Process-IEA	K03624	greA; transcription elongation factor GreA	147.778	516.079	16	155.031	0	0	197.49	0	0
Pec_DN56985C0G2I1	867	sulfur relay	GO:0016740-IEA	transferase activity-IEA	Molecular Function-IEA	K11179	tusE, dsrC; tRNA 2-thiouridine synthesizing protein E [EC	666.686	511.909	71.5992	681.44	0	0	726.885	0	0
Pec_DN33458C0G2I1	2062	Retron-type reverse transcriptase	GO:0003964-IEA;GO:0003723-IEA;GO:0006278-IEA	RNA-directed DNA polymerase activity-IEA;RNA binding-IEA;RNA-dependent DNA biosynthetic process-IEA	Molecular Function-IEA;Molecular Function-IEA;Biological Process-IEA	K00986	E2.7.7.49; RNA-directed DNA polymerase [EC	1861.47	501.887	196	1876.35	0	0	1921.88	0	0
Pec_DN122992C0G1I1	1475	4-hydroxy-tetrahydrodipicolinate reductase	GO:0008839-IEA;GO:0009085-IEA;GO:0005737-IEA;GO:0016726-IEA;GO:0051287-IEA;GO:0016491-IEA;GO:0050661-IEA;GO:0009089-IEA;GO:0055114-IEA;GO:0008652-IEA;GO:0019877-IEA	4-hydroxy-tetrahydrodipicolinate reductase-IEA;lysine biosynthetic process-IEA;cytoplasm-IEA;oxidoreductase activity, acting on CH or CH2 groups, NAD or NADP as acceptor-IEA;NAD binding-IEA;oxidoreductase activity-IEA;NADP binding-IEA;lysine biosynthetic process via diaminopimelate-IEA;oxidation-reduction process-IEA;cellular amino acid biosynthetic process-IEA;diaminopimelate biosynthetic proces…	Molecular Function-IEA;Biological Process-IEA;Cellular Component-IEA;Molecular Function-IEA;Molecular Function-IEA;Molecular Function-IEA;Molecular Function-IEA;Biological Process-IEA;Biological Process-IEA;Biological Process-IEA;Biological Process-IEA	K00215	dapB; 4-hydroxy-tetrahydrodipicolinate reductase [EC	1274.47	463.766	124	1289.35	0	0	1334.88	0	0
Pec_DN116840C0G1I1	331	nitrogen regulatory P-II	GO:0006351-IEA;GO:0006808-IEA;GO:0050790-IEA;GO:0006355-IEA;GO:0030234-IEA	transcription, DNA-templated-IEA;regulation of nitrogen utilization-IEA;regulation of catalytic activity-IEA;regulation of transcription, DNA-templated-IEA;enzyme regulator activity-IEA	Biological Process-IEA;Biological Process-IEA;Biological Process-IEA;Biological Process-IEA;Molecular Function-IEA	K04751	glnB; nitrogen regulatory protein P-II 1	144.428	462.044	14	151.394	0	0	193.727	0	0
Pec_DN17668C0G1I1	321	cobyrinic acid a,c-diamide synthase	GO:0000166-IEA;GO:0003824-IEA;GO:0042242-IEA;GO:0009236-IEA;GO:0006541-IEA;GO:0016874-IEA;GO:0005524-IEA	nucleotide binding-IEA;catalytic activity-IEA;cobyrinic acid a,c-diamide synthase activity-IEA;cobalamin biosynthetic process-IEA;glutamine metabolic process-IEA;ligase activity-IEA;ATP binding-IEA	Molecular Function-IEA;Molecular Function-IEA;Molecular Function-IEA;Biological Process-IEA;Biological Process-IEA;Molecular Function-IEA;Molecular Function-IEA	K02224	cobB-cbiA; cobyrinic acid a,c-diamide synthase [EC	135.982	455.689	13	142.232	0	0	184.437	0	0
Pec_DN54170C0G2I1	1154	hypothetical protein	-	-	-	-	-	953.468	454.926	91	968.35	0	0	1013.88	0	0
Pec_DN34952C0G1I1	393	ubiquinol-cytochrome c reductase iron-sulfur subunit	GO:0016679-IEA;GO:0046872-IEA;GO:0016491-IEA;GO:0008121-IEA;GO:0016020-IEA;GO:0016021-IEA;GO:0055114-IEA;GO:1902600-IEA;GO:0051537-IEA;GO:0051536-IEA	oxidoreductase activity, acting on diphenols and related substances as donors-IEA;metal ion binding-IEA;oxidoreductase activity-IEA;ubiquinol-cytochrome-c reductase activity-IEA;membrane-IEA;integral component of membrane-IEA;oxidation-reduction process-IEA;hydrogen ion transmembrane transport-IEA;2 iron, 2 sulfur cluster binding-IEA;iron-sulfur cluster binding-IEA	Molecular Function-IEA;Molecular Function-IEA;Molecular Function-IEA;Molecular Function-IEA;Cellular Component-IEA;Cellular Component-IEA;Biological Process-IEA;Biological Process-IEA;Molecular Function-IEA;Molecular Function-IEA	K00411	UQCRFS1, RIP1, petA; ubiquinol-cytochrome c reductase iron-sulfur subunit [EC	199.091	454.892	19	209.866	0	0	254.103	0	0
Pec_DN128775C0G1I1	530	zinc ABC transporter substrate-binding	GO:0046872-IEA;GO:0030001-IEA	metal ion binding-IEA;metal ion transport-IEA	Molecular Function-IEA;Biological Process-IEA	K09815	znuA; zinc transport system substrate-binding protein	330.736	446.772	31	344.907	0	0	390.32	0	0
Pec_DN34521C1G1I1	692	MBL fold metallo-hydrolase	-	-	-	-	-	491.749	445.882	46	506.467	0	0	551.886	0	0
Pec_DN73810C0G1I1	2605	polyribonucleotide nucleotidyltransferase	GO:0090503-IEA;GO:0016779-IEA;GO:0000287-IEA;GO:0003723-IEA;GO:0005737-IEA;GO:0000175-IEA;GO:0046872-IEA;GO:0006396-IEA;GO:0016740-IEA;GO:0006402-IEA;GO:0003676-IEA;GO:0004654-IEA	RNA phosphodiester bond hydrolysis, exonucleolytic-IEA;nucleotidyltransferase activity-IEA;magnesium ion binding-IEA;RNA binding-IEA;cytoplasm-IEA;3'-5'-exoribonuclease activity-IEA;metal ion binding-IEA;RNA processing-IEA;transferase activity-IEA;mRNA catabolic process-IEA;nucleic acid binding-IEA;polyribonucleotide nucleotidyltransferase activity-IEA	Biological Process-IEA;Molecular Function-IEA;Molecular Function-IEA;Molecular Function-IEA;Cellular Component-IEA;Molecular Function-IEA;Molecular Function-IEA;Biological Process-IEA;Molecular Function-IEA;Biological Process-IEA;Molecular Function-IEA;Molecular Function-IEA	K00962	pnp, PNPT1; polyribonucleotide nucleotidyltransferase [EC	2404.47	444.053	224	2419.35	0	0	2464.88	0	0
Pec_DN108098C0G1I1	375	MULTISPECIES: thiol reductase thioredoxin	GO:0015035-IEA;GO:0045454-IEA;GO:0055114-IEA;GO:0006662-IEA;GO:0005623-IEA	protein disulfide oxidoreductase activity-IEA;cell redox homeostasis-IEA;oxidation-reduction process-IEA;glycerol ether metabolic process-IEA;cell-IEA	Molecular Function-IEA;Biological Process-IEA;Biological Process-IEA;Biological Process-IEA;Cellular Component-IEA	K03671	trxA; thioredoxin 1	182.692	443.543	17	192.471	0	0	236.22	0	0
Pec_DN99734C0G1I1	355	transcriptional regulatory	GO:0003677-IEA;GO:0000166-IEA;GO:0008134-IEA;GO:0006351-IEA;GO:0000160-IEA;GO:0006355-IEA;GO:0043565-IEA;GO:0005524-IEA;GO:0005622-IEA	DNA binding-IEA;nucleotide binding-IEA;transcription factor binding-IEA;transcription, DNA-templated-IEA;phosphorelay signal transduction system-IEA;regulation of transcription, DNA-templated-IEA;sequence-specific DNA binding-IEA;ATP binding-IEA;intracellular-IEA	Molecular Function-IEA;Molecular Function-IEA;Molecular Function-IEA;Biological Process-IEA;Biological Process-IEA;Biological Process-IEA;Molecular Function-IEA;Molecular Function-IEA;Cellular Component-IEA	K07715	glrR, qseF; two-component system, NtrC family, response regulator GlrR	164.657	434.227	15	173.654	0	0	216.922	0	0
Pec_DN91962C0G1I1	529	sulfur transfer	GO:0016491-IEA;GO:0018551-IEA;GO:0055114-IEA;GO:0016740-IEA	oxidoreductase activity-IEA;hydrogensulfite reductase activity-IEA;oxidation-reduction process-IEA;transferase activity-IEA	Molecular Function-IEA;Molecular Function-IEA;Biological Process-IEA;Molecular Function-IEA	K11179	tusE, dsrC; tRNA 2-thiouridine synthesizing protein E [EC	329.751	433.652	30	343.921	0	0	389.32	0	0
Pec_DN81681C2G1I1	8935	NADH dehydrogenase	GO:0016491-IEA;GO:0046872-IEA;GO:0016020-IEA;GO:0009055-IEA;GO:0008137-IEA;GO:0055114-IEA;GO:0051539-IEA;GO:0042773-IEA;GO:0016651-IEA;GO:0051536-IEA	oxidoreductase activity-IEA;metal ion binding-IEA;membrane-IEA;electron carrier activity-IEA;NADH dehydrogenase (ubiquinone) activity-IEA;oxidation-reduction process-IEA;4 iron, 4 sulfur cluster binding-IEA;ATP synthesis coupled electron transport-IEA;oxidoreductase activity, acting on NAD(P)H-IEA;iron-sulfur cluster binding-IEA	Molecular Function-IEA;Molecular Function-IEA;Cellular Component-IEA;Molecular Function-IEA;Molecular Function-IEA;Biological Process-IEA;Molecular Function-IEA;Biological Process-IEA;Molecular Function-IEA;Molecular Function-IEA	K00336	nuoG; NADH-quinone oxidoreductase subunit G [EC	8734.47	433.301	794	8749.35	0	0	8794.88	1.17197	1
Pec_DN67062C0G1I1	317	Chromosome segregation ATPase	GO:0016740-IEA;GO:0008168-IEA;GO:0032259-IEA	transferase activity-IEA;methyltransferase activity-IEA;methylation-IEA	Molecular Function-IEA;Molecular Function-IEA;Biological Process-IEA	-	-	132.669	431.138	12	138.579	0	0	180.579	0	0
Pec_DN13180C0G1I1	344	aminodeoxychorismate synthase component I	GO:0016833-IEA;GO:0009058-IEA;GO:0009396-IEA;GO:0008483-IEA;GO:0046820-IEA;GO:0016740-IEA	oxo-acid-lyase activity-IEA;biosynthetic process-IEA;folic acid-containing compound biosynthetic process-IEA;transaminase activity-IEA;4-amino-4-deoxychorismate synthase activity-IEA;transferase activity-IEA	Molecular Function-IEA;Biological Process-IEA;Biological Process-IEA;Molecular Function-IEA;Molecular Function-IEA;Molecular Function-IEA	K01665	pabB; para-aminobenzoate synthetase component I [EC	155.389	429.452	14	163.338	0	0	206.045	0	0
Pec_DN70443C1G1I1	3487	ATP-dependent ase Serine peptidase MEROPS family S16	GO:0000166-IEA;GO:0006515-IEA;GO:0005737-IEA;GO:0006508-IEA;GO:0033554-IEA;GO:0016787-IEA;GO:0016887-IEA;GO:0008233-IEA;GO:0030163-IEA;GO:0004176-IEA;GO:0004252-IEA;GO:0008236-IEA;GO:0043565-IEA;GO:0005524-IEA	nucleotide binding-IEA;misfolded or incompletely synthesized protein catabolic process-IEA;cytoplasm-IEA;proteolysis-IEA;cellular response to stress-IEA;hydrolase activity-IEA;ATPase activity-IEA;peptidase activity-IEA;protein catabolic process-IEA;ATP-dependent peptidase activity-IEA;serine-type endopeptidase activity-IEA;serine-type peptidase activity-IEA;sequence-specific DNA binding-IEA;ATP b…	Molecular Function-IEA;Biological Process-IEA;Cellular Component-IEA;Biological Process-IEA;Biological Process-IEA;Molecular Function-IEA;Molecular Function-IEA;Molecular Function-IEA;Biological Process-IEA;Molecular Function-IEA;Molecular Function-IEA;Molecular Function-IEA;Molecular Function-IEA;Molecular Function-IEA	K01338	lon; ATP-dependent Lon protease [EC	3286.47	427.857	295	3301.35	0	0	3346.88	0	0
Pec_DN6059C0G1I1	360	CBS domain-containing	-	-	-	K04767	acuB; acetoin utilization protein AcuB	169.095	422.831	15	178.289	0	0	221.478	0	0
Pec_DN44545C1G1I1	334	Adenylate class 3	GO:0016849-IEA;GO:0035556-IEA;GO:0009190-IEA;GO:0005622-IEA	phosphorus-oxygen lyase activity-IEA;intracellular signal transduction-IEA;cyclic nucleotide biosynthetic process-IEA;intracellular-IEA	Molecular Function-IEA;Biological Process-IEA;Biological Process-IEA;Cellular Component-IEA	-	-	146.948	421.683	13	154.127	0	0	196.511	0	0
Pec_DN125197C0G1I1	462	pyruvate-flavodoxin oxidoreductase	GO:0008152-IEA;GO:0030976-IEA;GO:0005506-IEA;GO:0016491-IEA;GO:0003824-IEA;GO:0016903-IEA;GO:0046872-IEA;GO:0055114-IEA;GO:0051539-IEA;GO:0022900-IEA;GO:0051536-IEA	metabolic process-IEA;thiamine pyrophosphate binding-IEA;iron ion binding-IEA;oxidoreductase activity-IEA;catalytic activity-IEA;oxidoreductase activity, acting on the aldehyde or oxo group of donors-IEA;metal ion binding-IEA;oxidation-reduction process-IEA;4 iron, 4 sulfur cluster binding-IEA;electron transport chain-IEA;iron-sulfur cluster binding-IEA	Biological Process-IEA;Molecular Function-IEA;Molecular Function-IEA;Molecular Function-IEA;Molecular Function-IEA;Molecular Function-IEA;Molecular Function-IEA;Biological Process-IEA;Molecular Function-IEA;Biological Process-IEA;Molecular Function-IEA	K03737	por, nifJ; pyruvate-ferredoxin/flavodoxin oxidoreductase [EC	264.218	414.926	23	277.334	0	0	322.388	0	0
Pec_DN60805C0G1I1	474	electron transporter	GO:0016020-IEA;GO:0016021-IEA;GO:0055114-IEA;GO:0022900-IEA;GO:0005886-IEA	membrane-IEA;integral component of membrane-IEA;oxidation-reduction process-IEA;electron transport chain-IEA;plasma membrane-IEA	Cellular Component-IEA;Cellular Component-IEA;Biological Process-IEA;Biological Process-IEA;Cellular Component-IEA	K03613	rnfE; electron transport complex protein RnfE	275.783	414.81	24	289.201	0	0	334.32	0	0
Pec_DN36349C1G1I1	608	elongation factor G	GO:0005525-IEA;GO:0000166-IEA;GO:0005737-IEA;GO:0003746-IEA;GO:0003924-IEA;GO:0006414-IEA;GO:0006412-IEA;GO:0005622-IEA	GTP binding-IEA;nucleotide binding-IEA;cytoplasm-IEA;translation elongation factor activity-IEA;GTPase activity-IEA;translational elongation-IEA;translation-IEA;intracellular-IEA	Molecular Function-IEA;Molecular Function-IEA;Cellular Component-IEA;Molecular Function-IEA;Molecular Function-IEA;Biological Process-IEA;Biological Process-IEA;Cellular Component-IEA	K02355	fusA, GFM, EFG; elongation factor G	407.987	408.91	35	422.573	0	0	468.313	0	0
Pec_DN34683C0G1I1	1135	fructose-bisphosphate aldolase	GO:0008270-IEA;GO:0046872-IEA;GO:0003824-IEA;GO:0006096-IEA;GO:0016829-IEA;GO:0004332-IEA;GO:0005975-IEA;GO:0016832-IEA	zinc ion binding-IEA;metal ion binding-IEA;catalytic activity-IEA;glycolytic process-IEA;lyase activity-IEA;fructose-bisphosphate aldolase activity-IEA;carbohydrate metabolic process-IEA;aldehyde-lyase activity-IEA	Molecular Function-IEA;Molecular Function-IEA;Molecular Function-IEA;Biological Process-IEA;Molecular Function-IEA;Molecular Function-IEA;Biological Process-IEA;Molecular Function-IEA	K01624	FBA, fbaA; fructose-bisphosphate aldolase, class II [EC	934.468	402.966	79	949.35	0	0	994.883	0	0
Pec_DN7608C0G1I1	301	ABC transporter ATP-binding	GO:0000166-IEA;GO:0005524-IEA;GO:0016887-IEA	nucleotide binding-IEA;ATP binding-IEA;ATPase activity-IEA	Molecular Function-IEA;Molecular Function-IEA;Molecular Function-IEA	K02065	mlaF, linL, mkl; phospholipid/cholesterol/gamma-HCH transport system ATP-binding protein	119.88	397.612	10	124.348	0	0	165.482	0	0
Pec_DN73964C0G1I1	2626	ATP-dependent metalloprotease	GO:0000166-IEA;GO:0046872-IEA;GO:0016020-IEA;GO:0006508-IEA;GO:0016021-IEA;GO:0016787-IEA;GO:0016887-IEA;GO:0008270-IEA;GO:0008233-IEA;GO:0030163-IEA;GO:0008237-IEA;GO:0004222-IEA;GO:0005524-IEA;GO:0005886-IEA	nucleotide binding-IEA;metal ion binding-IEA;membrane-IEA;proteolysis-IEA;integral component of membrane-IEA;hydrolase activity-IEA;ATPase activity-IEA;zinc ion binding-IEA;peptidase activity-IEA;protein catabolic process-IEA;metallopeptidase activity-IEA;metalloendopeptidase activity-IEA;ATP binding-IEA;plasma membrane-IEA	Molecular Function-IEA;Molecular Function-IEA;Cellular Component-IEA;Biological Process-IEA;Cellular Component-IEA;Molecular Function-IEA;Molecular Function-IEA;Molecular Function-IEA;Molecular Function-IEA;Biological Process-IEA;Molecular Function-IEA;Molecular Function-IEA;Molecular Function-IEA;Cellular Component-IEA	K03798	ftsH, hflB; cell division protease FtsH [EC	2425.47	396.974	202	2440.35	0	0	2485.88	0	0
Pec_DN73529C0G1I1	3140	transketolase	GO:0008152-IEA;GO:0004802-IEA;GO:0046872-IEA;GO:0003824-IEA;GO:0016740-IEA	metabolic process-IEA;transketolase activity-IEA;metal ion binding-IEA;catalytic activity-IEA;transferase activity-IEA	Biological Process-IEA;Molecular Function-IEA;Molecular Function-IEA;Molecular Function-IEA;Molecular Function-IEA	K00615	E2.2.1.1, tktA, tktB; transketolase [EC	2939.47	395.664	244	2954.35	0	0	2999.88	0	0
Pec_DN116285C0G1I1	1215	adenylate kinase	GO:0046939-IEA;GO:0000166-IEA;GO:0005737-IEA;GO:0009165-IEA;GO:0016310-IEA;GO:0016740-IEA;GO:0016301-IEA;GO:0006139-IEA;GO:0019205-IEA;GO:0005524-IEA;GO:0004017-IEA;GO:0016776-IEA	nucleotide phosphorylation-IEA;nucleotide binding-IEA;cytoplasm-IEA;nucleotide biosynthetic process-IEA;phosphorylation-IEA;transferase activity-IEA;kinase activity-IEA;nucleobase-containing compound metabolic process-IEA;nucleobase-containing compound kinase activity-IEA;ATP binding-IEA;adenylate kinase activity-IEA;phosphotransferase activity, phosphate group as acceptor-IEA	Biological Process-IEA;Molecular Function-IEA;Cellular Component-IEA;Biological Process-IEA;Biological Process-IEA;Molecular Function-IEA;Molecular Function-IEA;Biological Process-IEA;Molecular Function-IEA;Molecular Function-IEA;Molecular Function-IEA;Molecular Function-IEA	K00939	adk, AK; adenylate kinase [EC	1014.47	389.983	83	1029.35	0	0	1074.88	0	0
Pec_DN58386C0G1I1	971	NADH dehydrogenase	-	-	-	K04085	tusA, sirA; tRNA 2-thiouridine synthesizing protein A [EC	770.605	389.686	63	785.394	0	0	830.885	0	0
Pec_DN68595C0G1I1	1417	glutamine synthetase	GO:0000166-IEA;GO:0005737-IEA;GO:0003824-IEA;GO:0009399-IEA;GO:0006807-IEA;GO:0006542-IEA;GO:0004356-IEA;GO:0016874-IEA;GO:0005524-IEA	nucleotide binding-IEA;cytoplasm-IEA;catalytic activity-IEA;nitrogen fixation-IEA;nitrogen compound metabolic process-IEA;glutamine biosynthetic process-IEA;glutamate-ammonia ligase activity-IEA;ligase activity-IEA;ATP binding-IEA	Molecular Function-IEA;Cellular Component-IEA;Molecular Function-IEA;Biological Process-IEA;Biological Process-IEA;Biological Process-IEA;Molecular Function-IEA;Molecular Function-IEA;Molecular Function-IEA	K01915	glnA, GLUL; glutamine synthetase [EC	1216.47	387.918	99	1231.35	0	0	1276.88	0	0
Pec_DN66868C0G2I1	2939	sigma E regulatory	GO:0016020-IEA;GO:0016021-IEA	membrane-IEA;integral component of membrane-IEA	Cellular Component-IEA;Cellular Component-IEA	K03598	rseB; sigma-E factor negative regulatory protein RseB	2738.47	386.412	222	2753.35	0	0	2798.88	0	0
Pec_DN128634C0G1I1	419	UDP-3-O-[3-hydroxymyristoyl] N-acetylglucosamine deacetylase	GO:0016746-IEA;GO:0008759-IEA;GO:0046872-IEA;GO:0009245-IEA;GO:0103117-IEA;GO:0006629-IEA;GO:0016740-IEA;GO:0016787-IEA	transferase activity, transferring acyl groups-IEA;UDP-3-O-[3-hydroxymyristoyl] N-acetylglucosamine deacetylase activity-IEA;metal ion binding-IEA;lipid A biosynthetic process-IEA;UDP-3-O-acyl-N-acetylglucosamine deacetylase activity-IEA;lipid metabolic process-IEA;transferase activity-IEA;hydrolase activity-IEA	Molecular Function-IEA;Molecular Function-IEA;Molecular Function-IEA;Biological Process-IEA;Molecular Function-IEA;Biological Process-IEA;Molecular Function-IEA;Molecular Function-IEA	K02535	lpxC; UDP-3-O-[3-hydroxymyristoyl] N-acetylglucosamine deacetylase [EC	223.398	384.059	18	235.005	0	0	279.765	0	0
Pec_DN123035C0G1I1	1771	Heterodisulfide subunit B	GO:0016491-IEA;GO:0055114-IEA;GO:0051912-IEA	oxidoreductase activity-IEA;oxidation-reduction process-IEA;CoB--CoM heterodisulfide reductase activity-IEA	Molecular Function-IEA;Biological Process-IEA;Molecular Function-IEA	K03389	hdrB; heterodisulfide reductase subunit B [EC	1570.47	382.426	126	1585.35	0	0	1630.88	0	0
Pec_DN59899C1G1I1	974	MULTISPECIES: transcriptional regulator	-	-	-	-	-	773.605	382.013	62	788.394	0	0	833.885	0	0
Pec_DN36457C0G1I1	513	superoxide dismutase	GO:0006801-IEA;GO:0016491-IEA;GO:0046872-IEA;GO:0019430-IEA;GO:0055114-IEA;GO:0004784-IEA	superoxide metabolic process-IEA;oxidoreductase activity-IEA;metal ion binding-IEA;removal of superoxide radicals-IEA;oxidation-reduction process-IEA;superoxide dismutase activity-IEA	Biological Process-IEA;Molecular Function-IEA;Molecular Function-IEA;Biological Process-IEA;Biological Process-IEA;Molecular Function-IEA	K04564	SOD2; superoxide dismutase, Fe-Mn family [EC	314.008	379.494	25	327.994	0	0	373.32	0	0
Pec_DN46352C0G2I1	1128	asparagine synthetase B	GO:0006529-IEA;GO:0004066-IEA;GO:0016740-IEA;GO:0016874-IEA	asparagine biosynthetic process-IEA;asparagine synthase (glutamine-hydrolyzing) activity-IEA;transferase activity-IEA;ligase activity-IEA	Biological Process-IEA;Molecular Function-IEA;Molecular Function-IEA;Molecular Function-IEA	K01953	asnB, ASNS; asparagine synthase (glutamine-hydrolysing) [EC	927.468	378.989	73.7428	942.35	0	0	987.883	0	0
Pec_DN67579C1G1I1	1333	succinate-- ligase subunit beta	GO:0008152-IEA;GO:0000287-IEA;GO:0000166-IEA;GO:0046872-IEA;GO:0003824-IEA;GO:0006099-IEA;GO:0030145-IEA;GO:0016874-IEA;GO:0005524-IEA;GO:0004775-IEA	metabolic process-IEA;magnesium ion binding-IEA;nucleotide binding-IEA;metal ion binding-IEA;catalytic activity-IEA;tricarboxylic acid cycle-IEA;manganese ion binding-IEA;ligase activity-IEA;ATP binding-IEA;succinate-CoA ligase (ADP-forming) activity-IEA	Biological Process-IEA;Molecular Function-IEA;Molecular Function-IEA;Molecular Function-IEA;Molecular Function-IEA;Biological Process-IEA;Molecular Function-IEA;Molecular Function-IEA;Molecular Function-IEA;Molecular Function-IEA	K01903	sucC; succinyl-CoA synthetase beta subunit [EC	1132.47	378.811	90	1147.35	0	0	1192.88	0	0
Pec_DN70097C0G1I1	2946	tryptophan synthase subunit beta	GO:0009073-IEA;GO:0004834-IEA;GO:0000162-IEA;GO:0016829-IEA;GO:0008652-IEA;GO:0006568-IEA	aromatic amino acid family biosynthetic process-IEA;tryptophan synthase activity-IEA;tryptophan biosynthetic process-IEA;lyase activity-IEA;cellular amino acid biosynthetic process-IEA;tryptophan metabolic process-IEA	Biological Process-IEA;Molecular Function-IEA;Biological Process-IEA;Molecular Function-IEA;Biological Process-IEA;Biological Process-IEA	K01696	trpB; tryptophan synthase beta chain [EC	2745.47	376.746	217	2760.35	0	0	2805.88	0	0
Pec_DN117532C0G1I1	599	Helix-turn-helix type 11 domain	-	-	-	K13573	pafC; proteasome accessory factor C	399.076	370.264	31	413.573	0	0	459.313	0	0
Pec_DN37641C1G1I1	416	iron-sulfur cluster assembly	GO:0005506-IEA;GO:0046872-IEA;GO:0005198-IEA;GO:0016226-IEA;GO:0051536-IEA	iron ion binding-IEA;metal ion binding-IEA;structural molecule activity-IEA;iron-sulfur cluster assembly-IEA;iron-sulfur cluster binding-IEA	Molecular Function-IEA;Molecular Function-IEA;Molecular Function-IEA;Biological Process-IEA;Molecular Function-IEA	K13628	iscA, ISCA1; iron-sulfur cluster assembly protein	220.649	367.242	17	232.049	0	0	276.88	0	0
Pec_DN120750C0G1I1	315	1 family	GO:0003824-IEA;GO:0080100-IEA;GO:0008483-IEA;GO:0047310-IEA;GO:0016740-IEA	catalytic activity-IEA;L-glutamine:2-oxoglutarate aminotransferase activity-IEA;transaminase activity-IEA;glutamine-scyllo-inositol transaminase activity-IEA;transferase activity-IEA	Molecular Function-IEA;Molecular Function-IEA;Molecular Function-IEA;Molecular Function-IEA;Molecular Function-IEA	K13017	wbpE, wlbC; UDP-2-acetamido-2-deoxy-ribo-hexuluronate aminotransferase [EC	131.062	363.687	10	136.822	0	0	178.734	0	0
Pec_DN19539C0G2I1	777	histidine kinase	GO:0000155-IEA;GO:0000166-IEA;GO:0023014-IEA;GO:0046983-IEA;GO:0016021-IEA;GO:0000160-IEA;GO:0016310-IEA;GO:0016772-IEA;GO:0016740-IEA;GO:0018106-IEA;GO:0016301-IEA;GO:0007165-IEA;GO:0004673-IEA;GO:0005524-IEA;GO:0005622-IEA	phosphorelay sensor kinase activity-IEA;nucleotide binding-IEA;signal transduction by protein phosphorylation-IEA;protein dimerization activity-IEA;integral component of membrane-IEA;phosphorelay signal transduction system-IEA;phosphorylation-IEA;transferase activity, transferring phosphorus-containing groups-IEA;transferase activity-IEA;peptidyl-histidine phosphorylation-IEA;kinase activity-IEA;…	Molecular Function-IEA;Molecular Function-IEA;Biological Process-IEA;Molecular Function-IEA;Cellular Component-IEA;Biological Process-IEA;Biological Process-IEA;Molecular Function-IEA;Molecular Function-IEA;Biological Process-IEA;Molecular Function-IEA;Biological Process-IEA;Molecular Function-IEA;Molecular Function-IEA;Cellular Component-IEA	K07777	degS; two-component system, NarL family, sensor histidine kinase DegS [EC	576.707	363.666	44	591.463	0	0	636.885	0	0
Pec_DN60033C0G1I1	2855	type VI secretion	-	-	-	K11900	impC; type VI secretion system protein ImpC	2654.47	362.727	202	2669.35	0	0	2714.88	0	0
Pec_DN122552C0G1I1	316	putative adsorption protein	-	-	-	-	-	131.862	361.481	10	137.697	0	0	179.649	0	0
Pec_DN38063C0G1I1	316	3-ketoacyl-ACP reductase	GO:0004316-IEA;GO:0016491-IEA;GO:0055114-IEA	3-oxoacyl-[acyl-carrier-protein] reductase (NADPH) activity-IEA;oxidoreductase activity-IEA;oxidation-reduction process-IEA	Molecular Function-IEA;Molecular Function-IEA;Biological Process-IEA	K00059	fabG; 3-oxoacyl-[acyl-carrier protein] reductase [EC	131.862	361.481	10	137.697	0	0	179.649	0	0
Pec_DN59918C0G1I1	1418	cytochrome c	GO:0046872-IEA;GO:0016020-IEA;GO:0016021-IEA;GO:0055114-IEA	metal ion binding-IEA;membrane-IEA;integral component of membrane-IEA;oxidation-reduction process-IEA	Molecular Function-IEA;Cellular Component-IEA;Cellular Component-IEA;Biological Process-IEA	-	-	1217.47	360.194	92	1232.35	0	0	1277.88	0	0
Pec_DN8033C0G1I1	865	NADH dehydrogenase	GO:0016020-IEA;GO:0016021-IEA	membrane-IEA;integral component of membrane-IEA	Cellular Component-IEA;Cellular Component-IEA	-	-	664.686	358.558	50	679.44	0	0	724.885	0	0
Pec_DN25555C0G1I1	301	thiol-disulfide oxidoreductase	GO:0016209-IEA;GO:0016491-IEA;GO:0045454-IEA;GO:0055114-IEA;GO:0098869-IEA;GO:0005623-IEA	antioxidant activity-IEA;oxidoreductase activity-IEA;cell redox homeostasis-IEA;oxidation-reduction process-IEA;cellular oxidant detoxification-IEA;cell-IEA	Molecular Function-IEA;Molecular Function-IEA;Biological Process-IEA;Biological Process-IEA;Biological Process-IEA;Cellular Component-IEA	K06196	ccdA; cytochrome c-type biogenesis protein	119.88	357.851	9	124.348	0	0	165.482	0	0
Pec_DN78699C0G1I1	2038	membrane (DUF2232)	GO:0016020-IEA;GO:0016021-IEA	membrane-IEA;integral component of membrane-IEA	Cellular Component-IEA;Cellular Component-IEA	-	-	1837.47	355.391	137	1852.35	0	0	1897.88	0	0
Pec_DN21789C0G1I1	320	Lon protease	GO:0000166-IEA;GO:0006515-IEA;GO:0005737-IEA;GO:0006508-IEA;GO:0033554-IEA;GO:0016787-IEA;GO:0016887-IEA;GO:0008233-IEA;GO:0030163-IEA;GO:0004176-IEA;GO:0008236-IEA;GO:0004252-IEA;GO:0043565-IEA;GO:0005524-IEA	nucleotide binding-IEA;misfolded or incompletely synthesized protein catabolic process-IEA;cytoplasm-IEA;proteolysis-IEA;cellular response to stress-IEA;hydrolase activity-IEA;ATPase activity-IEA;peptidase activity-IEA;protein catabolic process-IEA;ATP-dependent peptidase activity-IEA;serine-type peptidase activity-IEA;serine-type endopeptidase activity-IEA;sequence-specific DNA binding-IEA;ATP b…	Molecular Function-IEA;Biological Process-IEA;Cellular Component-IEA;Biological Process-IEA;Biological Process-IEA;Molecular Function-IEA;Molecular Function-IEA;Molecular Function-IEA;Biological Process-IEA;Molecular Function-IEA;Molecular Function-IEA;Molecular Function-IEA;Molecular Function-IEA;Molecular Function-IEA	K01338	lon; ATP-dependent Lon protease [EC	135.123	352.759	10	141.303	0	0	183.454	0	0
Pec_DN5993C0G1I1	1676	hydroxylamine oxidoreductase	GO:0046872-IEA;GO:0016020-IEA;GO:0016021-IEA;GO:0055114-IEA	metal ion binding-IEA;membrane-IEA;integral component of membrane-IEA;oxidation-reduction process-IEA	Molecular Function-IEA;Cellular Component-IEA;Cellular Component-IEA;Biological Process-IEA	K10535	hao; hydroxylamine dehydrogenase [EC	1475.47	352.13	109	1490.35	0	0	1535.88	0	0
Pec_DN32309C0G1I1	688	MULTISPECIES: sulfur transfer	GO:0016740-IEA	transferase activity-IEA	Molecular Function-IEA	K11179	tusE, dsrC; tRNA 2-thiouridine synthesizing protein E [EC	487.75	351.812	36	502.467	0	0	547.886	0	0
Pec_DN41009C0G1I1	304	phosphopyruvate hydratase	GO:0000287-IEA;GO:0004634-IEA;GO:0005737-IEA;GO:0046872-IEA;GO:0006096-IEA;GO:0016829-IEA;GO:0009986-IEA;GO:0005576-IEA;GO:0000015-IEA	magnesium ion binding-IEA;phosphopyruvate hydratase activity-IEA;cytoplasm-IEA;metal ion binding-IEA;glycolytic process-IEA;lyase activity-IEA;cell surface-IEA;extracellular region-IEA;phosphopyruvate hydratase complex-IEA	Molecular Function-IEA;Molecular Function-IEA;Cellular Component-IEA;Molecular Function-IEA;Biological Process-IEA;Molecular Function-IEA;Cellular Component-IEA;Cellular Component-IEA;Cellular Component-IEA	K01689	ENO, eno; enolase [EC	122.145	351.215	9	127.018	0	0	168.306	0	0
Pec_DN88182C1G1I1	2515	DNA-directed RNA polymerase subunit beta	GO:0003677-IEA;GO:0016779-IEA;GO:0032549-IEA;GO:0003899-IEA;GO:0006351-IEA;GO:0016740-IEA	DNA binding-IEA;nucleotidyltransferase activity-IEA;ribonucleoside binding-IEA;DNA-directed RNA polymerase activity-IEA;transcription, DNA-templated-IEA;transferase activity-IEA	Molecular Function-IEA;Molecular Function-IEA;Molecular Function-IEA;Molecular Function-IEA;Biological Process-IEA;Molecular Function-IEA	K03043	rpoB; DNA-directed RNA polymerase subunit beta [EC	2314.47	350.109	170	2329.35	0	0	2374.88	0	0
Pec_DN191C0G1I1	1364	Long-chain fatty acid transport	-	-	-	K06076	fadL; long-chain fatty acid transport protein	1163.47	348.233	85	1178.35	0	0	1223.88	0	0
Pec_DN98148C0G1I1	306	phosphotyrosine phosphatase	GO:0004725-IEA;GO:0006470-IEA;GO:0035335-IEA;GO:0016787-IEA	protein tyrosine phosphatase activity-IEA;protein dephosphorylation-IEA;peptidyl-tyrosine dephosphorylation-IEA;hydrolase activity-IEA	Molecular Function-IEA;Biological Process-IEA;Biological Process-IEA;Molecular Function-IEA	K01104	E3.1.3.48; protein-tyrosine phosphatase [EC	123.795	346.532	9	128.819	0	0	170.131	0	0
Pec_DN6412C0G1I1	308	two-component sensor histidine kinase	GO:0000155-IEA;GO:0000166-IEA;GO:0023014-IEA;GO:0016020-IEA;GO:0000160-IEA;GO:0016021-IEA;GO:0016310-IEA;GO:0016772-IEA;GO:0016740-IEA;GO:0016301-IEA;GO:0018106-IEA;GO:0007165-IEA;GO:0004871-IEA;GO:0004673-IEA;GO:0005524-IEA;GO:0005622-IEA	phosphorelay sensor kinase activity-IEA;nucleotide binding-IEA;signal transduction by protein phosphorylation-IEA;membrane-IEA;phosphorelay signal transduction system-IEA;integral component of membrane-IEA;phosphorylation-IEA;transferase activity, transferring phosphorus-containing groups-IEA;transferase activity-IEA;kinase activity-IEA;peptidyl-histidine phosphorylation-IEA;signal transduction-I…	Molecular Function-IEA;Molecular Function-IEA;Biological Process-IEA;Cellular Component-IEA;Biological Process-IEA;Cellular Component-IEA;Biological Process-IEA;Molecular Function-IEA;Molecular Function-IEA;Molecular Function-IEA;Biological Process-IEA;Biological Process-IEA;Molecular Function-IEA;Molecular Function-IEA;Molecular Function-IEA;Cellular Component-IEA	K07638	envZ; two-component system, OmpR family, osmolarity sensor histidine kinase EnvZ [EC	125.42	342.042	9	130.616	0	0	171.979	0	0
Pec_DN54892C1G1I1	325	pilus assembly	GO:0016020-IEA;GO:0016021-IEA;GO:0009297-IEA;GO:0008565-IEA;GO:0009279-IEA;GO:0006810-IEA;GO:0009306-IEA;GO:0019867-IEA	membrane-IEA;integral component of membrane-IEA;pilus assembly-IEA;protein transporter activity-IEA;cell outer membrane-IEA;transport-IEA;protein secretion-IEA;outer membrane-IEA	Cellular Component-IEA;Cellular Component-IEA;Biological Process-IEA;Molecular Function-IEA;Cellular Component-IEA;Biological Process-IEA;Biological Process-IEA;Cellular Component-IEA	K02666	pilQ; type IV pilus assembly protein PilQ	139.388	341.963	10	145.947	0	0	188.349	0	0
Pec_DN39732C0G1I1	448	iron-regulated partial	-	-	-	-	-	250.994	341.833	18	263.49	0	0	308.388	0	0
Pec_DN12883C0G1I1	2105	endonuclease III	GO:0003677-IEA;GO:0003824-IEA;GO:0046872-IEA;GO:0004519-IEA;GO:0003906-IEA;GO:0051539-IEA;GO:0019104-IEA;GO:0016798-IEA;GO:0016787-IEA;GO:0051536-IEA;GO:0006281-IEA;GO:0008152-IEA;GO:0090305-IEA;GO:0016829-IEA;GO:0006284-IEA;GO:0006974-IEA	DNA binding-IEA;catalytic activity-IEA;metal ion binding-IEA;endonuclease activity-IEA;DNA-(apurinic or apyrimidinic site) lyase activity-IEA;4 iron, 4 sulfur cluster binding-IEA;DNA N-glycosylase activity-IEA;hydrolase activity, acting on glycosyl bonds-IEA;hydrolase activity-IEA;iron-sulfur cluster binding-IEA;DNA repair-IEA;metabolic process-IEA;nucleic acid phosphodiester bond hydrolysis-IEA;…	Molecular Function-IEA;Molecular Function-IEA;Molecular Function-IEA;Molecular Function-IEA;Molecular Function-IEA;Molecular Function-IEA;Molecular Function-IEA;Molecular Function-IEA;Molecular Function-IEA;Molecular Function-IEA;Biological Process-IEA;Biological Process-IEA;Biological Process-IEA;Molecular Function-IEA;Biological Process-IEA;Biological Process-IEA	K10773	NTH; endonuclease III [EC	1904.47	340.385	136	1919.35	7.32066	1	1964.88	0	0
Pec_DN67321C0G1I1	3189	fumarate hydratase	GO:0016836-IEA;GO:0016829-IEA;GO:0006091-IEA;GO:0004333-IEA	hydro-lyase activity-IEA;lyase activity-IEA;generation of precursor metabolites and energy-IEA;fumarate hydratase activity-IEA	Molecular Function-IEA;Molecular Function-IEA;Biological Process-IEA;Molecular Function-IEA	K01676	E4.2.1.2A, fumA, fumB; fumarate hydratase, class I [EC	2988.47	339.732	213	3003.35	0	0	3048.88	3.3807	1
Pec_DN27552C0G1I1	881	ribulose-phosphate 3-epimerase	GO:0008152-IEA;GO:0016857-IEA;GO:0003824-IEA;GO:0046872-IEA;GO:0006098-IEA;GO:0004750-IEA;GO:0005975-IEA;GO:0016853-IEA	metabolic process-IEA;racemase and epimerase activity, acting on carbohydrates and derivatives-IEA;catalytic activity-IEA;metal ion binding-IEA;pentose-phosphate shunt-IEA;ribulose-phosphate 3-epimerase activity-IEA;carbohydrate metabolic process-IEA;isomerase activity-IEA	Biological Process-IEA;Molecular Function-IEA;Molecular Function-IEA;Molecular Function-IEA;Biological Process-IEA;Molecular Function-IEA;Biological Process-IEA;Molecular Function-IEA	K01783	rpe, RPE; ribulose-phosphate 3-epimerase [EC	680.661	336.137	48	695.44	0	0	740.885	0	0
Pec_DN28986C0G1I1	362	alanine--tRNA ligase	GO:0000166-IEA;GO:0006419-IEA;GO:0004813-IEA;GO:0003723-IEA;GO:0005737-IEA;GO:0004812-IEA;GO:0046872-IEA;GO:0016874-IEA;GO:0016876-IEA;GO:0008270-IEA;GO:0043039-IEA;GO:0000049-IEA;GO:0005524-IEA;GO:0006412-IEA;GO:0003676-IEA	nucleotide binding-IEA;alanyl-tRNA aminoacylation-IEA;alanine-tRNA ligase activity-IEA;RNA binding-IEA;cytoplasm-IEA;aminoacyl-tRNA ligase activity-IEA;metal ion binding-IEA;ligase activity-IEA;ligase activity, forming aminoacyl-tRNA and related compounds-IEA;zinc ion binding-IEA;tRNA aminoacylation-IEA;tRNA binding-IEA;ATP binding-IEA;translation-IEA;nucleic acid binding-IEA	Molecular Function-IEA;Biological Process-IEA;Molecular Function-IEA;Molecular Function-IEA;Cellular Component-IEA;Molecular Function-IEA;Molecular Function-IEA;Molecular Function-IEA;Molecular Function-IEA;Molecular Function-IEA;Biological Process-IEA;Molecular Function-IEA;Molecular Function-IEA;Biological Process-IEA;Molecular Function-IEA	K01872	AARS, alaS; alanyl-tRNA synthetase [EC	170.887	334.717	12	180.11	0	0	223.404	46.1378	1
Pec_DN72395C0G1I1	1525	cell envelope biogenesis	GO:0016021-IEA;GO:0009279-IEA	integral component of membrane-IEA;cell outer membrane-IEA	Cellular Component-IEA;Cellular Component-IEA	K03286	TC.OOP; OmpA-OmpF porin, OOP family	1324.47	334.693	93	1339.35	0	0	1384.88	0	0
Pec_DN60805C1G1I1	628	electron transporter	GO:0016020-IEA;GO:0016021-IEA;GO:0055114-IEA;GO:0022900-IEA;GO:0005886-IEA	membrane-IEA;integral component of membrane-IEA;oxidation-reduction process-IEA;electron transport chain-IEA;plasma membrane-IEA	Cellular Component-IEA;Cellular Component-IEA;Biological Process-IEA;Biological Process-IEA;Cellular Component-IEA	K03617	rnfA; electron transport complex protein RnfA	427.838	334.232	30	442.538	0	0	488.313	0	0
Pec_DN114044C0G1I1	314	polyphosphate kinase	GO:0016310-IEA;GO:0006793-IEA;GO:0016740-IEA;GO:0016301-IEA;GO:0008976-IEA	phosphorylation-IEA;phosphorus metabolic process-IEA;transferase activity-IEA;kinase activity-IEA;polyphosphate kinase activity-IEA	Biological Process-IEA;Biological Process-IEA;Molecular Function-IEA;Molecular Function-IEA;Molecular Function-IEA	K01043	0	130.274	329.3	9	135.941	0	0	177.815	0	0
Pec_DN66454C0G1I1	1143	iron-sulfur cluster insertion	GO:0005506-IEA;GO:0046872-IEA;GO:0005198-IEA;GO:0016226-IEA;GO:0051536-IEA	iron ion binding-IEA;metal ion binding-IEA;structural molecule activity-IEA;iron-sulfur cluster assembly-IEA;iron-sulfur cluster binding-IEA	Molecular Function-IEA;Molecular Function-IEA;Molecular Function-IEA;Biological Process-IEA;Molecular Function-IEA	K13628	iscA, ISCA1; iron-sulfur cluster assembly protein	942.468	328.74	65	957.35	0	0	1002.88	0	0
Pec_DN19486C0G1I1	810	Transcriptional regulator	GO:0003677-IEA;GO:0043565-IEA	DNA binding-IEA;sequence-specific DNA binding-IEA	Molecular Function-IEA;Molecular Function-IEA	-	-	609.707	328.347	42	624.455	0	0	669.885	0	0
Pec_DN92238C0G1I1	1101	hypothetical protein AMJ66_01540	-	-	-	-	-	900.468	328.193	62	915.35	0	0	960.883	0	0
Pec_DN42623C0G1I1	1132	ketol-acid reductoisomerase	GO:0009097-IEA;GO:0016491-IEA;GO:0009099-IEA;GO:0055114-IEA;GO:0008652-IEA;GO:0004455-IEA;GO:0009082-IEA;GO:0016853-IEA	isoleucine biosynthetic process-IEA;oxidoreductase activity-IEA;valine biosynthetic process-IEA;oxidation-reduction process-IEA;cellular amino acid biosynthetic process-IEA;ketol-acid reductoisomerase activity-IEA;branched-chain amino acid biosynthetic process-IEA;isomerase activity-IEA	Biological Process-IEA;Molecular Function-IEA;Biological Process-IEA;Biological Process-IEA;Biological Process-IEA;Molecular Function-IEA;Biological Process-IEA;Molecular Function-IEA	K00053	ilvC; ketol-acid reductoisomerase [EC	931.468	327.505	64	946.35	0	0	991.883	0	0
Pec_DN111373C0G1I1	350	hypothetical protein	-	-	-	-	-	160.563	326.553	11	169.037	0	0	211.964	0	0
Pec_DN40914C0G1I1	565	Parvulin-like peptidyl-prolyl isomerase	GO:0003755-IEA;GO:0000413-IEA;GO:0016853-IEA	peptidyl-prolyl cis-trans isomerase activity-IEA;protein peptidyl-prolyl isomerization-IEA;isomerase activity-IEA	Molecular Function-IEA;Biological Process-IEA;Molecular Function-IEA	K03769	ppiC; peptidyl-prolyl cis-trans isomerase C [EC	365.445	326.08	25	379.644	0	0	425.313	0	0
Pec_DN122930C0G1I1	316	O-methyltransferase	GO:0008171-IEA;GO:0016740-IEA;GO:0008168-IEA;GO:0032259-IEA	O-methyltransferase activity-IEA;transferase activity-IEA;methyltransferase activity-IEA;methylation-IEA	Molecular Function-IEA;Molecular Function-IEA;Molecular Function-IEA;Biological Process-IEA	K00599	METTL6; methyltransferase-like protein 6 [EC	131.862	325.333	9	137.697	0	0	179.649	0	0
Pec_DN114021C0G1I1	334	response regulator receiver	GO:0003723-IEA;GO:0000160-IEA;GO:0005622-IEA	RNA binding-IEA;phosphorelay signal transduction system-IEA;intracellular-IEA	Molecular Function-IEA;Biological Process-IEA;Cellular Component-IEA	K07183	nasT; response regulator NasT	146.948	324.372	10	154.127	0	0	196.511	0	0
Pec_DN88182C2G1I1	6701	DNA-directed RNA polymerase subunit beta	GO:0003677-IEA;GO:0016779-IEA;GO:0003899-IEA;GO:0006351-IEA;GO:0016740-IEA	DNA binding-IEA;nucleotidyltransferase activity-IEA;DNA-directed RNA polymerase activity-IEA;transcription, DNA-templated-IEA;transferase activity-IEA	Molecular Function-IEA;Molecular Function-IEA;Molecular Function-IEA;Biological Process-IEA;Molecular Function-IEA	K03046	rpoC; DNA-directed RNA polymerase subunit beta' [EC	6500.47	323.37	441	6515.35	0	0	6560.88	0	0
Pec_DN2755C0G1I1	401	family transcriptional regulator	GO:0003677-IEA;GO:0003700-IEA;GO:0006351-IEA;GO:0006355-IEA	DNA binding-IEA;transcription factor activity, sequence-specific DNA binding-IEA;transcription, DNA-templated-IEA;regulation of transcription, DNA-templated-IEA	Molecular Function-IEA;Molecular Function-IEA;Biological Process-IEA;Biological Process-IEA	K04761	oxyR; LysR family transcriptional regulator, hydrogen peroxide-inducible genes activator	206.632	322.951	14	217.495	0	0	262.073	0	0
Pec_DN57809C0G1I1	353	periplasmic nitrate reductase subunit	GO:0046872-IEA;GO:0055114-IEA;GO:0042597-IEA	metal ion binding-IEA;oxidation-reduction process-IEA;periplasmic space-IEA	Molecular Function-IEA;Biological Process-IEA;Cellular Component-IEA	K02568	napB; cytochrome c-type protein NapB	162.996	321.678	11	171.81	0	0	214.942	0	0
Pec_DN43464C0G1I1	868	30S ribosomal S7	GO:0003723-IEA;GO:0003735-IEA;GO:0030529-IEA;GO:0015935-IEA;GO:0019843-IEA;GO:0000049-IEA;GO:0005840-IEA;GO:0006412-IEA	RNA binding-IEA;structural constituent of ribosome-IEA;intracellular ribonucleoprotein complex-IEA;small ribosomal subunit-IEA;rRNA binding-IEA;tRNA binding-IEA;ribosome-IEA;translation-IEA	Molecular Function-IEA;Molecular Function-IEA;Cellular Component-IEA;Cellular Component-IEA;Molecular Function-IEA;Molecular Function-IEA;Cellular Component-IEA;Biological Process-IEA	K02992	RP-S7, MRPS7, rpsG; small subunit ribosomal protein S7	667.686	321.252	45	682.44	0	0	727.885	0	0
Pec_DN116209C0G1I1	1302	hypothetical protein	-	-	-	-	-	1101.47	320.233	74	1116.35	0	0	1161.88	0	0
Pec_DN121311C0G1I1	497	cell division	GO:0016757-IEA;GO:0051301-IEA;GO:0016020-IEA;GO:0016021-IEA;GO:0016740-IEA;GO:0008955-IEA;GO:0008658-IEA	transferase activity, transferring glycosyl groups-IEA;cell division-IEA;membrane-IEA;integral component of membrane-IEA;transferase activity-IEA;peptidoglycan glycosyltransferase activity-IEA;penicillin binding-IEA	Molecular Function-IEA;Biological Process-IEA;Cellular Component-IEA;Cellular Component-IEA;Molecular Function-IEA;Molecular Function-IEA;Molecular Function-IEA	K03587	ftsI; cell division protein FtsI (penicillin-binding protein 3)	298.151	319.742	20	312.112	0	0	357.32	0	0
Pec_DN66868C0G1I1	1262	serine peptidase	GO:0008233-IEA;GO:0006508-IEA;GO:0004252-IEA	peptidase activity-IEA;proteolysis-IEA;serine-type endopeptidase activity-IEA	Molecular Function-IEA;Biological Process-IEA;Molecular Function-IEA	K01362	OVCH; ovochymase [EC	1061.47	318.829	71	1076.35	0	0	1121.88	0	0
Pec_DN50830C2G1I1	301	4-alpha-glucanotransferase	GO:0005977-IEA;GO:0016757-IEA;GO:0004134-IEA;GO:0016740-IEA;GO:0005975-IEA	glycogen metabolic process-IEA;transferase activity, transferring glycosyl groups-IEA;4-alpha-glucanotransferase activity-IEA;transferase activity-IEA;carbohydrate metabolic process-IEA	Biological Process-IEA;Molecular Function-IEA;Molecular Function-IEA;Molecular Function-IEA;Biological Process-IEA	K00705	malQ; 4-alpha-glucanotransferase [EC	119.88	318.089	8	124.348	0	0	165.482	0	0
Pec_DN72258C0G1I1	2201	phosphoribosylaminoimidazolecarboxamide formyltransferase IMP cyclohydrolase	GO:0008152-IEA;GO:0003824-IEA;GO:0006164-IEA;GO:0003937-IEA;GO:0016740-IEA;GO:0006189-IEA;GO:0016787-IEA;GO:0004643-IEA	metabolic process-IEA;catalytic activity-IEA;purine nucleotide biosynthetic process-IEA;IMP cyclohydrolase activity-IEA;transferase activity-IEA;'de novo' IMP biosynthetic process-IEA;hydrolase activity-IEA;phosphoribosylaminoimidazolecarboxamide formyltransferase activity-IEA	Biological Process-IEA;Molecular Function-IEA;Biological Process-IEA;Molecular Function-IEA;Molecular Function-IEA;Biological Process-IEA;Molecular Function-IEA;Molecular Function-IEA	K00602	purH; phosphoribosylaminoimidazolecarboxamide formyltransferase / IMP cyclohydrolase [EC	2000.47	316.903	133	2015.35	0	0	2060.88	0	0
Pec_DN39058C1G1I1	1119	translation initiation factor IF-3	GO:0003743-IEA;GO:0005737-IEA;GO:0006412-IEA;GO:0006413-IEA	translation initiation factor activity-IEA;cytoplasm-IEA;translation-IEA;translational initiation-IEA	Molecular Function-IEA;Cellular Component-IEA;Biological Process-IEA;Biological Process-IEA	K02520	infC, MTIF3; translation initiation factor IF-3	918.468	316.571	61	933.35	0	0	978.883	0	0
Pec_DN403C0G1I1	357	family transcriptional regulator	GO:0003677-IEA;GO:0003700-IEA;GO:0006351-IEA;GO:0006355-IEA	DNA binding-IEA;transcription factor activity, sequence-specific DNA binding-IEA;transcription, DNA-templated-IEA;regulation of transcription, DNA-templated-IEA	Molecular Function-IEA;Molecular Function-IEA;Biological Process-IEA;Biological Process-IEA	K10918	aphB; LysR family transcriptional regulator, transcriptional activator AphB	166.419	315.061	11	175.556	0	0	218.892	0	0
Pec_DN50468C0G1I1	455	citrate synthase	GO:0016746-IEA;GO:0005737-IEA;GO:0004108-IEA;GO:0006099-IEA;GO:0016740-IEA;GO:0046912-IEA	transferase activity, transferring acyl groups-IEA;cytoplasm-IEA;citrate (Si)-synthase activity-IEA;tricarboxylic acid cycle-IEA;transferase activity-IEA;transferase activity, transferring acyl groups, acyl groups converted into alkyl on transfer-IEA	Molecular Function-IEA;Cellular Component-IEA;Molecular Function-IEA;Biological Process-IEA;Molecular Function-IEA;Molecular Function-IEA	K01647	CS, gltA; citrate synthase [EC	257.515	314.667	17	270.378	0	0	315.388	0	0
Pec_DN64133C1G1I1	534	transposase IS66	-	-	-	K07484	K07484; transposase	334.711	313.299	22	348.846	0	0	394.32	0	0
Pec_DN98129C0G1I1	341	CHAD domain-containing	-	-	-	-	-	152.835	311.877	10	160.533	0	0	203.207	0	0
Pec_DN97519C0G1I1	613	disulfide bond formation	GO:0015035-IEA;GO:0045454-IEA;GO:0055114-IEA;GO:0042597-IEA;GO:0016853-IEA;GO:0005623-IEA	protein disulfide oxidoreductase activity-IEA;cell redox homeostasis-IEA;oxidation-reduction process-IEA;periplasmic space-IEA;isomerase activity-IEA;cell-IEA	Molecular Function-IEA;Biological Process-IEA;Biological Process-IEA;Cellular Component-IEA;Molecular Function-IEA;Cellular Component-IEA	K03673	dsbA; thiol	412.974	311.635	27	427.573	0	0	473.313	0	0
Pec_DN13058C0G1I1	2474	cell division	GO:0051258-IEA;GO:0005525-IEA;GO:0000166-IEA;GO:0043093-IEA;GO:0005737-IEA;GO:0051301-IEA;GO:0003924-IEA;GO:0032153-IEA;GO:0007049-IEA	protein polymerization-IEA;GTP binding-IEA;nucleotide binding-IEA;FtsZ-dependent cytokinesis-IEA;cytoplasm-IEA;cell division-IEA;GTPase activity-IEA;cell division site-IEA;cell cycle-IEA	Biological Process-IEA;Molecular Function-IEA;Molecular Function-IEA;Biological Process-IEA;Cellular Component-IEA;Biological Process-IEA;Molecular Function-IEA;Cellular Component-IEA;Biological Process-IEA	K03531	ftsZ; cell division protein FtsZ	2273.47	306.105	146	2288.35	0	0	2333.88	0	0
Pec_DN49349C0G1I1	949	transcription termination factor Rho	GO:0000166-IEA;GO:0003723-IEA;GO:0006351-IEA;GO:0008186-IEA;GO:0006355-IEA;GO:0006353-IEA;GO:0004386-IEA;GO:0016787-IEA;GO:0005524-IEA;GO:0003676-IEA	nucleotide binding-IEA;RNA binding-IEA;transcription, DNA-templated-IEA;RNA-dependent ATPase activity-IEA;regulation of transcription, DNA-templated-IEA;DNA-templated transcription, termination-IEA;helicase activity-IEA;hydrolase activity-IEA;ATP binding-IEA;nucleic acid binding-IEA	Molecular Function-IEA;Molecular Function-IEA;Biological Process-IEA;Molecular Function-IEA;Biological Process-IEA;Biological Process-IEA;Molecular Function-IEA;Molecular Function-IEA;Molecular Function-IEA;Molecular Function-IEA	K03628	rho; transcription termination factor Rho	748.605	305.629	48	763.396	0	0	808.885	0	0
Pec_DN47236C0G2I1	527	molecular chaperone	GO:0000166-IEA;GO:0005737-IEA;GO:0006950-IEA;GO:0051082-IEA;GO:0005524-IEA;GO:0006457-IEA	nucleotide binding-IEA;cytoplasm-IEA;response to stress-IEA;unfolded protein binding-IEA;ATP binding-IEA;protein folding-IEA	Molecular Function-IEA;Cellular Component-IEA;Biological Process-IEA;Molecular Function-IEA;Molecular Function-IEA;Biological Process-IEA	K04079	HSP90A, htpG; molecular chaperone HtpG	327.794	305.368	21	341.931	41.0928	1	387.32	0	0
Pec_DN57237C0G1I1	345	hypothetical protein AMK71_11550, partial	GO:0016020-IEA;GO:0016021-IEA	membrane-IEA;integral component of membrane-IEA	Cellular Component-IEA;Cellular Component-IEA	-	-	156.249	305.062	10	164.281	0	0	207.034	0	0
Pec_DN66397C0G1I1	935	phosphoribulokinase	GO:0008152-IEA;GO:0000166-IEA;GO:0008974-IEA;GO:0016310-IEA;GO:0016740-IEA;GO:0016301-IEA;GO:0005524-IEA;GO:0005975-IEA	metabolic process-IEA;nucleotide binding-IEA;phosphoribulokinase activity-IEA;phosphorylation-IEA;transferase activity-IEA;kinase activity-IEA;ATP binding-IEA;carbohydrate metabolic process-IEA	Biological Process-IEA;Molecular Function-IEA;Molecular Function-IEA;Biological Process-IEA;Molecular Function-IEA;Molecular Function-IEA;Molecular Function-IEA;Biological Process-IEA	K00855	PRK, prkB; phosphoribulokinase [EC	734.606	304.964	47	749.423	18.749	1	794.885	12.9671	1
Pec_DN34392C0G1I1	1217	UDP-3-O-[3-hydroxymyristoyl] glucosamine N-acyltransferase	GO:0016746-IEA;GO:0016747-IEA;GO:0009245-IEA;GO:0006629-IEA;GO:0016410-IEA;GO:0016740-IEA;GO:0016787-IEA	transferase activity, transferring acyl groups-IEA;transferase activity, transferring acyl groups other than amino-acyl groups-IEA;lipid A biosynthetic process-IEA;lipid metabolic process-IEA;N-acyltransferase activity-IEA;transferase activity-IEA;hydrolase activity-IEA	Molecular Function-IEA;Molecular Function-IEA;Biological Process-IEA;Biological Process-IEA;Molecular Function-IEA;Molecular Function-IEA;Molecular Function-IEA	K02536	lpxD; UDP-3-O-[3-hydroxymyristoyl] glucosamine N-acyltransferase [EC	1016.47	304.807	65	1031.35	0	0	1076.88	0	0
Pec_DN41440C1G1I1	690	transposase IS116 IS110 IS902	GO:0003677-IEA;GO:0004803-IEA;GO:0006313-IEA	DNA binding-IEA;transposase activity-IEA;transposition, DNA-mediated-IEA	Molecular Function-IEA;Molecular Function-IEA;Biological Process-IEA	K07486	K07486; transposase	489.749	301.713	31	504.467	0	0	549.886	0	0
Pec_DN32187C0G1I1	366	DNA-binding regulatory family	GO:0003677-IEA;GO:0005737-IEA;GO:0006351-IEA;GO:0006355-IEA	DNA binding-IEA;cytoplasm-IEA;transcription, DNA-templated-IEA;regulation of transcription, DNA-templated-IEA	Molecular Function-IEA;Cellular Component-IEA;Biological Process-IEA;Biological Process-IEA	K00975	glgC; glucose-1-phosphate adenylyltransferase [EC	174.441	300.572	11	183.885	0	0	227.394	0	0
Pec_DN64152C0G3I1	4638	NAD(P) transhydrogenase subunit alpha	GO:0000166-IEA;GO:0008750-IEA;GO:0015992-IEA;GO:0016491-IEA;GO:0016020-IEA;GO:0016021-IEA;GO:0055114-IEA;GO:0008746-IEA	nucleotide binding-IEA;NAD(P)+ transhydrogenase (AB-specific) activity-IEA;proton transport-IEA;oxidoreductase activity-IEA;membrane-IEA;integral component of membrane-IEA;oxidation-reduction process-IEA;NAD(P)+ transhydrogenase activity-IEA	Molecular Function-IEA;Molecular Function-IEA;Biological Process-IEA;Molecular Function-IEA;Cellular Component-IEA;Cellular Component-IEA;Biological Process-IEA;Molecular Function-IEA	K00324	pntA; NAD(P) transhydrogenase subunit alpha [EC	4437.47	299.692	279	4452.35	0	0	4497.88	0	0
Pec_DN42409C1G1I1	330	segregation and condensation B	GO:0005737-IEA;GO:0051301-IEA;GO:0007059-IEA;GO:0007049-IEA;GO:0051304-IEA	cytoplasm-IEA;cell division-IEA;chromosome segregation-IEA;cell cycle-IEA;chromosome separation-IEA	Cellular Component-IEA;Biological Process-IEA;Biological Process-IEA;Biological Process-IEA;Biological Process-IEA	K06024	scpB; segregation and condensation protein B	143.581	298.779	9	150.491	0	0	192.93	0	0
Pec_DN37169C1G1I1	633	Glucose-6-phosphate isomerase	GO:0006094-IEA;GO:0005737-IEA;GO:0006096-IEA;GO:0004347-IEA;GO:0016853-IEA	gluconeogenesis-IEA;cytoplasm-IEA;glycolytic process-IEA;glucose-6-phosphate isomerase activity-IEA;isomerase activity-IEA	Biological Process-IEA;Cellular Component-IEA;Biological Process-IEA;Molecular Function-IEA;Molecular Function-IEA	K01810	GPI, pgi; glucose-6-phosphate isomerase [EC	432.83	297.339	27	447.538	0	0	493.313	0	0
Pec_DN109051C0G1I1	312	leucine--tRNA ligase	GO:0006429-IEA;GO:0006418-IEA;GO:0000166-IEA;GO:0005737-IEA;GO:0004812-IEA;GO:0004823-IEA;GO:0006450-IEA;GO:0002161-IEA;GO:0016874-IEA;GO:0006412-IEA;GO:0005524-IEA	leucyl-tRNA aminoacylation-IEA;tRNA aminoacylation for protein translation-IEA;nucleotide binding-IEA;cytoplasm-IEA;aminoacyl-tRNA ligase activity-IEA;leucine-tRNA ligase activity-IEA;regulation of translational fidelity-IEA;aminoacyl-tRNA editing activity-IEA;ligase activity-IEA;translation-IEA;ATP binding-IEA	Biological Process-IEA;Biological Process-IEA;Molecular Function-IEA;Cellular Component-IEA;Molecular Function-IEA;Molecular Function-IEA;Biological Process-IEA;Molecular Function-IEA;Molecular Function-IEA;Biological Process-IEA;Molecular Function-IEA	K01869	LARS, leuS; leucyl-tRNA synthetase [EC	128.647	296.412	8	134.174	0	0	175.871	0	0
Pec_DN93032C0G1I1	421	hypothetical protein	-	-	-	-	-	225.287	296.209	14	236.973	0	0	281.633	0	0
Pec_DN35045C0G2I1	619	ABC-type transporter Mla maintaining outer membrane lipid periplasmic component	-	-	-	K07323	mlaC; phospholipid transport system substrate-binding protein	418.913	295.839	26	433.545	0	0	479.313	0	0
Pec_DN96205C1G1I1	636	pre translocase subunit	GO:0006605-IEA;GO:0016020-IEA;GO:0065002-IEA;GO:0016021-IEA;GO:0015450-IEA;GO:0015031-IEA;GO:0006810-IEA;GO:0043952-IEA;GO:0005622-IEA;GO:0006886-IEA;GO:0005886-IEA	protein targeting-IEA;membrane-IEA;intracellular protein transmembrane transport-IEA;integral component of membrane-IEA;P-P-bond-hydrolysis-driven protein transmembrane transporter activity-IEA;protein transport-IEA;transport-IEA;protein transport by the Sec complex-IEA;intracellular-IEA;intracellular protein transport-IEA;plasma membrane-IEA	Biological Process-IEA;Cellular Component-IEA;Biological Process-IEA;Cellular Component-IEA;Molecular Function-IEA;Biological Process-IEA;Biological Process-IEA;Biological Process-IEA;Cellular Component-IEA;Biological Process-IEA;Cellular Component-IEA	K03074	secF; preprotein translocase subunit SecF	435.829	295.293	27	450.538	0	0	496.313	0	0
Pec_DN5083C0G2I1	522	ATP-dependent Clp protease ATP-binding subunit	GO:0000166-IEA;GO:0008233-IEA;GO:0006508-IEA;GO:0004176-IEA;GO:0005524-IEA;GO:0019538-IEA	nucleotide binding-IEA;peptidase activity-IEA;proteolysis-IEA;ATP-dependent peptidase activity-IEA;ATP binding-IEA;protein metabolic process-IEA	Molecular Function-IEA;Molecular Function-IEA;Biological Process-IEA;Molecular Function-IEA;Molecular Function-IEA;Biological Process-IEA	K03694	clpA; ATP-dependent Clp protease ATP-binding subunit ClpA	322.904	295.231	20	336.931	0	0	382.32	0	0
Pec_DN88182C0G1I1	1125	transcription antitermination	GO:0006351-IEA;GO:0006355-IEA;GO:0031564-IEA;GO:0006353-IEA;GO:0032784-IEA;GO:0006354-IEA	transcription, DNA-templated-IEA;regulation of transcription, DNA-templated-IEA;transcription antitermination-IEA;DNA-templated transcription, termination-IEA;regulation of DNA-templated transcription, elongation-IEA;DNA-templated transcription, elongation-IEA	Biological Process-IEA;Biological Process-IEA;Biological Process-IEA;Biological Process-IEA;Biological Process-IEA;Biological Process-IEA	K02601	nusG; transcriptional antiterminator NusG	924.468	293.893	57	939.35	14.9581	1	984.883	0	0
Pec_DN41440C0G1I1	672	transposase IS116 IS110 IS902	GO:0003677-IEA;GO:0004803-IEA;GO:0006313-IEA	DNA binding-IEA;transposase activity-IEA;transposition, DNA-mediated-IEA	Molecular Function-IEA;Molecular Function-IEA;Biological Process-IEA	K07486	K07486; transposase	471.75	293.016	29	486.467	0	0	531.922	0	0
Pec_DN71222C1G1I1	1323	pyruvate ferredoxin oxidoreductase	GO:0008152-IEA;GO:0030976-IEA;GO:0016903-IEA;GO:0003824-IEA;GO:0016491-IEA;GO:0055114-IEA;GO:0016740-IEA	metabolic process-IEA;thiamine pyrophosphate binding-IEA;oxidoreductase activity, acting on the aldehyde or oxo group of donors-IEA;catalytic activity-IEA;oxidoreductase activity-IEA;oxidation-reduction process-IEA;transferase activity-IEA	Biological Process-IEA;Molecular Function-IEA;Molecular Function-IEA;Molecular Function-IEA;Molecular Function-IEA;Biological Process-IEA;Molecular Function-IEA	K03737	por, nifJ; pyruvate-ferredoxin/flavodoxin oxidoreductase [EC	1122.47	293.009	69	1137.35	0	0	1182.88	0	0
Pec_DN128707C0G1I1	334	sulfur oxidation-associated	-	-	-	-	-	146.948	291.935	9	154.127	0	0	196.511	0	0
Pec_DN28422C0G1I1	390	carbamoyl-phosphate synthase small subunit	GO:0000166-IEA;GO:0006207-IEA;GO:0006526-IEA;GO:0004088-IEA;GO:0006221-IEA;GO:0008652-IEA;GO:0006541-IEA;GO:0016874-IEA;GO:0044205-IEA;GO:0005524-IEA	nucleotide binding-IEA;'de novo' pyrimidine nucleobase biosynthetic process-IEA;arginine biosynthetic process-IEA;carbamoyl-phosphate synthase (glutamine-hydrolyzing) activity-IEA;pyrimidine nucleotide biosynthetic process-IEA;cellular amino acid biosynthetic process-IEA;glutamine metabolic process-IEA;ligase activity-IEA;'de novo' UMP biosynthetic process-IEA;ATP binding-IEA	Molecular Function-IEA;Biological Process-IEA;Biological Process-IEA;Molecular Function-IEA;Biological Process-IEA;Biological Process-IEA;Biological Process-IEA;Molecular Function-IEA;Biological Process-IEA;Molecular Function-IEA	K01956	carA, CPA1; carbamoyl-phosphate synthase small subunit [EC	196.322	291.352	12	206.972	0	0	251.127	0	0
Pec_DN81681C0G1I1	2149	NADH:ubiquinone oxidoreductase subunit L	GO:0050136-IEA;GO:0016491-IEA;GO:0016020-IEA;GO:0016021-IEA;GO:0008137-IEA;GO:0055114-IEA;GO:0042773-IEA	NADH dehydrogenase (quinone) activity-IEA;oxidoreductase activity-IEA;membrane-IEA;integral component of membrane-IEA;NADH dehydrogenase (ubiquinone) activity-IEA;oxidation-reduction process-IEA;ATP synthesis coupled electron transport-IEA	Molecular Function-IEA;Molecular Function-IEA;Cellular Component-IEA;Cellular Component-IEA;Molecular Function-IEA;Biological Process-IEA;Biological Process-IEA	K00341	nuoL; NADH-quinone oxidoreductase subunit L [EC	1948.47	291.112	119	1963.35	0	0	2008.88	0	0
Pec_DN96767C0G1I1	373	sodium:phosphate symporter	GO:0015321-IEA;GO:0044341-IEA;GO:0016020-IEA;GO:0016021-IEA	sodium-dependent phosphate transmembrane transporter activity-IEA;sodium-dependent phosphate transport-IEA;membrane-IEA;integral component of membrane-IEA	Molecular Function-IEA;Biological Process-IEA;Cellular Component-IEA;Cellular Component-IEA	-	-	180.893	289.853	11	190.558	0	0	234.282	0	0
Pec_DN95627C0G1I1	409	signal transduction	-	-	-	K01915	glnA, GLUL; glutamine synthetase [EC	214.098	289.425	13	225.321	0	0	270.026	0	0
Pec_DN117820C0G1I1	1160	NAD-dependent dehydratase	GO:0050662-IEA;GO:0003824-IEA	coenzyme binding-IEA;catalytic activity-IEA	Molecular Function-IEA;Molecular Function-IEA	K00540	0	959.468	288.14	58	974.35	0	0	1019.88	0	0
Pec_DN37879C0G1I1	356	methionine sulfoxide reductase	GO:0006979-IEA;GO:0030091-IEA;GO:0016491-IEA;GO:0033743-IEA;GO:0016671-IEA;GO:0055114-IEA;GO:0008113-IEA	response to oxidative stress-IEA;protein repair-IEA;oxidoreductase activity-IEA;peptide-methionine (R)-S-oxide reductase activity-IEA;oxidoreductase activity, acting on a sulfur group of donors, disulfide as acceptor-IEA;oxidation-reduction process-IEA;peptide-methionine (S)-S-oxide reductase activity-IEA	Biological Process-IEA;Biological Process-IEA;Molecular Function-IEA;Molecular Function-IEA;Molecular Function-IEA;Biological Process-IEA;Molecular Function-IEA	K12267	msrAB; peptide methionine sulfoxide reductase msrA/msrB [EC	165.531	287.957	10	174.604	0	0	217.92	0	0
Pec_DN15049C0G1I1	480	NYN domain-containing	-	-	-	-	-	281.591	287.763	17	295.18	0	0	340.32	0	0
Pec_DN57518C0G1I1	446	cytochrome c	GO:0004129-IEA;GO:0005506-IEA;GO:0016020-IEA;GO:0009055-IEA;GO:0016021-IEA;GO:0020037-IEA;GO:0055114-IEA;GO:1902600-IEA;GO:0009060-IEA	cytochrome-c oxidase activity-IEA;iron ion binding-IEA;membrane-IEA;electron carrier activity-IEA;integral component of membrane-IEA;heme binding-IEA;oxidation-reduction process-IEA;hydrogen ion transmembrane transport-IEA;aerobic respiration-IEA	Molecular Function-IEA;Molecular Function-IEA;Cellular Component-IEA;Molecular Function-IEA;Cellular Component-IEA;Molecular Function-IEA;Biological Process-IEA;Biological Process-IEA;Biological Process-IEA	K00406	ccoP; cytochrome c oxidase cbb3-type subunit III	249.081	287.049	15	261.547	0	0	306.388	0	0
Pec_DN122937C0G1I1	1447	nitric oxide reductase	GO:0004129-IEA;GO:0016966-IEA;GO:0005506-IEA;GO:0016491-IEA;GO:0016020-IEA;GO:0016021-IEA;GO:0009055-IEA;GO:0020037-IEA;GO:0070469-IEA;GO:0055114-IEA;GO:1902600-IEA;GO:0009060-IEA	cytochrome-c oxidase activity-IEA;nitric oxide reductase activity-IEA;iron ion binding-IEA;oxidoreductase activity-IEA;membrane-IEA;integral component of membrane-IEA;electron carrier activity-IEA;heme binding-IEA;respiratory chain-IEA;oxidation-reduction process-IEA;hydrogen ion transmembrane transport-IEA;aerobic respiration-IEA	Molecular Function-IEA;Molecular Function-IEA;Molecular Function-IEA;Molecular Function-IEA;Cellular Component-IEA;Cellular Component-IEA;Molecular Function-IEA;Molecular Function-IEA;Cellular Component-IEA;Biological Process-IEA;Biological Process-IEA;Biological Process-IEA	K04561	norB; nitric oxide reductase subunit B [EC	1246.47	286.804	75	1261.35	0	0	1306.88	0	0
Pec_DN124111C0G1I1	650	AMMECR1 domain	-	-	-	K06990	MEMO1; MEMO1 family protein	449.755	286.15	27	464.516	0	0	510.251	0	0
Pec_DN23552C0G1I1	338	pyruvate ferredoxin oxidoreductase	GO:0008152-IEA;GO:0016903-IEA;GO:0003824-IEA;GO:0016491-IEA;GO:0055114-IEA	metabolic process-IEA;oxidoreductase activity, acting on the aldehyde or oxo group of donors-IEA;catalytic activity-IEA;oxidoreductase activity-IEA;oxidation-reduction process-IEA	Biological Process-IEA;Molecular Function-IEA;Molecular Function-IEA;Molecular Function-IEA;Biological Process-IEA	-	-	150.264	285.491	9	157.76	0	0	200.425	0	0
Pec_DN35328C0G1I1	338	hypothetical protein	-	-	-	-	-	150.264	285.491	9	157.76	0	0	200.425	0	0
Pec_DN78468C0G1I1	670	electron transporter	GO:0046872-IEA;GO:0016020-IEA;GO:0009055-IEA;GO:0055114-IEA;GO:0051539-IEA;GO:0005886-IEA;GO:0051536-IEA	metal ion binding-IEA;membrane-IEA;electron carrier activity-IEA;oxidation-reduction process-IEA;4 iron, 4 sulfur cluster binding-IEA;plasma membrane-IEA;iron-sulfur cluster binding-IEA	Molecular Function-IEA;Cellular Component-IEA;Molecular Function-IEA;Biological Process-IEA;Molecular Function-IEA;Cellular Component-IEA;Molecular Function-IEA	K03615	rnfC; electron transport complex protein RnfC	469.75	284.117	28	484.467	0	0	529.922	0	0
Pec_DN103576C0G1I1	319	ATP-dependent protease ATP-binding subunit	GO:0000166-IEA;GO:0005737-IEA;GO:0008233-IEA;GO:0009376-IEA;GO:0006508-IEA;GO:0070011-IEA;GO:0043335-IEA;GO:0005524-IEA;GO:0016787-IEA;GO:0016887-IEA	nucleotide binding-IEA;cytoplasm-IEA;peptidase activity-IEA;HslUV protease complex-IEA;proteolysis-IEA;peptidase activity, acting on L-amino acid peptides-IEA;protein unfolding-IEA;ATP binding-IEA;hydrolase activity-IEA;ATPase activity-IEA	Molecular Function-IEA;Cellular Component-IEA;Molecular Function-IEA;Cellular Component-IEA;Biological Process-IEA;Molecular Function-IEA;Biological Process-IEA;Molecular Function-IEA;Molecular Function-IEA;Molecular Function-IEA	K03667	hslU; ATP-dependent HslUV protease ATP-binding subunit HslU	134.286	283.966	8	140.386	0	0	182.477	0	0
Pec_DN128463C0G1I1	340	N-acetylmuramoyl-L-alanine amidase	GO:0009253-IEA;GO:0008745-IEA;GO:0016787-IEA	peptidoglycan catabolic process-IEA;N-acetylmuramoyl-L-alanine amidase activity-IEA;hydrolase activity-IEA	Biological Process-IEA;Molecular Function-IEA;Molecular Function-IEA	K01448	E3.5.1.28B, amiA, amiB, amiC; N-acetylmuramoyl-L-alanine amidase [EC	151.983	282.262	9	159.615	0	0	202.316	0	0
Pec_DN95172C0G1I1	361	ATP-dependent RNA helicase	GO:0000166-IEA;GO:0005737-IEA;GO:0042254-IEA;GO:0042255-IEA;GO:0004386-IEA;GO:0004004-IEA;GO:0016787-IEA;GO:0005524-IEA;GO:0003676-IEA	nucleotide binding-IEA;cytoplasm-IEA;ribosome biogenesis-IEA;ribosome assembly-IEA;helicase activity-IEA;ATP-dependent RNA helicase activity-IEA;hydrolase activity-IEA;ATP binding-IEA;nucleic acid binding-IEA	Molecular Function-IEA;Cellular Component-IEA;Biological Process-IEA;Biological Process-IEA;Molecular Function-IEA;Molecular Function-IEA;Molecular Function-IEA;Molecular Function-IEA;Molecular Function-IEA	K11927	rhlE; ATP-dependent RNA helicase RhlE [EC	169.99	280.402	10	179.191	0	0	222.422	0	0
Pec_DN35493C0G1I1	967	hypothetical protein N838_03185	-	-	-	-	-	766.605	279.799	45	781.394	0	0	826.885	0	0
Pec_DN30780C0G1I1	362	sulfite reductase	GO:0016491-IEA;GO:0046872-IEA;GO:0018551-IEA;GO:0020037-IEA;GO:0055114-IEA;GO:0051539-IEA;GO:0051536-IEA	oxidoreductase activity-IEA;metal ion binding-IEA;hydrogensulfite reductase activity-IEA;heme binding-IEA;oxidation-reduction process-IEA;4 iron, 4 sulfur cluster binding-IEA;iron-sulfur cluster binding-IEA	Molecular Function-IEA;Molecular Function-IEA;Molecular Function-IEA;Molecular Function-IEA;Biological Process-IEA;Molecular Function-IEA;Molecular Function-IEA	K11180	dsrA; dissimilatory sulfite reductase alpha subunit [EC	170.887	278.931	10	180.11	0	0	223.404	0	0
Pec_DN21689C0G1I1	322	copper ABC transporter substrate-binding	-	-	-	K07218	nosD; nitrous oxidase accessory protein	136.859	278.627	8	143.169	0	0	185.415	0	0
Pec_DN95554C0G1I1	851	Regulator of sigma D	GO:0006351-IEA;GO:0006355-IEA	transcription, DNA-templated-IEA;regulation of transcription, DNA-templated-IEA	Biological Process-IEA;Biological Process-IEA	K07740	rsd; regulator of sigma D	650.686	278.367	38	665.455	0	0	710.885	0	0
Pec_DN124330C0G1I1	732	Uncharacterized conserved DUF302 family	GO:0016020-IEA;GO:0016021-IEA	membrane-IEA;integral component of membrane-IEA	Cellular Component-IEA;Cellular Component-IEA	-	-	531.723	277.896	31	546.463	0	0	591.886	0	0
Pec_DN68161C0G1I1	3240	glycoside hydrolase	GO:0003824-IEA;GO:0016787-IEA;GO:0005975-IEA	catalytic activity-IEA;hydrolase activity-IEA;carbohydrate metabolic process-IEA	Molecular Function-IEA;Molecular Function-IEA;Biological Process-IEA	-	-	3039.47	277.576	177	3054.35	0	0	3099.88	0	0
Pec_DN34454C0G1I1	1164	malate dehydrogenase	GO:0016615-IEA;GO:0006108-IEA;GO:0030060-IEA;GO:0016616-IEA;GO:0016491-IEA;GO:0003824-IEA;GO:0006099-IEA;GO:0019752-IEA;GO:0055114-IEA;GO:0005975-IEA	malate dehydrogenase activity-IEA;malate metabolic process-IEA;L-malate dehydrogenase activity-IEA;oxidoreductase activity, acting on the CH-OH group of donors, NAD or NADP as acceptor-IEA;oxidoreductase activity-IEA;catalytic activity-IEA;tricarboxylic acid cycle-IEA;carboxylic acid metabolic process-IEA;oxidation-reduction process-IEA;carbohydrate metabolic process-IEA	Molecular Function-IEA;Biological Process-IEA;Molecular Function-IEA;Molecular Function-IEA;Molecular Function-IEA;Molecular Function-IEA;Biological Process-IEA;Biological Process-IEA;Biological Process-IEA;Biological Process-IEA	K00024	mdh; malate dehydrogenase [EC	963.468	277.049	56	978.35	0	0	1023.88	0	0
Pec_DN95141C0G1I1	401	C4-dicarboxylate ABC transporter	GO:0030288-IEA;GO:0006810-IEA	outer membrane-bounded periplasmic space-IEA;transport-IEA	Cellular Component-IEA;Biological Process-IEA	K11688	dctP; C4-dicarboxylate-binding protein DctP	206.632	276.815	12	217.495	0	0	262.073	0	0
Pec_DN7814C0G1I1	302	Outer membrane or peptidoglycan-associated (lipo)	GO:0016020-IEA;GO:0016021-IEA;GO:0009279-IEA	membrane-IEA;integral component of membrane-IEA;cell outer membrane-IEA	Cellular Component-IEA;Cellular Component-IEA;Cellular Component-IEA	-	-	120.629	276.6	7	125.233	0	0	166.431	0	0
Pec_DN96894C0G1I1	383	capsular biosynthesis	GO:0016857-IEA;GO:0016829-IEA;GO:0005975-IEA	racemase and epimerase activity, acting on carbohydrates and derivatives-IEA;lyase activity-IEA;carbohydrate metabolic process-IEA	Molecular Function-IEA;Molecular Function-IEA;Biological Process-IEA	K01795	algG; mannuronan 5-epimerase [EC	190.001	275.958	11	200.252	0	0	244.131	0	0
Pec_DN11355C0G2I1	632	MULTISPECIES: sigma-54-dependent Fis family transcriptional regulator	GO:0003677-IEA;GO:0000166-IEA;GO:0006351-IEA;GO:0008134-IEA;GO:0000160-IEA;GO:0006355-IEA;GO:0043565-IEA;GO:0005524-IEA;GO:0005622-IEA	DNA binding-IEA;nucleotide binding-IEA;transcription, DNA-templated-IEA;transcription factor binding-IEA;phosphorelay signal transduction system-IEA;regulation of transcription, DNA-templated-IEA;sequence-specific DNA binding-IEA;ATP binding-IEA;intracellular-IEA	Molecular Function-IEA;Molecular Function-IEA;Biological Process-IEA;Molecular Function-IEA;Biological Process-IEA;Biological Process-IEA;Molecular Function-IEA;Molecular Function-IEA;Cellular Component-IEA	K10941	fleQ, flrA; sigma-54 dependent transcriptional regulator, flagellar regulatory protein	431.83	275.952	25	446.538	0	0	492.313	0	0
Pec_DN31686C0G1I1	796	peptidylprolyl isomerase	GO:0003755-IEA;GO:0000413-IEA;GO:0016853-IEA;GO:0006457-IEA	peptidyl-prolyl cis-trans isomerase activity-IEA;protein peptidyl-prolyl isomerization-IEA;isomerase activity-IEA;protein folding-IEA	Molecular Function-IEA;Biological Process-IEA;Molecular Function-IEA;Biological Process-IEA	K01802	E5.2.1.8; peptidylprolyl isomerase [EC	595.707	275.845	34.4741	610.458	0	0	655.885	0	0
Pec_DN70443C0G1I1	788	ATP-dependent Clp protease ATP-binding subunit	GO:0000166-IEA;GO:0008270-IEA;GO:0046872-IEA;GO:0008233-IEA;GO:0046983-IEA;GO:0006508-IEA;GO:0051082-IEA;GO:0005524-IEA;GO:0006457-IEA	nucleotide binding-IEA;zinc ion binding-IEA;metal ion binding-IEA;peptidase activity-IEA;protein dimerization activity-IEA;proteolysis-IEA;unfolded protein binding-IEA;ATP binding-IEA;protein folding-IEA	Molecular Function-IEA;Molecular Function-IEA;Molecular Function-IEA;Molecular Function-IEA;Molecular Function-IEA;Biological Process-IEA;Molecular Function-IEA;Molecular Function-IEA;Biological Process-IEA	K03544	clpX, CLPX; ATP-dependent Clp protease ATP-binding subunit ClpX	587.707	275.755	34	602.463	0	0	647.885	0	0
Pec_DN43561C0G1I1	345	filamentous hemagglutinin family outer membrane	-	-	-	-	-	156.249	274.556	9	164.281	0	0	207.034	0	0
Pec_DN37366C1G1I1	982	16S rRNA (cytosine(1402)-N(4))-methyltransferase	GO:0005737-IEA;GO:0070475-IEA;GO:0006364-IEA;GO:0071424-IEA;GO:0008168-IEA;GO:0016740-IEA;GO:0032259-IEA	cytoplasm-IEA;rRNA base methylation-IEA;rRNA processing-IEA;rRNA (cytosine-N4-)-methyltransferase activity-IEA;methyltransferase activity-IEA;transferase activity-IEA;methylation-IEA	Cellular Component-IEA;Biological Process-IEA;Biological Process-IEA;Molecular Function-IEA;Molecular Function-IEA;Molecular Function-IEA;Biological Process-IEA	K03438	mraW, rsmH; 16S rRNA (cytosine1402-N4)-methyltransferase [EC	781.605	274.43	45	796.393	0	0	841.885	0	0
Pec_DN78468C1G1I1	2991	pyruvate ferredoxin oxidoreductase	GO:0008152-IEA;GO:0030976-IEA;GO:0016903-IEA;GO:0016491-IEA;GO:0003824-IEA;GO:0055114-IEA;GO:0016740-IEA	metabolic process-IEA;thiamine pyrophosphate binding-IEA;oxidoreductase activity, acting on the aldehyde or oxo group of donors-IEA;oxidoreductase activity-IEA;catalytic activity-IEA;oxidation-reduction process-IEA;transferase activity-IEA	Biological Process-IEA;Molecular Function-IEA;Molecular Function-IEA;Molecular Function-IEA;Molecular Function-IEA;Biological Process-IEA;Molecular Function-IEA	K03737	por, nifJ; pyruvate-ferredoxin/flavodoxin oxidoreductase [EC	2790.47	273.306	160	2805.35	0	0	2850.88	0	0
Pec_DN118182C0G1I1	304	3 ,5 -cyclic-nucleotide phosphodiesterase	GO:0000166-IEA;GO:0046872-IEA;GO:0016787-IEA;GO:0004115-IEA	nucleotide binding-IEA;metal ion binding-IEA;hydrolase activity-IEA;3',5'-cyclic-AMP phosphodiesterase activity-IEA	Molecular Function-IEA;Molecular Function-IEA;Molecular Function-IEA;Molecular Function-IEA	K03651	cpdA; 3',5'-cyclic-AMP phosphodiesterase [EC	122.145	273.167	7	127.018	0	0	168.306	0	0
Pec_DN124659C0G1I1	441	acetolactate synthase 3 catalytic subunit	GO:0009097-IEA;GO:0000287-IEA;GO:0030976-IEA;GO:0050660-IEA;GO:0046872-IEA;GO:0003824-IEA;GO:0009099-IEA;GO:0008652-IEA;GO:0016740-IEA;GO:0009082-IEA;GO:0003984-IEA	isoleucine biosynthetic process-IEA;magnesium ion binding-IEA;thiamine pyrophosphate binding-IEA;flavin adenine dinucleotide binding-IEA;metal ion binding-IEA;catalytic activity-IEA;valine biosynthetic process-IEA;cellular amino acid biosynthetic process-IEA;transferase activity-IEA;branched-chain amino acid biosynthetic process-IEA;acetolactate synthase activity-IEA	Biological Process-IEA;Molecular Function-IEA;Molecular Function-IEA;Molecular Function-IEA;Molecular Function-IEA;Molecular Function-IEA;Biological Process-IEA;Biological Process-IEA;Molecular Function-IEA;Biological Process-IEA;Molecular Function-IEA	K01652	E2.2.1.6L, ilvB, ilvG, ilvI; acetolactate synthase I/II/III large subunit [EC	244.294	273.162	14	256.685	0	0	301.388	0	0
Pec_DN126107C0G1I1	404	transcriptional regulator	GO:0003677-IEA;GO:0006351-IEA;GO:0006355-IEA	DNA binding-IEA;transcription, DNA-templated-IEA;regulation of transcription, DNA-templated-IEA	Molecular Function-IEA;Biological Process-IEA;Biological Process-IEA	K01420	fnr; CRP/FNR family transcriptional regulator, anaerobic regulatory protein	209.425	273.123	12	220.425	0	0	265.063	0	0
Pec_DN81681C1G1I1	1440	NADH:ubiquinone oxidoreductase subunit M	GO:0050136-IEA;GO:0006120-IEA;GO:0016491-IEA;GO:0016020-IEA;GO:0016021-IEA;GO:0055114-IEA;GO:0008137-IEA;GO:0042773-IEA	NADH dehydrogenase (quinone) activity-IEA;mitochondrial electron transport, NADH to ubiquinone-IEA;oxidoreductase activity-IEA;membrane-IEA;integral component of membrane-IEA;oxidation-reduction process-IEA;NADH dehydrogenase (ubiquinone) activity-IEA;ATP synthesis coupled electron transport-IEA	Molecular Function-IEA;Biological Process-IEA;Molecular Function-IEA;Cellular Component-IEA;Cellular Component-IEA;Biological Process-IEA;Molecular Function-IEA;Biological Process-IEA	K00342	nuoM; NADH-quinone oxidoreductase subunit M [EC	1239.47	273.042	71	1254.35	0	0	1299.88	0	0
Pec_DN49317C0G1I1	1039	ribonucleoside-diphosphate reductase subunit alpha	GO:0006260-IEA;GO:0000166-IEA;GO:0016491-IEA;GO:0004748-IEA;GO:0055114-IEA;GO:0005524-IEA	DNA replication-IEA;nucleotide binding-IEA;oxidoreductase activity-IEA;ribonucleoside-diphosphate reductase activity, thioredoxin disulfide as acceptor-IEA;oxidation-reduction process-IEA;ATP binding-IEA	Biological Process-IEA;Molecular Function-IEA;Molecular Function-IEA;Molecular Function-IEA;Biological Process-IEA;Molecular Function-IEA	K00525	E1.17.4.1A, nrdA, nrdE; ribonucleoside-diphosphate reductase alpha chain [EC	838.468	272.873	48	853.35	0	0	898.883	0	0
Pec_DN51241C0G1I1	460	TIGR02453 family	-	-	-	-	-	262.278	272.606	15	275.336	0	0	320.388	0	0
Pec_DN112482C0G1I1	326	ubiquinone menaquinone biosynthesis methyltransferase	GO:0009234-IEA;GO:0102005-IEA;GO:0016740-IEA;GO:0008168-IEA;GO:0006744-IEA;GO:0009060-IEA;GO:0032259-IEA;GO:0008425-IEA	menaquinone biosynthetic process-IEA;2-octaprenyl-6-methoxy-1,4-benzoquinone methylase activity-IEA;transferase activity-IEA;methyltransferase activity-IEA;ubiquinone biosynthetic process-IEA;aerobic respiration-IEA;methylation-IEA;2-polyprenyl-6-methoxy-1,4-benzoquinone methyltransferase activity-IEA	Biological Process-IEA;Molecular Function-IEA;Molecular Function-IEA;Molecular Function-IEA;Biological Process-IEA;Biological Process-IEA;Biological Process-IEA;Molecular Function-IEA	K03183	ubiE; demethylmenaquinone methyltransferase / 2-methoxy-6-polyprenyl-1,4-benzoquinol methylase [EC	140.211	271.964	8	146.862	0	0	189.312	0	0
Pec_DN95843C0G1I1	921	ATP synthase F0F1 subunit A	GO:0045263-IEA;GO:0016020-IEA;GO:0016021-IEA;GO:0016787-IEA;GO:0015986-IEA;GO:0015992-IEA;GO:0015078-IEA;GO:0006810-IEA;GO:0006811-IEA;GO:0046933-IEA;GO:0042777-IEA;GO:0005886-IEA;GO:0006754-IEA	proton-transporting ATP synthase complex, coupling factor F(o)-IEA;membrane-IEA;integral component of membrane-IEA;hydrolase activity-IEA;ATP synthesis coupled proton transport-IEA;proton transport-IEA;hydrogen ion transmembrane transporter activity-IEA;transport-IEA;ion transport-IEA;proton-transporting ATP synthase activity, rotational mechanism-IEA;plasma membrane ATP synthesis coupled proton …	Cellular Component-IEA;Cellular Component-IEA;Cellular Component-IEA;Molecular Function-IEA;Biological Process-IEA;Biological Process-IEA;Molecular Function-IEA;Biological Process-IEA;Biological Process-IEA;Molecular Function-IEA;Biological Process-IEA;Cellular Component-IEA;Biological Process-IEA	K02108	ATPF0A, atpB; F-type H+-transporting ATPase subunit a	720.606	271.201	41	735.423	0	0	780.885	0	0
Pec_DN95638C0G1I1	746	4-methyl-5(B-hydroxyethyl)-thiazole monophosphate biosynthesis	GO:0008233-IEA;GO:0006508-IEA;GO:0016798-IEA	peptidase activity-IEA;proteolysis-IEA;hydrolase activity, acting on glycosyl bonds-IEA	Molecular Function-IEA;Biological Process-IEA;Molecular Function-IEA	K03152	thiJ; 4-methyl-5(b-hydroxyethyl)-thiazole monophosphate biosynthesis	545.722	270.767	31	560.463	0	0	605.885	0	0
Pec_DN107297C0G1I1	406	general secretion pathway A	GO:0016020-IEA;GO:0016021-IEA	membrane-IEA;integral component of membrane-IEA	Cellular Component-IEA;Cellular Component-IEA	K02450	gspA; general secretion pathway protein A	211.32	270.674	12	222.413	0	0	267.044	0	0
Pec_DN32750C0G1I1	425	elongation factor G	GO:0005525-IEA;GO:0003746-IEA;GO:0003924-IEA;GO:0006414-IEA	GTP binding-IEA;translation elongation factor activity-IEA;GTPase activity-IEA;translational elongation-IEA	Molecular Function-IEA;Molecular Function-IEA;Molecular Function-IEA;Biological Process-IEA	K02355	fusA, GFM, EFG; elongation factor G	228.958	270.641	13	240.869	0	0	285.557	0	0
Pec_DN6353C0G1I1	425	pyridoxamine 5 -phosphate oxidase	GO:0042823-IEA;GO:0004733-IEA;GO:0016638-IEA;GO:0016491-IEA;GO:0010181-IEA;GO:0055114-IEA	pyridoxal phosphate biosynthetic process-IEA;pyridoxamine-phosphate oxidase activity-IEA;oxidoreductase activity, acting on the CH-NH2 group of donors-IEA;oxidoreductase activity-IEA;FMN binding-IEA;oxidation-reduction process-IEA	Biological Process-IEA;Molecular Function-IEA;Molecular Function-IEA;Molecular Function-IEA;Molecular Function-IEA;Biological Process-IEA	K00275	pdxH, PNPO; pyridoxamine 5'-phosphate oxidase [EC	228.958	270.641	13	240.869	0	0	285.557	0	0
Pec_DN26409C0G1I1	1381	MULTISPECIES: GTPase	GO:0005525-IEA;GO:0000166-IEA;GO:0000287-IEA;GO:0005737-IEA;GO:0046872-IEA;GO:0003924-IEA	GTP binding-IEA;nucleotide binding-IEA;magnesium ion binding-IEA;cytoplasm-IEA;metal ion binding-IEA;GTPase activity-IEA	Molecular Function-IEA;Molecular Function-IEA;Molecular Function-IEA;Cellular Component-IEA;Molecular Function-IEA;Molecular Function-IEA	K03665	hflX; GTPase	1180.47	270.537	67	1195.35	0	0	1240.88	0	0
Pec_DN73148C0G2I1	2906	phosphate dikinase	GO:0003824-IEA;GO:0046872-IEA;GO:0050242-IEA;GO:0016310-IEA;GO:0016772-IEA;GO:0016740-IEA;GO:0006090-IEA;GO:0016301-IEA;GO:0005524-IEA	catalytic activity-IEA;metal ion binding-IEA;pyruvate, phosphate dikinase activity-IEA;phosphorylation-IEA;transferase activity, transferring phosphorus-containing groups-IEA;transferase activity-IEA;pyruvate metabolic process-IEA;kinase activity-IEA;ATP binding-IEA	Molecular Function-IEA;Molecular Function-IEA;Molecular Function-IEA;Biological Process-IEA;Molecular Function-IEA;Molecular Function-IEA;Biological Process-IEA;Molecular Function-IEA;Molecular Function-IEA	K01006	ppdK; pyruvate, orthophosphate dikinase [EC	2705.47	269.56	153	2720.35	0	0	2765.88	0	0
Pec_DN1923C0G1I1	1564	cytochrome c	GO:0009055-IEA;GO:0020037-IEA	electron carrier activity-IEA;heme binding-IEA	Molecular Function-IEA;Molecular Function-IEA	K10535	hao; hydroxylamine dehydrogenase [EC	1363.47	269.185	77	1378.35	0	0	1423.88	0	0
Pec_DN26157C0G1I1	328	peptidase domain	GO:0016020-IEA;GO:0016021-IEA	membrane-IEA;integral component of membrane-IEA	Cellular Component-IEA;Cellular Component-IEA	-	-	141.878	268.769	8	148.702	0	0	191.194	0	0
Pec_DN25972C0G1I1	626	molybdopterin-guanine dinucleotide biosynthesis	GO:0005525-IEA;GO:0006777-IEA	GTP binding-IEA;Mo-molybdopterin cofactor biosynthetic process-IEA	Molecular Function-IEA;Biological Process-IEA	K03753	mobB; molybdopterin-guanine dinucleotide biosynthesis protein B	425.865	268.624	24	440.538	0	0	486.313	0	0
Pec_DN22526C0G1I1	389	YD repeat	GO:0008233-IEA;GO:0006508-IEA;GO:0016020-IEA;GO:0016021-IEA	peptidase activity-IEA;proteolysis-IEA;membrane-IEA;integral component of membrane-IEA	Molecular Function-IEA;Biological Process-IEA;Cellular Component-IEA;Cellular Component-IEA	-	-	195.398	268.336	11	206.016	0	0	250.127	0	0
Pec_DN114462C0G1I1	389	peptidase P	GO:0006508-IEA;GO:0008237-IEA	proteolysis-IEA;metallopeptidase activity-IEA	Biological Process-IEA;Molecular Function-IEA	K03592	pmbA; PmbA protein	195.398	268.336	11	206.016	0	0	250.127	0	0
Pec_DN24517C0G1I1	408	phosphate acyltransferase	GO:0016746-IEA;GO:0016747-IEA;GO:0005737-IEA;GO:0016616-IEA;GO:0003824-IEA;GO:0006629-IEA;GO:0008654-IEA;GO:0055114-IEA;GO:0016740-IEA;GO:0006633-IEA;GO:0006644-IEA	transferase activity, transferring acyl groups-IEA;transferase activity, transferring acyl groups other than amino-acyl groups-IEA;cytoplasm-IEA;oxidoreductase activity, acting on the CH-OH group of donors, NAD or NADP as acceptor-IEA;catalytic activity-IEA;lipid metabolic process-IEA;phospholipid biosynthetic process-IEA;oxidation-reduction process-IEA;transferase activity-IEA;fatty acid biosynt…	Molecular Function-IEA;Molecular Function-IEA;Cellular Component-IEA;Molecular Function-IEA;Molecular Function-IEA;Biological Process-IEA;Biological Process-IEA;Biological Process-IEA;Molecular Function-IEA;Biological Process-IEA;Biological Process-IEA	K03621	plsX; glycerol-3-phosphate acyltransferase PlsX [EC	213.184	268.307	12	224.368	0	0	269.039	0	0
Pec_DN31558C0G1I1	446	3-oxoacyl-[acyl-carrier- ] reductase	GO:0004316-IEA;GO:0051287-IEA;GO:0016491-IEA;GO:0055114-IEA;GO:0006633-IEA	3-oxoacyl-[acyl-carrier-protein] reductase (NADPH) activity-IEA;NAD binding-IEA;oxidoreductase activity-IEA;oxidation-reduction process-IEA;fatty acid biosynthetic process-IEA	Molecular Function-IEA;Molecular Function-IEA;Molecular Function-IEA;Biological Process-IEA;Biological Process-IEA	K00059	fabG; 3-oxoacyl-[acyl-carrier protein] reductase [EC	249.081	267.913	14	261.547	0	0	306.388	0	0
Pec_DN40189C0G1I1	307	phosphate permease	GO:0055085-IEA;GO:0016020-IEA;GO:0016021-IEA;GO:0006817-IEA;GO:0006810-IEA;GO:0005315-IEA	transmembrane transport-IEA;membrane-IEA;integral component of membrane-IEA;phosphate ion transport-IEA;transport-IEA;inorganic phosphate transmembrane transporter activity-IEA	Biological Process-IEA;Cellular Component-IEA;Cellular Component-IEA;Biological Process-IEA;Biological Process-IEA;Molecular Function-IEA	K03306	TC.PIT; inorganic phosphate transporter, PiT family	124.621	267.74	7	129.714	0	0	171.052	0	0
Pec_DN51363C0G1I1	753	MULTISPECIES: sulfurtransferase	GO:0016740-IEA	transferase activity-IEA	Molecular Function-IEA	-	-	552.722	267.338	31	567.463	0	0	612.885	0	0
Pec_DN24514C0G1I1	350	glycosyl transferase	GO:0016740-IEA	transferase activity-IEA	Molecular Function-IEA	-	-	160.563	267.18	9	169.037	0	0	211.964	0	0
Pec_DN42429C1G1I1	350	methyltransferase type 11	GO:0016740-IEA;GO:0008168-IEA;GO:0032259-IEA	transferase activity-IEA;methyltransferase activity-IEA;methylation-IEA	Molecular Function-IEA;Molecular Function-IEA;Biological Process-IEA	K00599	METTL6; methyltransferase-like protein 6 [EC	160.563	267.18	9	169.037	0	0	211.964	0	0
Pec_DN49317C1G1I1	409	ribonucleoside-diphosphate alpha subunit	GO:0090305-IEA;GO:0006260-IEA;GO:0000166-IEA;GO:0016539-IEA;GO:0016491-IEA;GO:0004748-IEA;GO:0004519-IEA;GO:0055114-IEA;GO:0005524-IEA	nucleic acid phosphodiester bond hydrolysis-IEA;DNA replication-IEA;nucleotide binding-IEA;intein-mediated protein splicing-IEA;oxidoreductase activity-IEA;ribonucleoside-diphosphate reductase activity, thioredoxin disulfide as acceptor-IEA;endonuclease activity-IEA;oxidation-reduction process-IEA;ATP binding-IEA	Biological Process-IEA;Biological Process-IEA;Molecular Function-IEA;Biological Process-IEA;Molecular Function-IEA;Molecular Function-IEA;Molecular Function-IEA;Biological Process-IEA;Molecular Function-IEA	K00525	E1.17.4.1A, nrdA, nrdE; ribonucleoside-diphosphate reductase alpha chain [EC	214.098	267.162	12	225.321	0	0	270.026	0	0
Pec_DN100780C0G1I1	308	host attachment	-	-	-	-	-	125.42	266.033	7	130.616	0	0	171.979	0	0
Pec_DN34387C1G1I1	308	elongation factor G	GO:0005525-IEA;GO:0003746-IEA;GO:0003924-IEA;GO:0006414-IEA	GTP binding-IEA;translation elongation factor activity-IEA;GTPase activity-IEA;translational elongation-IEA	Molecular Function-IEA;Molecular Function-IEA;Molecular Function-IEA;Biological Process-IEA	K02355	fusA, GFM, EFG; elongation factor G	125.42	266.033	7	130.616	0	0	171.979	0	0
Pec_DN110207C0G1I1	467	transcription elongation factor	GO:0000166-IEA;GO:0003700-IEA;GO:0005737-IEA;GO:0003723-IEA;GO:0003746-IEA;GO:0006351-IEA;GO:0031564-IEA;GO:0006355-IEA;GO:0031554-IEA;GO:0006353-IEA;GO:0006414-IEA;GO:0003676-IEA	nucleotide binding-IEA;transcription factor activity, sequence-specific DNA binding-IEA;cytoplasm-IEA;RNA binding-IEA;translation elongation factor activity-IEA;transcription, DNA-templated-IEA;transcription antitermination-IEA;regulation of transcription, DNA-templated-IEA;regulation of DNA-templated transcription, termination-IEA;DNA-templated transcription, termination-IEA;translational elonga…	Molecular Function-IEA;Molecular Function-IEA;Cellular Component-IEA;Molecular Function-IEA;Molecular Function-IEA;Biological Process-IEA;Biological Process-IEA;Biological Process-IEA;Biological Process-IEA;Biological Process-IEA;Biological Process-IEA;Molecular Function-IEA	K02600	nusA; N utilization substance protein A	269.069	265.726	15	282.296	0	0	327.367	0	0
Pec_DN25009C1G1I1	309	peptidase M16	GO:0003824-IEA;GO:0046872-IEA;GO:0008233-IEA;GO:0006508-IEA;GO:0004222-IEA	catalytic activity-IEA;metal ion binding-IEA;peptidase activity-IEA;proteolysis-IEA;metalloendopeptidase activity-IEA	Molecular Function-IEA;Molecular Function-IEA;Molecular Function-IEA;Biological Process-IEA;Molecular Function-IEA	K01412	PMPCA, MAS2; mitochondrial-processing peptidase subunit alpha [EC	126.204	264.38	7	131.517	0	0	172.919	0	0
Pec_DN110988C0G1I1	331	hypothetical protein	-	-	-	-	-	144.428	264.025	8	151.394	0	0	193.727	0	0
Pec_DN21512C0G1I1	1071	NADH:ubiquinone oxidoreductase subunit N	GO:0050136-IEA;GO:0016491-IEA;GO:0048038-IEA;GO:0016020-IEA;GO:0016021-IEA;GO:0008137-IEA;GO:0055114-IEA;GO:0042773-IEA;GO:0006810-IEA;GO:0005886-IEA	NADH dehydrogenase (quinone) activity-IEA;oxidoreductase activity-IEA;quinone binding-IEA;membrane-IEA;integral component of membrane-IEA;NADH dehydrogenase (ubiquinone) activity-IEA;oxidation-reduction process-IEA;ATP synthesis coupled electron transport-IEA;transport-IEA;plasma membrane-IEA	Molecular Function-IEA;Molecular Function-IEA;Molecular Function-IEA;Cellular Component-IEA;Cellular Component-IEA;Molecular Function-IEA;Biological Process-IEA;Biological Process-IEA;Biological Process-IEA;Cellular Component-IEA	K00343	nuoN; NADH-quinone oxidoreductase subunit N [EC	870.468	262.842	48	885.35	0	0	930.883	0	0
Pec_DN5190C0G1I1	332	chemotaxis histidine kinase	GO:0006935-IEA;GO:0000155-IEA;GO:0023014-IEA;GO:0005737-IEA;GO:0000160-IEA;GO:0016310-IEA;GO:0016772-IEA;GO:0018106-IEA;GO:0016301-IEA;GO:0007165-IEA;GO:0004871-IEA;GO:0004673-IEA;GO:0005622-IEA	chemotaxis-IEA;phosphorelay sensor kinase activity-IEA;signal transduction by protein phosphorylation-IEA;cytoplasm-IEA;phosphorelay signal transduction system-IEA;phosphorylation-IEA;transferase activity, transferring phosphorus-containing groups-IEA;peptidyl-histidine phosphorylation-IEA;kinase activity-IEA;signal transduction-IEA;signal transducer activity-IEA;protein histidine kinase activity…	Biological Process-IEA;Molecular Function-IEA;Biological Process-IEA;Cellular Component-IEA;Biological Process-IEA;Biological Process-IEA;Molecular Function-IEA;Biological Process-IEA;Molecular Function-IEA;Biological Process-IEA;Molecular Function-IEA;Molecular Function-IEA;Cellular Component-IEA	K06596	chpA; chemosensory pili system protein ChpA (sensor histidine kinase/response regulator)	145.261	262.51	8	152.312	0	0	194.583	0	0
Pec_DN18372C1G1I1	490	histidine kinase	GO:0000155-IEA;GO:0023014-IEA;GO:0000160-IEA;GO:0016310-IEA;GO:0016301-IEA;GO:0005622-IEA	phosphorelay sensor kinase activity-IEA;signal transduction by protein phosphorylation-IEA;phosphorelay signal transduction system-IEA;phosphorylation-IEA;kinase activity-IEA;intracellular-IEA	Molecular Function-IEA;Biological Process-IEA;Biological Process-IEA;Biological Process-IEA;Molecular Function-IEA;Cellular Component-IEA	K00936	E2.7.3.-	291.302	261.808	16	305.164	0	0	350.32	0	0
Pec_DN36078C0G1I1	395	ATPase involved in DNA repair	GO:0090305-IEA;GO:0004527-IEA;GO:0016020-IEA;GO:0016021-IEA	nucleic acid phosphodiester bond hydrolysis-IEA;exonuclease activity-IEA;membrane-IEA;integral component of membrane-IEA	Biological Process-IEA;Molecular Function-IEA;Cellular Component-IEA;Cellular Component-IEA	K03546	sbcC; exonuclease SbcC	200.948	260.924	11	211.747	0	0	256.092	0	0
Pec_DN15244C0G1I1	454	cytochrome c	GO:0009055-IEA;GO:0020037-IEA	electron carrier activity-IEA;heme binding-IEA	Molecular Function-IEA;Molecular Function-IEA	-	-	256.596	260.066	14	269.408	0	0	314.388	0	0
Pec_DN122634C0G1I1	376	RNA pseudouridine synthase	GO:0001522-IEA;GO:0003723-IEA;GO:0009982-IEA;GO:0009451-IEA;GO:0016829-IEA;GO:0004730-IEA	pseudouridine synthesis-IEA;RNA binding-IEA;pseudouridine synthase activity-IEA;RNA modification-IEA;lyase activity-IEA;pseudouridylate synthase activity-IEA	Biological Process-IEA;Molecular Function-IEA;Molecular Function-IEA;Biological Process-IEA;Molecular Function-IEA;Molecular Function-IEA	K06179	rluC; 23S rRNA pseudouridine955/2504/2580 synthase [EC	183.603	259.613	10	193.442	0	0	237.216	0	0
Pec_DN93591C0G1I1	334	glyoxalase family	-	-	-	K06996	K06996; uncharacterized protein	146.948	259.497	8	154.127	0	0	196.511	0	0
Pec_DN128145C0G1I1	312	ribosome small subunit-dependent GTPase	GO:0005525-IEA;GO:0000166-IEA;GO:0046872-IEA;GO:0003924-IEA;GO:0016787-IEA	GTP binding-IEA;nucleotide binding-IEA;metal ion binding-IEA;GTPase activity-IEA;hydrolase activity-IEA	Molecular Function-IEA;Molecular Function-IEA;Molecular Function-IEA;Molecular Function-IEA;Molecular Function-IEA	K06949	rsgA, engC; ribosome biogenesis GTPase / thiamine phosphate phosphatase [EC	128.647	259.36	7	134.174	0	0	175.871	0	0
Pec_DN123542C0G1I1	416	riboflavin synthase subunit alpha	GO:0016491-IEA;GO:0055114-IEA	oxidoreductase activity-IEA;oxidation-reduction process-IEA	Molecular Function-IEA;Biological Process-IEA	K00793	ribE, RIB5; riboflavin synthase [EC	220.649	259.23	12	232.049	0	0	276.88	0	0
Pec_DN97078C0G1I1	356	sensor diguanylate PAS domain-containing	GO:0000155-IEA;GO:0023014-IEA;GO:0016020-IEA;GO:0000160-IEA;GO:0016021-IEA;GO:0005622-IEA	phosphorelay sensor kinase activity-IEA;signal transduction by protein phosphorylation-IEA;membrane-IEA;phosphorelay signal transduction system-IEA;integral component of membrane-IEA;intracellular-IEA	Molecular Function-IEA;Biological Process-IEA;Cellular Component-IEA;Biological Process-IEA;Cellular Component-IEA;Cellular Component-IEA	K13924	cheBR; two-component system, chemotaxis family, CheB/CheR fusion protein [EC	165.531	259.161	9	174.604	0	0	217.92	0	0
Pec_DN102839C0G1I1	436	IS1595 family	-	-	-	-	-	239.467	258.763	13	251.706	0	0	296.388	0	0
Pec_DN48821C0G1I1	1068	nucleoid-structuring H-NS	GO:0016746-IEA;GO:0003824-IEA;GO:0016740-IEA;GO:0008701-IEA;GO:0019439-IEA;GO:0003852-IEA	transferase activity, transferring acyl groups-IEA;catalytic activity-IEA;transferase activity-IEA;4-hydroxy-2-oxovalerate aldolase activity-IEA;aromatic compound catabolic process-IEA;2-isopropylmalate synthase activity-IEA	Molecular Function-IEA;Molecular Function-IEA;Molecular Function-IEA;Molecular Function-IEA;Biological Process-IEA;Molecular Function-IEA	K01666	mhpE; 4-hydroxy 2-oxovalerate aldolase [EC	867.468	258.256	47	882.35	0	0	927.883	0	0
Pec_DN101171C0G1I1	335	ATP-dependent protease subunit	GO:0008152-IEA;GO:0005737-IEA;GO:0003824-IEA;GO:0008233-IEA;GO:0046872-IEA;GO:0009376-IEA;GO:0006508-IEA;GO:0005839-IEA;GO:0030163-IEA;GO:0004298-IEA;GO:0051603-IEA;GO:0016787-IEA	metabolic process-IEA;cytoplasm-IEA;catalytic activity-IEA;peptidase activity-IEA;metal ion binding-IEA;HslUV protease complex-IEA;proteolysis-IEA;proteasome core complex-IEA;protein catabolic process-IEA;threonine-type endopeptidase activity-IEA;proteolysis involved in cellular protein catabolic process-IEA;hydrolase activity-IEA	Biological Process-IEA;Cellular Component-IEA;Molecular Function-IEA;Molecular Function-IEA;Molecular Function-IEA;Cellular Component-IEA;Biological Process-IEA;Cellular Component-IEA;Biological Process-IEA;Molecular Function-IEA;Biological Process-IEA;Molecular Function-IEA	K01419	hslV, clpQ; ATP-dependent HslUV protease, peptidase subunit HslV [EC	147.778	258.039	8	155.031	0	0	197.49	0	0
Pec_DN28516C0G1I1	682	DNA polymerase III subunit beta	GO:0003677-IEA;GO:0090305-IEA;GO:0006260-IEA;GO:0016779-IEA;GO:0003887-IEA;GO:0009360-IEA;GO:0005737-IEA;GO:0008408-IEA;GO:0071897-IEA;GO:0016740-IEA	DNA binding-IEA;nucleic acid phosphodiester bond hydrolysis-IEA;DNA replication-IEA;nucleotidyltransferase activity-IEA;DNA-directed DNA polymerase activity-IEA;DNA polymerase III complex-IEA;cytoplasm-IEA;3'-5' exonuclease activity-IEA;DNA biosynthetic process-IEA;transferase activity-IEA	Molecular Function-IEA;Biological Process-IEA;Biological Process-IEA;Molecular Function-IEA;Molecular Function-IEA;Cellular Component-IEA;Cellular Component-IEA;Molecular Function-IEA;Biological Process-IEA;Molecular Function-IEA	K02338	DPO3B, dnaN; DNA polymerase III subunit beta [EC	481.75	257.251	26	496.467	0	0	541.897	0	0
Pec_DN122830C0G1I1	358	hypothetical protein	GO:0016788-IEA	hydrolase activity, acting on ester bonds-IEA	Molecular Function-IEA	-	-	167.311	256.403	9	176.49	0	0	219.78	0	0
Pec_DN18550C0G1I1	358	transcriptional regulator	GO:0003677-IEA;GO:0003700-IEA;GO:0006351-IEA;GO:0006355-IEA;GO:0005622-IEA	DNA binding-IEA;transcription factor activity, sequence-specific DNA binding-IEA;transcription, DNA-templated-IEA;regulation of transcription, DNA-templated-IEA;intracellular-IEA	Molecular Function-IEA;Molecular Function-IEA;Biological Process-IEA;Biological Process-IEA;Cellular Component-IEA	K01420	fnr; CRP/FNR family transcriptional regulator, anaerobic regulatory protein	167.311	256.403	9	176.49	0	0	219.78	0	0
Pec_DN15188C0G1I1	314	response regulator	GO:0016779-IEA;GO:0052621-IEA;GO:0016740-IEA	nucleotidyltransferase activity-IEA;diguanylate cyclase activity-IEA;transferase activity-IEA	Molecular Function-IEA;Molecular Function-IEA;Molecular Function-IEA	K13590	dgcB; diguanylate cyclase [EC	130.274	256.122	7	135.941	0	0	177.815	0	0
Pec_DN122463C0G1I1	314	cysteine synthase B	GO:0016829-IEA;GO:0019344-IEA;GO:0008652-IEA;GO:0016740-IEA;GO:0006535-IEA;GO:0004124-IEA	lyase activity-IEA;cysteine biosynthetic process-IEA;cellular amino acid biosynthetic process-IEA;transferase activity-IEA;cysteine biosynthetic process from serine-IEA;cysteine synthase activity-IEA	Molecular Function-IEA;Biological Process-IEA;Biological Process-IEA;Molecular Function-IEA;Biological Process-IEA;Molecular Function-IEA	K12339	cysM; cysteine synthase B [EC	130.274	256.122	7	135.941	0	0	177.815	0	0
Pec_DN49676C0G1I1	399	pilus assembly	-	-	-	K02665	pilP; type IV pilus assembly protein PilP	204.763	256.063	11	215.568	0	0	260.074	0	0
Pec_DN2748C0G1I1	535	translation initiation factor IF-2	-	-	-	-	-	335.708	255.574	18	349.843	0	0	395.32	0	0
Pec_DN24974C0G1I1	441	hypothetical protein	-	-	-	-	-	244.294	253.65	13	256.685	0	0	301.388	0	0
Pec_DN119030C0G1I1	461	MULTISPECIES: hypothetical protein	-	-	-	-	-	263.238	253.504	14	276.335	0	0	321.388	0	0
Pec_DN116194C0G1I1	339	glutamate--tRNA ligase	GO:0006418-IEA;GO:0000166-IEA;GO:0005737-IEA;GO:0004812-IEA;GO:0004818-IEA;GO:0016874-IEA;GO:0043039-IEA;GO:0000049-IEA;GO:0005524-IEA;GO:0006412-IEA;GO:0006424-IEA;GO:0016876-IEA	tRNA aminoacylation for protein translation-IEA;nucleotide binding-IEA;cytoplasm-IEA;aminoacyl-tRNA ligase activity-IEA;glutamate-tRNA ligase activity-IEA;ligase activity-IEA;tRNA aminoacylation-IEA;tRNA binding-IEA;ATP binding-IEA;translation-IEA;glutamyl-tRNA aminoacylation-IEA;ligase activity, forming aminoacyl-tRNA and related compounds-IEA	Biological Process-IEA;Molecular Function-IEA;Cellular Component-IEA;Molecular Function-IEA;Molecular Function-IEA;Molecular Function-IEA;Biological Process-IEA;Molecular Function-IEA;Molecular Function-IEA;Biological Process-IEA;Biological Process-IEA;Molecular Function-IEA	K01885	EARS, gltX; glutamyl-tRNA synthetase [EC	151.118	252.335	8	158.686	0	0	201.395	0	0
Pec_DN35844C0G1I1	616	hypothetical protein	-	-	-	-	-	415.964	252.1	22	430.57	0	0	476.313	0	0
Pec_DN90903C0G1I1	317	pyridoxine 5 -phosphate synthase	GO:0016769-IEA;GO:0005737-IEA;GO:0003824-IEA;GO:0016740-IEA;GO:0008615-IEA;GO:0033856-IEA	transferase activity, transferring nitrogenous groups-IEA;cytoplasm-IEA;catalytic activity-IEA;transferase activity-IEA;pyridoxine biosynthetic process-IEA;pyridoxine 5'-phosphate synthase activity-IEA	Molecular Function-IEA;Cellular Component-IEA;Molecular Function-IEA;Molecular Function-IEA;Biological Process-IEA;Molecular Function-IEA	K03474	pdxJ; pyridoxine 5-phosphate synthase [EC	132.669	251.497	7	138.579	0	0	180.579	0	0
Pec_DN29144C0G1I1	318	glycine dehydrogenase	GO:0003824-IEA;GO:0016491-IEA;GO:0019464-IEA;GO:0055114-IEA;GO:0009116-IEA;GO:0004375-IEA;GO:0006546-IEA	catalytic activity-IEA;oxidoreductase activity-IEA;glycine decarboxylation via glycine cleavage system-IEA;oxidation-reduction process-IEA;nucleoside metabolic process-IEA;glycine dehydrogenase (decarboxylating) activity-IEA;glycine catabolic process-IEA	Molecular Function-IEA;Molecular Function-IEA;Biological Process-IEA;Biological Process-IEA;Biological Process-IEA;Molecular Function-IEA;Biological Process-IEA	K00282	gcvPA; glycine dehydrogenase subunit 1 [EC	133.472	249.984	7	139.477	0	0	181.519	0	0
Pec_DN28726C0G1I1	363	peptide deformylase	GO:0005506-IEA;GO:0046872-IEA;GO:0042586-IEA;GO:0016787-IEA;GO:0006412-IEA	iron ion binding-IEA;metal ion binding-IEA;peptide deformylase activity-IEA;hydrolase activity-IEA;translation-IEA	Molecular Function-IEA;Molecular Function-IEA;Molecular Function-IEA;Molecular Function-IEA;Biological Process-IEA	K01462	PDF, def; peptide deformylase [EC	171.773	249.742	9	181.051	0	0	224.398	0	0
Pec_DN99651C0G1I1	485	NUDIX pyrophosphatase	GO:0008828-IEA;GO:0019177-IEA;GO:0046656-IEA;GO:0016787-IEA	dATP pyrophosphohydrolase activity-IEA;dihydroneopterin triphosphate pyrophosphohydrolase activity-IEA;folic acid biosynthetic process-IEA;hydrolase activity-IEA	Molecular Function-IEA;Molecular Function-IEA;Biological Process-IEA;Molecular Function-IEA	K08310	nudB, ntpA; dihydroneopterin triphosphate diphosphatase [EC	286.455	249.598	15	300.174	0	0	345.32	0	0
Pec_DN47876C1G1I1	678	anthranilate phosphoribosyltransferase	GO:0008152-IEA;GO:0016757-IEA;GO:0000287-IEA;GO:0009073-IEA;GO:0046872-IEA;GO:0000162-IEA;GO:0016740-IEA;GO:0008652-IEA;GO:0004048-IEA	metabolic process-IEA;transferase activity, transferring glycosyl groups-IEA;magnesium ion binding-IEA;aromatic amino acid family biosynthetic process-IEA;metal ion binding-IEA;tryptophan biosynthetic process-IEA;transferase activity-IEA;cellular amino acid biosynthetic process-IEA;anthranilate phosphoribosyltransferase activity-IEA	Biological Process-IEA;Molecular Function-IEA;Molecular Function-IEA;Biological Process-IEA;Molecular Function-IEA;Biological Process-IEA;Molecular Function-IEA;Biological Process-IEA;Molecular Function-IEA	K00766	trpD; anthranilate phosphoribosyltransferase [EC	477.75	249.428	25	492.467	0	0	537.922	0	0
Pec_DN113733C0G1I1	385	histidinol dehydrogenase	GO:0008152-IEA;GO:0008270-IEA;GO:0016491-IEA;GO:0051287-IEA;GO:0046872-IEA;GO:0055114-IEA;GO:0008652-IEA;GO:0000105-IEA;GO:0004399-IEA	metabolic process-IEA;zinc ion binding-IEA;oxidoreductase activity-IEA;NAD binding-IEA;metal ion binding-IEA;oxidation-reduction process-IEA;cellular amino acid biosynthetic process-IEA;histidine biosynthetic process-IEA;histidinol dehydrogenase activity-IEA	Biological Process-IEA;Molecular Function-IEA;Molecular Function-IEA;Molecular Function-IEA;Molecular Function-IEA;Biological Process-IEA;Biological Process-IEA;Biological Process-IEA;Molecular Function-IEA	K00013	hisD; histidinol dehydrogenase [EC	191.827	248.482	10	202.162	0	0	246.128	0	0
Pec_DN1688C0G1I1	386	SH3 type 3 domain	GO:0007165-IEA;GO:0016020-IEA;GO:0016021-IEA;GO:0016310-IEA;GO:0016301-IEA;GO:0004674-IEA;GO:0006468-IEA	signal transduction-IEA;membrane-IEA;integral component of membrane-IEA;phosphorylation-IEA;kinase activity-IEA;protein serine/threonine kinase activity-IEA;protein phosphorylation-IEA	Biological Process-IEA;Cellular Component-IEA;Cellular Component-IEA;Biological Process-IEA;Molecular Function-IEA;Molecular Function-IEA;Biological Process-IEA	-	-	192.723	247.327	10	203.123	0	0	247.127	0	0
Pec_DN40321C0G2I1	1762	cysteine desulfurase	GO:0005737-IEA;GO:0030170-IEA;GO:0031071-IEA;GO:0003824-IEA;GO:0046872-IEA;GO:0044571-IEA;GO:0016740-IEA;GO:0051537-IEA;GO:0051536-IEA	cytoplasm-IEA;pyridoxal phosphate binding-IEA;cysteine desulfurase activity-IEA;catalytic activity-IEA;metal ion binding-IEA;[2Fe-2S] cluster assembly-IEA;transferase activity-IEA;2 iron, 2 sulfur cluster binding-IEA;iron-sulfur cluster binding-IEA	Cellular Component-IEA;Molecular Function-IEA;Molecular Function-IEA;Molecular Function-IEA;Molecular Function-IEA;Biological Process-IEA;Molecular Function-IEA;Molecular Function-IEA;Molecular Function-IEA	K04487	iscS, NFS1; cysteine desulfurase [EC	1561.47	247.262	81	1576.35	0	0	1621.88	0	0
Pec_DN91112C0G1I1	365	transcriptional family	GO:0003677-IEA;GO:0003700-IEA;GO:0006351-IEA;GO:0006355-IEA	DNA binding-IEA;transcription factor activity, sequence-specific DNA binding-IEA;transcription, DNA-templated-IEA;regulation of transcription, DNA-templated-IEA	Molecular Function-IEA;Molecular Function-IEA;Biological Process-IEA;Biological Process-IEA	K03712	marR; MarR family transcriptional regulator, multiple antibiotic resistance protein MarR	173.52	247.228	9	182.949	0	0	226.396	0	0
Pec_DN57921C0G1I1	566	BON domain-containing	-	-	-	K04065	osmY; hyperosmotically inducible periplasmic protein	366.442	247.146	19	380.644	0	0	426.313	0	0
Pec_DN109571C0G1I1	468	alkyl hydroperoxide reductase	GO:0004601-IEA;GO:0016209-IEA;GO:0016491-IEA;GO:0055114-IEA;GO:0098869-IEA;GO:0051920-IEA	peroxidase activity-IEA;antioxidant activity-IEA;oxidoreductase activity-IEA;oxidation-reduction process-IEA;cellular oxidant detoxification-IEA;peroxiredoxin activity-IEA	Molecular Function-IEA;Molecular Function-IEA;Molecular Function-IEA;Biological Process-IEA;Biological Process-IEA;Molecular Function-IEA	K03564	BCP, PRXQ, DOT5; peroxiredoxin Q/BCP [EC	270.028	247.129	14	283.272	0	0	328.341	0	0
Pec_DN113673C0G1I1	320	two-component system response regulator	GO:0000160-IEA;GO:0005622-IEA	phosphorelay signal transduction system-IEA;intracellular-IEA	Biological Process-IEA;Cellular Component-IEA	K00936	E2.7.3.-	135.123	246.931	7	141.303	0	0	183.454	0	0
Pec_DN97043C0G1I1	567	transcriptional regulator	GO:0003677-IEA;GO:0043565-IEA	DNA binding-IEA;sequence-specific DNA binding-IEA	Molecular Function-IEA;Molecular Function-IEA	K07726	K07726; putative transcriptional regulator	367.434	246.479	19	381.644	0	0	427.313	0	0
Pec_DN96193C0G1I1	469	DUF1104 domain-containing	-	-	-	-	-	270.98	246.262	14	284.247	0	0	329.324	0	0
Pec_DN126901C0G1I1	469	30S ribosomal S9	GO:0003735-IEA;GO:0030529-IEA;GO:0005840-IEA;GO:0006412-IEA	structural constituent of ribosome-IEA;intracellular ribonucleoprotein complex-IEA;ribosome-IEA;translation-IEA	Molecular Function-IEA;Cellular Component-IEA;Cellular Component-IEA;Biological Process-IEA	K02996	RP-S9, MRPS9, rpsI; small subunit ribosomal protein S9	270.98	246.262	14	284.247	0	0	329.324	0	0
Pec_DN106870C0G1I1	1092	Chromosome partitioning Mrp family	GO:0000166-IEA;GO:0046872-IEA;GO:0016787-IEA;GO:0005524-IEA;GO:0016887-IEA;GO:0051536-IEA	nucleotide binding-IEA;metal ion binding-IEA;hydrolase activity-IEA;ATP binding-IEA;ATPase activity-IEA;iron-sulfur cluster binding-IEA	Molecular Function-IEA;Molecular Function-IEA;Molecular Function-IEA;Molecular Function-IEA;Molecular Function-IEA;Molecular Function-IEA	K03593	mrp, NUBPL; ATP-binding protein involved in chromosome partitioning	891.468	245.956	46	906.35	0	0	951.883	0	0
Pec_DN117195C0G1I1	977	histidine kinase	GO:0000166-IEA;GO:0000155-IEA;GO:0023014-IEA;GO:0016020-IEA;GO:0000160-IEA;GO:0016021-IEA;GO:0016772-IEA;GO:0016310-IEA;GO:0016740-IEA;GO:0018106-IEA;GO:0016301-IEA;GO:0007165-IEA;GO:0006355-IEA;GO:0004871-IEA;GO:0004673-IEA;GO:0005524-IEA;GO:0005622-IEA	nucleotide binding-IEA;phosphorelay sensor kinase activity-IEA;signal transduction by protein phosphorylation-IEA;membrane-IEA;phosphorelay signal transduction system-IEA;integral component of membrane-IEA;transferase activity, transferring phosphorus-containing groups-IEA;phosphorylation-IEA;transferase activity-IEA;peptidyl-histidine phosphorylation-IEA;kinase activity-IEA;signal transduction-I…	Molecular Function-IEA;Molecular Function-IEA;Biological Process-IEA;Cellular Component-IEA;Biological Process-IEA;Cellular Component-IEA;Molecular Function-IEA;Biological Process-IEA;Molecular Function-IEA;Biological Process-IEA;Molecular Function-IEA;Biological Process-IEA;Biological Process-IEA;Molecular Function-IEA;Molecular Function-IEA;Molecular Function-IEA;Cellular Component-IEA	K13924	cheBR; two-component system, chemotaxis family, CheB/CheR fusion protein [EC	776.605	245.508	40	791.394	0	0	836.885	0	0
Pec_DN114749C0G1I1	344	outer membrane assembly factor	GO:0071709-IEA;GO:0016020-IEA;GO:0043165-IEA;GO:0016021-IEA;GO:0009279-IEA;GO:0051205-IEA;GO:0019867-IEA	membrane assembly-IEA;membrane-IEA;Gram-negative-bacterium-type cell outer membrane assembly-IEA;integral component of membrane-IEA;cell outer membrane-IEA;protein insertion into membrane-IEA;outer membrane-IEA	Biological Process-IEA;Cellular Component-IEA;Biological Process-IEA;Cellular Component-IEA;Cellular Component-IEA;Biological Process-IEA;Cellular Component-IEA	K07277	SAM50, TOB55, bamA; outer membrane protein insertion porin family	155.389	245.401	8	163.338	0	0	206.045	0	0
Pec_DN103242C0G1I1	648	ribosomal subunit interface	GO:0044238-IEA	primary metabolic process-IEA	Biological Process-IEA	K05808	yhbH; putative sigma-54 modulation protein	447.755	244.846	23	462.538	0	0	508.254	0	0
Pec_DN32914C0G1I1	367	nitrogen regulation NR(I)	GO:0003677-IEA;GO:0000156-IEA;GO:0000166-IEA;GO:0006351-IEA;GO:0008134-IEA;GO:0006808-IEA;GO:0000160-IEA;GO:0006355-IEA;GO:0043565-IEA;GO:0005524-IEA;GO:0005622-IEA	DNA binding-IEA;phosphorelay response regulator activity-IEA;nucleotide binding-IEA;transcription, DNA-templated-IEA;transcription factor binding-IEA;regulation of nitrogen utilization-IEA;phosphorelay signal transduction system-IEA;regulation of transcription, DNA-templated-IEA;sequence-specific DNA binding-IEA;ATP binding-IEA;intracellular-IEA	Molecular Function-IEA;Molecular Function-IEA;Molecular Function-IEA;Biological Process-IEA;Molecular Function-IEA;Biological Process-IEA;Biological Process-IEA;Biological Process-IEA;Molecular Function-IEA;Molecular Function-IEA;Cellular Component-IEA	K07712	glnG, ntrC; two-component system, NtrC family, nitrogen regulation response regulator GlnG	175.383	244.603	9	184.83	0	0	228.391	0	0
Pec_DN2814C0G1I1	451	MULTISPECIES: hypothetical protein	-	-	-	-	-	253.805	244.146	13	266.46	0	0	311.388	0	0
Pec_DN4211C0G1I1	345	dihydroorotase	GO:0016812-IEA;GO:0008270-IEA;GO:0046872-IEA;GO:0004151-IEA;GO:0006221-IEA;GO:0044205-IEA;GO:0016787-IEA;GO:0019856-IEA	hydrolase activity, acting on carbon-nitrogen (but not peptide) bonds, in cyclic amides-IEA;zinc ion binding-IEA;metal ion binding-IEA;dihydroorotase activity-IEA;pyrimidine nucleotide biosynthetic process-IEA;'de novo' UMP biosynthetic process-IEA;hydrolase activity-IEA;pyrimidine nucleobase biosynthetic process-IEA	Molecular Function-IEA;Molecular Function-IEA;Molecular Function-IEA;Molecular Function-IEA;Biological Process-IEA;Biological Process-IEA;Molecular Function-IEA;Biological Process-IEA	K01465	URA4, pyrC; dihydroorotase [EC	156.249	244.049	8	164.281	0	0	207.034	0	0
Pec_DN22182C0G1I1	571	peptidyl-prolyl cis-trans isomerase D	GO:0003755-IEA;GO:0016020-IEA;GO:0016021-IEA;GO:0000413-IEA;GO:0016853-IEA	peptidyl-prolyl cis-trans isomerase activity-IEA;membrane-IEA;integral component of membrane-IEA;protein peptidyl-prolyl isomerization-IEA;isomerase activity-IEA	Molecular Function-IEA;Cellular Component-IEA;Cellular Component-IEA;Biological Process-IEA;Molecular Function-IEA	K03770	ppiD; peptidyl-prolyl cis-trans isomerase D [EC	371.415	243.837	19	385.628	0	0	431.313	0	0
Pec_DN12408C0G1I1	1162	sodium-independent anion transporter	GO:0015116-IEA;GO:0008272-IEA;GO:0055085-IEA;GO:0008271-IEA;GO:0016020-IEA;GO:0016021-IEA;GO:1902358-IEA;GO:0006810-IEA	sulfate transmembrane transporter activity-IEA;sulfate transport-IEA;transmembrane transport-IEA;secondary active sulfate transmembrane transporter activity-IEA;membrane-IEA;integral component of membrane-IEA;sulfate transmembrane transport-IEA;transport-IEA	Molecular Function-IEA;Biological Process-IEA;Biological Process-IEA;Molecular Function-IEA;Cellular Component-IEA;Cellular Component-IEA;Biological Process-IEA;Biological Process-IEA	K03321	TC.SULP; sulfate permease, SulP family	961.468	242.922	49	976.35	0	0	1021.88	0	0
Pec_DN129392C0G1I1	323	pilus assembly	GO:0016020-IEA;GO:0016021-IEA;GO:0009297-IEA;GO:0008565-IEA;GO:0009279-IEA;GO:0006810-IEA;GO:0009306-IEA;GO:0019867-IEA	membrane-IEA;integral component of membrane-IEA;pilus assembly-IEA;protein transporter activity-IEA;cell outer membrane-IEA;transport-IEA;protein secretion-IEA;outer membrane-IEA	Cellular Component-IEA;Cellular Component-IEA;Biological Process-IEA;Molecular Function-IEA;Cellular Component-IEA;Biological Process-IEA;Biological Process-IEA;Cellular Component-IEA	K02666	pilQ; type IV pilus assembly protein PilQ	137.733	242.251	7	144.106	0	0	186.392	0	0
Pec_DN22553C0G1I1	474	4Fe-4S ferredoxin	GO:0016020-IEA;GO:0016021-IEA	membrane-IEA;integral component of membrane-IEA	Cellular Component-IEA;Cellular Component-IEA	K02573	napG; ferredoxin-type protein NapG	275.783	241.972	14	289.201	0	0	334.32	0	0
Pec_DN127268C0G1I1	989	type VI secretion-associated family	-	-	-	K11902	impA; type VI secretion system protein ImpA	788.605	241.772	40	803.393	0	0	848.885	0	0
Pec_DN1804C0G1I1	412	L-aspartate oxidase	GO:0005737-IEA;GO:0019363-IEA;GO:0016491-IEA;GO:0009435-IEA;GO:0055114-IEA;GO:0044318-IEA;GO:0008734-IEA	cytoplasm-IEA;pyridine nucleotide biosynthetic process-IEA;oxidoreductase activity-IEA;NAD biosynthetic process-IEA;oxidation-reduction process-IEA;L-aspartate:fumarate oxidoreductase activity-IEA;L-aspartate oxidase activity-IEA	Cellular Component-IEA;Biological Process-IEA;Molecular Function-IEA;Biological Process-IEA;Biological Process-IEA;Molecular Function-IEA;Molecular Function-IEA	K00278	nadB; L-aspartate oxidase [EC	216.917	241.715	11	228.204	0	0	272.985	0	0
Pec_DN7586C0G1I1	324	phosphoribosylformylglycinamidine synthase	GO:0000166-IEA;GO:0005737-IEA;GO:0006164-IEA;GO:0046872-IEA;GO:0006541-IEA;GO:0006189-IEA;GO:0004642-IEA;GO:0016874-IEA;GO:0005524-IEA	nucleotide binding-IEA;cytoplasm-IEA;purine nucleotide biosynthetic process-IEA;metal ion binding-IEA;glutamine metabolic process-IEA;'de novo' IMP biosynthetic process-IEA;phosphoribosylformylglycinamidine synthase activity-IEA;ligase activity-IEA;ATP binding-IEA	Molecular Function-IEA;Cellular Component-IEA;Biological Process-IEA;Molecular Function-IEA;Biological Process-IEA;Biological Process-IEA;Molecular Function-IEA;Molecular Function-IEA;Molecular Function-IEA	K01952	purL, PFAS; phosphoribosylformylglycinamidine synthase [EC	138.574	240.781	7	145.032	0	0	187.372	0	0
Pec_DN28398C0G1I1	874	Thioredoxin-related protein	-	-	-	-	-	673.686	240.562	34	688.44	0	0	733.885	0	0
Pec_DN112894C0G1I1	497	Cytochrome c peroxidase	GO:0004601-IEA;GO:0046872-IEA;GO:0016491-IEA;GO:0009055-IEA;GO:0020037-IEA;GO:0055114-IEA;GO:0098869-IEA	peroxidase activity-IEA;metal ion binding-IEA;oxidoreductase activity-IEA;electron carrier activity-IEA;heme binding-IEA;oxidation-reduction process-IEA;cellular oxidant detoxification-IEA	Molecular Function-IEA;Molecular Function-IEA;Molecular Function-IEA;Molecular Function-IEA;Molecular Function-IEA;Biological Process-IEA;Biological Process-IEA	K00428	E1.11.1.5; cytochrome c peroxidase [EC	298.151	239.807	15	312.112	0	0	357.32	0	0
Pec_DN73529C1G1I1	456	alkyl hydroperoxide reductase	GO:0016209-IEA;GO:0016491-IEA;GO:0055114-IEA;GO:0098869-IEA	antioxidant activity-IEA;oxidoreductase activity-IEA;oxidation-reduction process-IEA;cellular oxidant detoxification-IEA	Molecular Function-IEA;Molecular Function-IEA;Biological Process-IEA;Biological Process-IEA	-	-	258.457	239.751	13	271.357	0	0	316.388	0	0
Pec_DN4612C0G1I1	371	peptidase S49	GO:0008233-IEA;GO:0006508-IEA;GO:0016020-IEA;GO:0016021-IEA	peptidase activity-IEA;proteolysis-IEA;membrane-IEA;integral component of membrane-IEA	Molecular Function-IEA;Biological Process-IEA;Cellular Component-IEA;Cellular Component-IEA	K04773	sppA; protease IV [EC	179.062	239.577	9	188.635	0	0	232.377	0	0
Pec_DN1294C0G1I1	393	Beta-barrel assembly machine subunit	-	-	-	K07287	bamC; outer membrane protein assembly factor BamC	199.091	239.417	10	209.866	0	0	254.103	0	0
Pec_DN103203C0G1I1	325	acetylglutamate kinase	GO:0000166-IEA;GO:0006526-IEA;GO:0005737-IEA;GO:0006561-IEA;GO:0016310-IEA;GO:0008652-IEA;GO:0016740-IEA;GO:0003991-IEA;GO:0016301-IEA;GO:0005524-IEA	nucleotide binding-IEA;arginine biosynthetic process-IEA;cytoplasm-IEA;proline biosynthetic process-IEA;phosphorylation-IEA;cellular amino acid biosynthetic process-IEA;transferase activity-IEA;acetylglutamate kinase activity-IEA;kinase activity-IEA;ATP binding-IEA	Molecular Function-IEA;Biological Process-IEA;Cellular Component-IEA;Biological Process-IEA;Biological Process-IEA;Biological Process-IEA;Molecular Function-IEA;Molecular Function-IEA;Molecular Function-IEA;Molecular Function-IEA	K00930	argB; acetylglutamate kinase [EC	139.388	239.374	7	145.947	0	0	188.349	0	0
Pec_DN111041C0G1I1	778	cell division	GO:0016020-IEA;GO:0016021-IEA	membrane-IEA;integral component of membrane-IEA	Cellular Component-IEA;Cellular Component-IEA	-	-	577.707	239.274	29	592.463	0	0	637.885	0	0
Pec_DN8029C0G1I1	538	ribosomal L3 N(5)-glutamine methyltransferase	GO:0008276-IEA;GO:0018364-IEA;GO:0009007-IEA;GO:0032775-IEA;GO:0008168-IEA;GO:0016740-IEA;GO:0005840-IEA;GO:0032259-IEA;GO:0006479-IEA;GO:0036009-IEA;GO:0003676-IEA;GO:0005622-IEA	protein methyltransferase activity-IEA;peptidyl-glutamine methylation-IEA;site-specific DNA-methyltransferase (adenine-specific) activity-IEA;DNA methylation on adenine-IEA;methyltransferase activity-IEA;transferase activity-IEA;ribosome-IEA;methylation-IEA;protein methylation-IEA;protein-glutamine N-methyltransferase activity-IEA;nucleic acid binding-IEA;intracellular-IEA	Molecular Function-IEA;Biological Process-IEA;Molecular Function-IEA;Biological Process-IEA;Molecular Function-IEA;Molecular Function-IEA;Cellular Component-IEA;Biological Process-IEA;Biological Process-IEA;Molecular Function-IEA;Molecular Function-IEA;Cellular Component-IEA	K07320	prmB; ribosomal protein L3 glutamine methyltransferase [EC	338.671	239.263	17	352.827	0	0	398.319	0	0
Pec_DN63374C0G1I1	1100	signal transduction	-	-	-	K13590	dgcB; diguanylate cyclase [EC	899.468	238.469	45	914.35	0	0	959.883	0	0
Pec_DN58541C0G1I1	458	hypothetical protein	GO:0009289-IEA;GO:0007155-IEA	pilus-IEA;cell adhesion-IEA	Cellular Component-IEA;Biological Process-IEA	-	-	260.38	237.981	13	273.339	0	0	318.388	0	0
Pec_DN62706C0G1I1	1623	2-isopropylmalate synthase	GO:0009098-IEA;GO:0016746-IEA;GO:0003824-IEA;GO:0019752-IEA;GO:0016740-IEA;GO:0008652-IEA;GO:0009082-IEA;GO:0003852-IEA;GO:0046912-IEA	leucine biosynthetic process-IEA;transferase activity, transferring acyl groups-IEA;catalytic activity-IEA;carboxylic acid metabolic process-IEA;transferase activity-IEA;cellular amino acid biosynthetic process-IEA;branched-chain amino acid biosynthetic process-IEA;2-isopropylmalate synthase activity-IEA;transferase activity, transferring acyl groups, acyl groups converted into alkyl on transfer-…	Biological Process-IEA;Molecular Function-IEA;Molecular Function-IEA;Biological Process-IEA;Molecular Function-IEA;Biological Process-IEA;Biological Process-IEA;Molecular Function-IEA;Molecular Function-IEA	K01649	leuA; 2-isopropylmalate synthase [EC	1422.47	237.915	71	1437.35	9.77556	1	1482.88	0	0
Pec_DN50843C0G1I1	479	carbamoyl phosphate synthase large subunit	GO:0006526-IEA;GO:0046872-IEA;GO:0003824-IEA;GO:0006807-IEA;GO:0004088-IEA;GO:0006221-IEA;GO:0008652-IEA;GO:0044205-IEA;GO:0016874-IEA;GO:0005524-IEA	arginine biosynthetic process-IEA;metal ion binding-IEA;catalytic activity-IEA;nitrogen compound metabolic process-IEA;carbamoyl-phosphate synthase (glutamine-hydrolyzing) activity-IEA;pyrimidine nucleotide biosynthetic process-IEA;cellular amino acid biosynthetic process-IEA;'de novo' UMP biosynthetic process-IEA;ligase activity-IEA;ATP binding-IEA	Biological Process-IEA;Molecular Function-IEA;Molecular Function-IEA;Biological Process-IEA;Molecular Function-IEA;Biological Process-IEA;Biological Process-IEA;Biological Process-IEA;Molecular Function-IEA;Molecular Function-IEA	K01955	carB, CPA2; carbamoyl-phosphate synthase large subunit [EC	280.625	237.798	14	294.183	0	0	339.32	0	0
Pec_DN52374C0G1I1	1303	RND family efflux MFP subunit	GO:0055085-IEA;GO:0016020-IEA	transmembrane transport-IEA;membrane-IEA	Biological Process-IEA;Cellular Component-IEA	K03543	emrA; membrane fusion protein, multidrug efflux system	1102.47	237.795	55	1117.35	0	0	1162.88	0	0
Pec_DN13969C0G1I1	416	two-component system response regulator	GO:0000160-IEA;GO:0005622-IEA	phosphorelay signal transduction system-IEA;intracellular-IEA	Biological Process-IEA;Cellular Component-IEA	K13815	rpfG; two-component system, response regulator RpfG	220.649	237.627	11	232.049	0	0	276.88	0	0
Pec_DN49575C1G1I1	350	ATP-dependent chaperone	GO:0000166-IEA;GO:0005737-IEA;GO:0009408-IEA;GO:0008233-IEA;GO:0006508-IEA;GO:0016485-IEA;GO:0019538-IEA;GO:0005524-IEA	nucleotide binding-IEA;cytoplasm-IEA;response to heat-IEA;peptidase activity-IEA;proteolysis-IEA;protein processing-IEA;protein metabolic process-IEA;ATP binding-IEA	Molecular Function-IEA;Cellular Component-IEA;Biological Process-IEA;Molecular Function-IEA;Biological Process-IEA;Biological Process-IEA;Biological Process-IEA;Molecular Function-IEA	K03695	clpB; ATP-dependent Clp protease ATP-binding subunit ClpB	160.563	237.493	8	169.037	0	0	211.964	0	0
Pec_DN52612C0G1I1	350	acriflavin resistance	GO:0016020-IEA;GO:0016021-IEA;GO:0006810-IEA;GO:0005215-IEA	membrane-IEA;integral component of membrane-IEA;transport-IEA;transporter activity-IEA	Cellular Component-IEA;Cellular Component-IEA;Biological Process-IEA;Molecular Function-IEA	K03296	TC.HAE1; hydrophobic/amphiphilic exporter-1 (mainly G- bacteria), HAE1 family	160.563	237.493	8	169.037	0	0	211.964	0	0
Pec_DN112587C0G1I1	350	UDP-N-acetylglucosamine 1-carboxyvinyltransferase	GO:0009252-IEA;GO:0008360-IEA;GO:0005737-IEA;GO:0051301-IEA;GO:0003824-IEA;GO:0008760-IEA;GO:0019277-IEA;GO:0007049-IEA;GO:0071555-IEA;GO:0016740-IEA;GO:0016765-IEA	peptidoglycan biosynthetic process-IEA;regulation of cell shape-IEA;cytoplasm-IEA;cell division-IEA;catalytic activity-IEA;UDP-N-acetylglucosamine 1-carboxyvinyltransferase activity-IEA;UDP-N-acetylgalactosamine biosynthetic process-IEA;cell cycle-IEA;cell wall organization-IEA;transferase activity-IEA;transferase activity, transferring alkyl or aryl (other than methyl) groups-IEA	Biological Process-IEA;Biological Process-IEA;Cellular Component-IEA;Biological Process-IEA;Molecular Function-IEA;Molecular Function-IEA;Biological Process-IEA;Biological Process-IEA;Biological Process-IEA;Molecular Function-IEA;Molecular Function-IEA	K00790	murA; UDP-N-acetylglucosamine 1-carboxyvinyltransferase [EC	160.563	237.493	8	169.037	0	0	211.964	0	0
Pec_DN75635C0G1I1	3354	heterodisulfide reductase	GO:0016491-IEA;GO:0015948-IEA;GO:0055114-IEA;GO:0051912-IEA	oxidoreductase activity-IEA;methanogenesis-IEA;oxidation-reduction process-IEA;CoB--CoM heterodisulfide reductase activity-IEA	Molecular Function-IEA;Biological Process-IEA;Biological Process-IEA;Molecular Function-IEA	K03388	hdrA; heterodisulfide reductase subunit A [EC	3153.47	237.31	157	3168.35	0	0	3213.88	0	0
Pec_DN49423C0G1I1	622	ATP-grasp domain-containing	GO:0003824-IEA;GO:0046872-IEA;GO:0005524-IEA	catalytic activity-IEA;metal ion binding-IEA;ATP binding-IEA	Molecular Function-IEA;Molecular Function-IEA;Molecular Function-IEA	-	-	421.88	237.266	21	436.538	0	0	482.313	0	0
Pec_DN123508C0G1I1	373	acetyl-coenzyme A synthetase	GO:0008152-IEA;GO:0000166-IEA;GO:0003987-IEA;GO:0016208-IEA;GO:0046872-IEA;GO:0003824-IEA;GO:0016874-IEA;GO:0005524-IEA;GO:0019427-IEA	metabolic process-IEA;nucleotide binding-IEA;acetate-CoA ligase activity-IEA;AMP binding-IEA;metal ion binding-IEA;catalytic activity-IEA;ligase activity-IEA;ATP binding-IEA;acetyl-CoA biosynthetic process from acetate-IEA	Biological Process-IEA;Molecular Function-IEA;Molecular Function-IEA;Molecular Function-IEA;Molecular Function-IEA;Molecular Function-IEA;Molecular Function-IEA;Molecular Function-IEA;Biological Process-IEA	K01895	ACSS, acs; acetyl-CoA synthetase [EC	180.893	237.152	9	190.558	0	0	234.282	0	0
Pec_DN101364C0G1I1	302	TRAP-type C4-dicarboxylate transport small permease component	GO:0016020-IEA;GO:0016021-IEA	membrane-IEA;integral component of membrane-IEA	Cellular Component-IEA;Cellular Component-IEA	K11689	dctQ; C4-dicarboxylate transporter, DctQ subunit	120.629	237.086	6	125.233	0	0	166.431	0	0
Pec_DN105387C0G1I1	302	DNA mismatch repair partial	GO:0016310-IEA;GO:0016301-IEA	phosphorylation-IEA;kinase activity-IEA	Biological Process-IEA;Molecular Function-IEA	K03572	mutL; DNA mismatch repair protein MutL	120.629	237.086	6	125.233	0	0	166.431	0	0
Pec_DN46658C0G1I1	501	cyclic pyranopterin phosphate synthase	GO:0005525-IEA;GO:0061597-IEA;GO:0000166-IEA;GO:0046872-IEA;GO:0003824-IEA;GO:0016829-IEA;GO:0051539-IEA;GO:0019008-IEA;GO:0006777-IEA;GO:0016787-IEA;GO:0051536-IEA	GTP binding-IEA;cyclic pyranopterin monophosphate synthase activity-IEA;nucleotide binding-IEA;metal ion binding-IEA;catalytic activity-IEA;lyase activity-IEA;4 iron, 4 sulfur cluster binding-IEA;molybdopterin synthase complex-IEA;Mo-molybdopterin cofactor biosynthetic process-IEA;hydrolase activity-IEA;iron-sulfur cluster binding-IEA	Molecular Function-IEA;Molecular Function-IEA;Molecular Function-IEA;Molecular Function-IEA;Molecular Function-IEA;Molecular Function-IEA;Molecular Function-IEA;Cellular Component-IEA;Biological Process-IEA;Molecular Function-IEA;Molecular Function-IEA	K03639	moaA, CNX2; GTP 3',8-cyclase [EC	302.113	236.662	15	316.034	0	0	361.32	0	0
Pec_DN18660C0G1I1	417	SH3 type 3 domain	GO:0016020-IEA;GO:0016021-IEA	membrane-IEA;integral component of membrane-IEA	Cellular Component-IEA;Cellular Component-IEA	K07184	ygiM; SH3 domain protein	221.555	236.655	11	233.032	0	0	277.865	0	0
Pec_DN125586C0G1I1	624	hybrid sensor histidine kinase response regulator	GO:0006935-IEA;GO:0000155-IEA;GO:0005737-IEA;GO:0023014-IEA;GO:0000160-IEA;GO:0016310-IEA;GO:0016772-IEA;GO:0016740-IEA;GO:0016301-IEA;GO:0018106-IEA;GO:0007165-IEA;GO:0004673-IEA;GO:0004871-IEA;GO:0005622-IEA	chemotaxis-IEA;phosphorelay sensor kinase activity-IEA;cytoplasm-IEA;signal transduction by protein phosphorylation-IEA;phosphorelay signal transduction system-IEA;phosphorylation-IEA;transferase activity, transferring phosphorus-containing groups-IEA;transferase activity-IEA;kinase activity-IEA;peptidyl-histidine phosphorylation-IEA;signal transduction-IEA;protein histidine kinase activity-IEA;s…	Biological Process-IEA;Molecular Function-IEA;Cellular Component-IEA;Biological Process-IEA;Biological Process-IEA;Biological Process-IEA;Molecular Function-IEA;Molecular Function-IEA;Molecular Function-IEA;Biological Process-IEA;Biological Process-IEA;Molecular Function-IEA;Molecular Function-IEA;Cellular Component-IEA	K06596	chpA; chemosensory pili system protein ChpA (sensor histidine kinase/response regulator)	423.879	236.147	21	438.538	0	0	484.313	0	0
Pec_DN95346C0G1I1	303	two-component nitrate nitrite sensor histidine kinase	GO:0000155-IEA;GO:0023014-IEA;GO:0046983-IEA;GO:0016020-IEA;GO:0016021-IEA;GO:0000160-IEA;GO:0016772-IEA;GO:0016310-IEA;GO:0016740-IEA;GO:0016301-IEA;GO:0018106-IEA;GO:0004673-IEA;GO:0005622-IEA	phosphorelay sensor kinase activity-IEA;signal transduction by protein phosphorylation-IEA;protein dimerization activity-IEA;membrane-IEA;integral component of membrane-IEA;phosphorelay signal transduction system-IEA;transferase activity, transferring phosphorus-containing groups-IEA;phosphorylation-IEA;transferase activity-IEA;kinase activity-IEA;peptidyl-histidine phosphorylation-IEA;protein hi…	Molecular Function-IEA;Biological Process-IEA;Molecular Function-IEA;Cellular Component-IEA;Cellular Component-IEA;Biological Process-IEA;Molecular Function-IEA;Biological Process-IEA;Molecular Function-IEA;Molecular Function-IEA;Biological Process-IEA;Molecular Function-IEA;Cellular Component-IEA	K07673	narX; two-component system, NarL family, nitrate/nitrite sensor histidine kinase NarX [EC	121.375	235.628	6	126.12	0	0	167.372	0	0
Pec_DN14420C0G1I1	303	chromosome segregation SMC	GO:0003677-IEA;GO:0007062-IEA;GO:0006260-IEA;GO:0000166-IEA;GO:0005737-IEA;GO:0030261-IEA;GO:0051276-IEA;GO:0007059-IEA;GO:0005694-IEA;GO:0005524-IEA	DNA binding-IEA;sister chromatid cohesion-IEA;DNA replication-IEA;nucleotide binding-IEA;cytoplasm-IEA;chromosome condensation-IEA;chromosome organization-IEA;chromosome segregation-IEA;chromosome-IEA;ATP binding-IEA	Molecular Function-IEA;Biological Process-IEA;Biological Process-IEA;Molecular Function-IEA;Cellular Component-IEA;Biological Process-IEA;Biological Process-IEA;Biological Process-IEA;Cellular Component-IEA;Molecular Function-IEA	K03529	smc; chromosome segregation protein	121.375	235.628	6	126.12	0	0	167.372	0	0
Pec_DN104157C0G1I1	2265	hypothetical beta-lactamase	GO:0046983-IEA	protein dimerization activity-IEA	Molecular Function-IEA	K01567	pdaA; peptidoglycan-N-acetylmuramic acid deacetylase [EC	2064.47	235.504	102	2079.35	0	0	2124.88	0	0
Pec_DN14405C1G1I1	352	acyl-[acyl-carrier- ]--UDP-N-acetylglucosamine O-acyltransferase	GO:0016746-IEA;GO:0005737-IEA;GO:0009245-IEA;GO:0006629-IEA;GO:0008780-IEA;GO:0008610-IEA;GO:0016740-IEA	transferase activity, transferring acyl groups-IEA;cytoplasm-IEA;lipid A biosynthetic process-IEA;lipid metabolic process-IEA;acyl-[acyl-carrier-protein]-UDP-N-acetylglucosamine O-acyltransferase activity-IEA;lipid biosynthetic process-IEA;transferase activity-IEA	Molecular Function-IEA;Cellular Component-IEA;Biological Process-IEA;Biological Process-IEA;Molecular Function-IEA;Biological Process-IEA;Molecular Function-IEA	K00677	lpxA; UDP-N-acetylglucosamine acyltransferase [EC	162.197	235.1	8	170.91	0	0	213.955	0	0
Pec_DN112414C0G1I1	748	DNA polymerase III subunit delta	GO:0003677-IEA;GO:0016779-IEA;GO:0003887-IEA;GO:0006260-IEA;GO:0009360-IEA;GO:0071897-IEA;GO:0016740-IEA	DNA binding-IEA;nucleotidyltransferase activity-IEA;DNA-directed DNA polymerase activity-IEA;DNA replication-IEA;DNA polymerase III complex-IEA;DNA biosynthetic process-IEA;transferase activity-IEA	Molecular Function-IEA;Molecular Function-IEA;Molecular Function-IEA;Biological Process-IEA;Cellular Component-IEA;Biological Process-IEA;Molecular Function-IEA	K02340	DPO3D1, holA; DNA polymerase III subunit delta [EC	547.722	234.968	27	562.463	0	0	607.885	0	0
Pec_DN8132C0G1I1	483	histidine phosphatase family	-	-	-	-	-	284.502	234.557	14	298.174	0	0	343.32	0	0
Pec_DN33050C0G1I1	709	hybrid sensor histidine kinase response regulator	GO:0006935-IEA;GO:0000155-IEA;GO:0005737-IEA;GO:0023014-IEA;GO:0046872-IEA;GO:0016020-IEA;GO:0000160-IEA;GO:0055114-IEA;GO:0016772-IEA;GO:0051539-IEA;GO:0016310-IEA;GO:0016301-IEA;GO:0018106-IEA;GO:0051536-IEA;GO:0007165-IEA;GO:0009055-IEA;GO:0004871-IEA;GO:0004673-IEA;GO:0005886-IEA;GO:0005622-IEA	chemotaxis-IEA;phosphorelay sensor kinase activity-IEA;cytoplasm-IEA;signal transduction by protein phosphorylation-IEA;metal ion binding-IEA;membrane-IEA;phosphorelay signal transduction system-IEA;oxidation-reduction process-IEA;transferase activity, transferring phosphorus-containing groups-IEA;4 iron, 4 sulfur cluster binding-IEA;phosphorylation-IEA;kinase activity-IEA;peptidyl-histidine phos…	Biological Process-IEA;Molecular Function-IEA;Cellular Component-IEA;Biological Process-IEA;Molecular Function-IEA;Cellular Component-IEA;Biological Process-IEA;Biological Process-IEA;Molecular Function-IEA;Molecular Function-IEA;Biological Process-IEA;Molecular Function-IEA;Biological Process-IEA;Molecular Function-IEA;Biological Process-IEA;Molecular Function-IEA;Molecular Function-IEA;Molecula…	K06596	chpA; chemosensory pili system protein ChpA (sensor histidine kinase/response regulator)	508.748	234.23	25	523.463	0	0	568.886	0	0
Pec_DN109493C0G1I1	587	peptidase S41	GO:0008233-IEA;GO:0006508-IEA;GO:0008236-IEA;GO:0016787-IEA	peptidase activity-IEA;proteolysis-IEA;serine-type peptidase activity-IEA;hydrolase activity-IEA	Molecular Function-IEA;Biological Process-IEA;Molecular Function-IEA;Molecular Function-IEA	K03797	E3.4.21.102, prc, ctpA; carboxyl-terminal processing protease [EC	387.136	233.935	19	401.603	0	0	447.313	0	0
Pec_DN97362C0G1I1	547	hypothetical protein	-	-	-	-	-	347.507	233.18	17	361.709	0	0	407.313	0	0
Pec_DN53097C1G1I1	1734	translation initiation factor IF-2	GO:0003743-IEA;GO:0005525-IEA;GO:0000166-IEA;GO:0005737-IEA;GO:0003924-IEA;GO:0006412-IEA;GO:0006413-IEA;GO:0005622-IEA	translation initiation factor activity-IEA;GTP binding-IEA;nucleotide binding-IEA;cytoplasm-IEA;GTPase activity-IEA;translation-IEA;translational initiation-IEA;intracellular-IEA	Molecular Function-IEA;Molecular Function-IEA;Molecular Function-IEA;Cellular Component-IEA;Molecular Function-IEA;Biological Process-IEA;Biological Process-IEA;Cellular Component-IEA	K02519	infB, MTIF2; translation initiation factor IF-2	1533.47	233.127	75	1548.35	0	0	1593.88	6.46682	1
Pec_DN100262C0G1I1	399	acetyl- carboxylase biotin carboxylase subunit	GO:0046872-IEA;GO:0003989-IEA;GO:0003824-IEA;GO:0004075-IEA;GO:0016874-IEA;GO:0005524-IEA	metal ion binding-IEA;acetyl-CoA carboxylase activity-IEA;catalytic activity-IEA;biotin carboxylase activity-IEA;ligase activity-IEA;ATP binding-IEA	Molecular Function-IEA;Molecular Function-IEA;Molecular Function-IEA;Molecular Function-IEA;Molecular Function-IEA;Molecular Function-IEA	K01961	accC; acetyl-CoA carboxylase, biotin carboxylase subunit [EC	204.763	232.784	10	215.568	0	0	260.074	0	0
Pec_DN115731C0G1I1	305	sulfurtransferase	GO:0016740-IEA	transferase activity-IEA	Molecular Function-IEA	K03972	pspE; phage shock protein E	122.958	232.595	6	127.923	0	0	169.222	0	0
Pec_DN119791C0G1I1	653	transcriptional regulator	GO:0003677-IEA;GO:0003700-IEA;GO:0006351-IEA;GO:0006355-IEA;GO:0005622-IEA	DNA binding-IEA;transcription factor activity, sequence-specific DNA binding-IEA;transcription, DNA-templated-IEA;regulation of transcription, DNA-templated-IEA;intracellular-IEA	Molecular Function-IEA;Molecular Function-IEA;Biological Process-IEA;Biological Process-IEA;Cellular Component-IEA	K10914	crp; CRP/FNR family transcriptional regulator, cyclic AMP receptor protein	452.755	231.614	22	467.467	0	0	513.251	0	0
Pec_DN94234C0G1I1	355	serine threonine kinase	GO:0016020-IEA;GO:0016021-IEA;GO:0016310-IEA;GO:0004672-IEA;GO:0016301-IEA;GO:0004674-IEA;GO:0005524-IEA;GO:0006468-IEA	membrane-IEA;integral component of membrane-IEA;phosphorylation-IEA;protein kinase activity-IEA;kinase activity-IEA;protein serine/threonine kinase activity-IEA;ATP binding-IEA;protein phosphorylation-IEA	Cellular Component-IEA;Cellular Component-IEA;Biological Process-IEA;Molecular Function-IEA;Molecular Function-IEA;Molecular Function-IEA;Molecular Function-IEA;Biological Process-IEA	K08282	E2.7.11.1; non-specific serine/threonine protein kinase [EC	164.657	231.588	8	173.654	0	0	216.922	0	0
Pec_DN127535C0G1I1	612	RNA helicase	GO:0000166-IEA;GO:0003723-IEA;GO:0005737-IEA;GO:0004386-IEA;GO:0004004-IEA;GO:0070417-IEA;GO:0000027-IEA;GO:0016787-IEA;GO:0005524-IEA;GO:0006401-IEA;GO:0003676-IEA	nucleotide binding-IEA;RNA binding-IEA;cytoplasm-IEA;helicase activity-IEA;ATP-dependent RNA helicase activity-IEA;cellular response to cold-IEA;ribosomal large subunit assembly-IEA;hydrolase activity-IEA;ATP binding-IEA;RNA catabolic process-IEA;nucleic acid binding-IEA	Molecular Function-IEA;Molecular Function-IEA;Cellular Component-IEA;Molecular Function-IEA;Molecular Function-IEA;Biological Process-IEA;Biological Process-IEA;Molecular Function-IEA;Molecular Function-IEA;Biological Process-IEA;Molecular Function-IEA	K05592	deaD, cshA; ATP-dependent RNA helicase DeaD [EC	411.974	231.401	20	426.573	0	0	472.313	0	0
Pec_DN58694C1G1I1	778	pyruvate decarboxylase	GO:0016491-IEA;GO:0019164-IEA;GO:0006086-IEA;GO:0055114-IEA	oxidoreductase activity-IEA;pyruvate synthase activity-IEA;acetyl-CoA biosynthetic process from pyruvate-IEA;oxidation-reduction process-IEA	Molecular Function-IEA;Molecular Function-IEA;Biological Process-IEA;Biological Process-IEA	-	-	577.707	231.023	28	592.463	0	0	637.885	0	0
Pec_DN101224C0G1I1	306	siroheme synthase	GO:0006779-IEA;GO:0051287-IEA;GO:0016491-IEA;GO:0003824-IEA;GO:0051266-IEA;GO:0019354-IEA;GO:0055114-IEA;GO:0016740-IEA;GO:0032259-IEA;GO:0008152-IEA;GO:0016829-IEA;GO:0009236-IEA;GO:0043115-IEA;GO:0008168-IEA;GO:0004851-IEA;GO:0004325-IEA	porphyrin-containing compound biosynthetic process-IEA;NAD binding-IEA;oxidoreductase activity-IEA;catalytic activity-IEA;sirohydrochlorin ferrochelatase activity-IEA;siroheme biosynthetic process-IEA;oxidation-reduction process-IEA;transferase activity-IEA;methylation-IEA;metabolic process-IEA;lyase activity-IEA;cobalamin biosynthetic process-IEA;precorrin-2 dehydrogenase activity-IEA;methyltran…	Biological Process-IEA;Molecular Function-IEA;Molecular Function-IEA;Molecular Function-IEA;Molecular Function-IEA;Biological Process-IEA;Biological Process-IEA;Molecular Function-IEA;Biological Process-IEA;Biological Process-IEA;Molecular Function-IEA;Biological Process-IEA;Molecular Function-IEA;Molecular Function-IEA;Molecular Function-IEA;Molecular Function-IEA	K02302	cysG; uroporphyrin-III C-methyltransferase / precorrin-2 dehydrogenase / sirohydrochlorin ferrochelatase [EC	123.795	231.021	6	128.819	0	0	170.131	0	0
Pec_DN54892C0G1I1	509	pilus assembly	GO:0016020-IEA;GO:0016021-IEA;GO:0009297-IEA;GO:0008565-IEA;GO:0009279-IEA;GO:0006810-IEA;GO:0009306-IEA;GO:0019867-IEA	membrane-IEA;integral component of membrane-IEA;pilus assembly-IEA;protein transporter activity-IEA;cell outer membrane-IEA;transport-IEA;protein secretion-IEA;outer membrane-IEA	Cellular Component-IEA;Cellular Component-IEA;Biological Process-IEA;Molecular Function-IEA;Cellular Component-IEA;Biological Process-IEA;Biological Process-IEA;Cellular Component-IEA	K02666	pilQ; type IV pilus assembly protein PilQ	310.064	230.593	15	324.015	0	0	369.32	0	0
Pec_DN53085C2G1I1	357	quinol dehydrogenase	GO:0016020-IEA;GO:0016021-IEA	membrane-IEA;integral component of membrane-IEA	Cellular Component-IEA;Cellular Component-IEA	K02573	napG; ferredoxin-type protein NapG	166.419	229.136	8	175.556	0	0	218.892	0	0
Pec_DN33302C0G1I1	357	peptidase M16	GO:0003824-IEA;GO:0046872-IEA;GO:0008233-IEA;GO:0006508-IEA;GO:0004222-IEA	catalytic activity-IEA;metal ion binding-IEA;peptidase activity-IEA;proteolysis-IEA;metalloendopeptidase activity-IEA	Molecular Function-IEA;Molecular Function-IEA;Molecular Function-IEA;Biological Process-IEA;Molecular Function-IEA	K01412	PMPCA, MAS2; mitochondrial-processing peptidase subunit alpha [EC	166.419	229.136	8	175.556	0	0	218.892	0	0
Pec_DN107080C0G1I1	357	deoxyguanosinetriphosphate triphosphohydrolase	GO:0000287-IEA;GO:0046039-IEA;GO:0016787-IEA;GO:0008832-IEA	magnesium ion binding-IEA;GTP metabolic process-IEA;hydrolase activity-IEA;dGTPase activity-IEA	Molecular Function-IEA;Biological Process-IEA;Molecular Function-IEA;Molecular Function-IEA	K01129	dgt; dGTPase [EC	166.419	229.136	8	175.556	0	0	218.892	0	0
Pec_DN123591C0G1I1	425	ribonuclease E	GO:0000287-IEA;GO:0003723-IEA;GO:0005737-IEA;GO:0004518-IEA;GO:0046872-IEA;GO:0016020-IEA;GO:0004519-IEA;GO:0016787-IEA;GO:0090305-IEA;GO:0090501-IEA;GO:0008270-IEA;GO:0090502-IEA;GO:0006396-IEA;GO:0008033-IEA;GO:0009898-IEA;GO:0008995-IEA;GO:0006364-IEA;GO:0004540-IEA;GO:0004521-IEA;GO:0003676-IEA;GO:0005886-IEA;GO:0006402-IEA	magnesium ion binding-IEA;RNA binding-IEA;cytoplasm-IEA;nuclease activity-IEA;metal ion binding-IEA;membrane-IEA;endonuclease activity-IEA;hydrolase activity-IEA;nucleic acid phosphodiester bond hydrolysis-IEA;RNA phosphodiester bond hydrolysis-IEA;zinc ion binding-IEA;RNA phosphodiester bond hydrolysis, endonucleolytic-IEA;RNA processing-IEA;tRNA processing-IEA;cytoplasmic side of plasma membran…	Molecular Function-IEA;Molecular Function-IEA;Cellular Component-IEA;Molecular Function-IEA;Molecular Function-IEA;Cellular Component-IEA;Molecular Function-IEA;Molecular Function-IEA;Biological Process-IEA;Biological Process-IEA;Molecular Function-IEA;Biological Process-IEA;Biological Process-IEA;Biological Process-IEA;Cellular Component-IEA;Molecular Function-IEA;Biological Process-IEA;Molecula…	K08300	rne; ribonuclease E [EC	228.958	229.004	11	240.869	0	0	285.557	0	0
Pec_DN40103C0G1I1	1408	30S ribosomal S1	GO:0003723-IEA;GO:0003735-IEA;GO:0030529-IEA;GO:0005840-IEA;GO:0006412-IEA;GO:0003676-IEA	RNA binding-IEA;structural constituent of ribosome-IEA;intracellular ribonucleoprotein complex-IEA;ribosome-IEA;translation-IEA;nucleic acid binding-IEA	Molecular Function-IEA;Molecular Function-IEA;Cellular Component-IEA;Cellular Component-IEA;Biological Process-IEA;Molecular Function-IEA	K02945	RP-S1, rpsA; small subunit ribosomal protein S1	1207.47	228.959	58	1222.35	0	0	1267.88	0	0
Pec_DN112039C0G1I1	680	sigma-54 specific transcriptional flagellar regulatory partial	GO:0003677-IEA;GO:0000166-IEA;GO:0006351-IEA;GO:0008134-IEA;GO:0000160-IEA;GO:0006355-IEA;GO:0043565-IEA;GO:0005524-IEA;GO:0005622-IEA	DNA binding-IEA;nucleotide binding-IEA;transcription, DNA-templated-IEA;transcription factor binding-IEA;phosphorelay signal transduction system-IEA;regulation of transcription, DNA-templated-IEA;sequence-specific DNA binding-IEA;ATP binding-IEA;intracellular-IEA	Molecular Function-IEA;Molecular Function-IEA;Biological Process-IEA;Molecular Function-IEA;Biological Process-IEA;Biological Process-IEA;Molecular Function-IEA;Molecular Function-IEA;Cellular Component-IEA	K10941	fleQ, flrA; sigma-54 dependent transcriptional regulator, flagellar regulatory protein	479.75	228.517	23	494.467	0	0	539.92	0	0
Pec_DN50990C1G1I1	333	beta-ACP synthase	GO:0008152-IEA;GO:0033817-IEA;GO:0016746-IEA;GO:0016747-IEA;GO:0003824-IEA;GO:0016740-IEA	metabolic process-IEA;beta-ketoacyl-acyl-carrier-protein synthase II activity-IEA;transferase activity, transferring acyl groups-IEA;transferase activity, transferring acyl groups other than amino-acyl groups-IEA;catalytic activity-IEA;transferase activity-IEA	Biological Process-IEA;Molecular Function-IEA;Molecular Function-IEA;Molecular Function-IEA;Molecular Function-IEA;Molecular Function-IEA	K09458	fabF; 3-oxoacyl-[acyl-carrier-protein] synthase II [EC	146.101	228.376	7	153.224	0	0	195.527	0	0
Pec_DN94585C0G1I1	308	diguanylate cyclase	-	-	-	-	-	125.42	228.028	6	130.616	0	0	171.979	0	0
Pec_DN44981C1G1I1	308	molecular chaperone	GO:0000166-IEA;GO:0051082-IEA;GO:0005524-IEA;GO:0016226-IEA;GO:0016887-IEA;GO:0006457-IEA	nucleotide binding-IEA;unfolded protein binding-IEA;ATP binding-IEA;iron-sulfur cluster assembly-IEA;ATPase activity-IEA;protein folding-IEA	Molecular Function-IEA;Molecular Function-IEA;Molecular Function-IEA;Biological Process-IEA;Molecular Function-IEA;Biological Process-IEA	K04044	hscA; molecular chaperone HscA	125.42	228.028	6	130.616	0	0	171.979	0	0
Pec_DN91427C0G1I1	308	Archaeal fructose-1,6-bisphosphatase or related enzyme of inositol monophosphatase family	GO:0052832-IEA;GO:0046854-IEA;GO:0046855-IEA;GO:0008934-IEA;GO:0052833-IEA;GO:0016787-IEA;GO:0052834-IEA	inositol monophosphate 3-phosphatase activity-IEA;phosphatidylinositol phosphorylation-IEA;inositol phosphate dephosphorylation-IEA;inositol monophosphate 1-phosphatase activity-IEA;inositol monophosphate 4-phosphatase activity-IEA;hydrolase activity-IEA;inositol monophosphate phosphatase activity-IEA	Molecular Function-IEA;Biological Process-IEA;Biological Process-IEA;Molecular Function-IEA;Molecular Function-IEA;Molecular Function-IEA;Molecular Function-IEA	K01092	E3.1.3.25, IMPA, suhB; myo-inositol-1(or 4)-monophosphatase [EC	125.42	228.028	6	130.616	0	0	171.979	0	0
Pec_DN96629C0G1I1	381	memo-like protein	GO:0006725-IEA;GO:0016491-IEA;GO:0008198-IEA;GO:0016020-IEA;GO:0016021-IEA;GO:0055114-IEA	cellular aromatic compound metabolic process-IEA;oxidoreductase activity-IEA;ferrous iron binding-IEA;membrane-IEA;integral component of membrane-IEA;oxidation-reduction process-IEA	Biological Process-IEA;Molecular Function-IEA;Molecular Function-IEA;Cellular Component-IEA;Cellular Component-IEA;Biological Process-IEA	K06990	MEMO1; MEMO1 family protein	188.214	227.928	9	198.327	0	0	242.132	0	0
Pec_DN11757C0G1I1	381	Crp Fnr family transcriptional regulator	GO:0003677-IEA;GO:0006351-IEA;GO:0006355-IEA	DNA binding-IEA;transcription, DNA-templated-IEA;regulation of transcription, DNA-templated-IEA	Molecular Function-IEA;Biological Process-IEA;Biological Process-IEA	K01420	fnr; CRP/FNR family transcriptional regulator, anaerobic regulatory protein	188.214	227.928	9	198.327	0	0	242.132	0	0
Pec_DN62148C0G1I1	682	anthranilate synthase component I	GO:0016833-IEA;GO:0009058-IEA;GO:0000162-IEA;GO:0016829-IEA;GO:0004049-IEA	oxo-acid-lyase activity-IEA;biosynthetic process-IEA;tryptophan biosynthetic process-IEA;lyase activity-IEA;anthranilate synthase activity-IEA	Molecular Function-IEA;Biological Process-IEA;Biological Process-IEA;Molecular Function-IEA;Molecular Function-IEA	K01657	trpE; anthranilate synthase component I [EC	481.75	227.568	23	496.467	0	0	541.897	0	0
Pec_DN124047C0G1I1	598	N-terminal domain	GO:0016020-IEA;GO:0016021-IEA	membrane-IEA;integral component of membrane-IEA	Cellular Component-IEA;Cellular Component-IEA	K07288	tspA; uncharacterized membrane protein	398.081	227.503	19	412.575	0	0	458.313	0	0
Pec_DN117296C0G1I1	493	hypothetical protein	GO:0000166-IEA	nucleotide binding-IEA	Molecular Function-IEA	-	-	294.215	226.813	14	308.152	0	0	353.32	0	0
Pec_DN4319C1G1I1	309	DNA repair	GO:0006281-IEA;GO:0006310-IEA;GO:0006974-IEA	DNA repair-IEA;DNA recombination-IEA;cellular response to DNA damage stimulus-IEA	Biological Process-IEA;Biological Process-IEA;Biological Process-IEA	K03584	recO; DNA repair protein RecO (recombination protein O)	126.204	226.612	6	131.517	0	0	172.919	0	0
Pec_DN64949C0G1I1	748	outer membrane	GO:0006810-IEA;GO:0005215-IEA;GO:0019867-IEA	transport-IEA;transporter activity-IEA;outer membrane-IEA	Biological Process-IEA;Molecular Function-IEA;Cellular Component-IEA	K12340	tolC; outer membrane protein	547.722	226.266	26	562.463	0	0	607.885	0	0
Pec_DN37405C0G1I1	854	MULTISPECIES: cell envelope biogenesis	GO:0016020-IEA;GO:0016021-IEA;GO:0009279-IEA	membrane-IEA;integral component of membrane-IEA;cell outer membrane-IEA	Cellular Component-IEA;Cellular Component-IEA;Cellular Component-IEA	K03286	TC.OOP; OmpA-OmpF porin, OOP family	653.686	226.047	31	668.455	0	0	713.885	0	0
Pec_DN28039C0G1I1	360	signal peptidase I	GO:0008233-IEA;GO:0016020-IEA;GO:0006508-IEA;GO:0016021-IEA;GO:0008236-IEA;GO:0016787-IEA	peptidase activity-IEA;membrane-IEA;proteolysis-IEA;integral component of membrane-IEA;serine-type peptidase activity-IEA;hydrolase activity-IEA	Molecular Function-IEA;Cellular Component-IEA;Biological Process-IEA;Cellular Component-IEA;Molecular Function-IEA;Molecular Function-IEA	K03100	lepB, TPP; signal peptidase I [EC	169.095	225.51	8	178.289	0	0	221.478	0	0
Pec_DN111505C0G1I1	360	3-methyl-2-oxobutanoate hydroxymethyltransferase	GO:0003864-IEA;GO:0015940-IEA;GO:0005737-IEA;GO:0046872-IEA;GO:0003824-IEA;GO:0008168-IEA;GO:0016740-IEA;GO:0032259-IEA	3-methyl-2-oxobutanoate hydroxymethyltransferase activity-IEA;pantothenate biosynthetic process-IEA;cytoplasm-IEA;metal ion binding-IEA;catalytic activity-IEA;methyltransferase activity-IEA;transferase activity-IEA;methylation-IEA	Molecular Function-IEA;Biological Process-IEA;Cellular Component-IEA;Molecular Function-IEA;Molecular Function-IEA;Molecular Function-IEA;Molecular Function-IEA;Biological Process-IEA	K00606	panB; 3-methyl-2-oxobutanoate hydroxymethyltransferase [EC	169.095	225.51	8	178.289	0	0	221.478	0	0
Pec_DN25176C1G1I1	418	electron transporter	GO:0046872-IEA;GO:0016020-IEA;GO:0009055-IEA;GO:0055114-IEA;GO:0051539-IEA;GO:0005886-IEA;GO:0051536-IEA	metal ion binding-IEA;membrane-IEA;electron carrier activity-IEA;oxidation-reduction process-IEA;4 iron, 4 sulfur cluster binding-IEA;plasma membrane-IEA;iron-sulfur cluster binding-IEA	Molecular Function-IEA;Cellular Component-IEA;Molecular Function-IEA;Biological Process-IEA;Molecular Function-IEA;Cellular Component-IEA;Molecular Function-IEA	K03615	rnfC; electron transport complex protein RnfC	222.471	225.306	10.5158	234.019	0	0	278.831	0	0
Pec_DN115998C0G1I1	310	methionine adenosyltransferase	GO:0000287-IEA;GO:0000166-IEA;GO:0005737-IEA;GO:0046872-IEA;GO:0006730-IEA;GO:0016740-IEA;GO:0005524-IEA;GO:0006556-IEA;GO:0004478-IEA	magnesium ion binding-IEA;nucleotide binding-IEA;cytoplasm-IEA;metal ion binding-IEA;one-carbon metabolic process-IEA;transferase activity-IEA;ATP binding-IEA;S-adenosylmethionine biosynthetic process-IEA;methionine adenosyltransferase activity-IEA	Molecular Function-IEA;Molecular Function-IEA;Cellular Component-IEA;Molecular Function-IEA;Biological Process-IEA;Molecular Function-IEA;Molecular Function-IEA;Biological Process-IEA;Molecular Function-IEA	K00789	metK; S-adenosylmethionine synthetase [EC	126.997	225.198	6	132.406	0	0	173.887	0	0
Pec_DN26577C0G1I1	1450	peptidase C-terminal protease	GO:0008233-IEA;GO:0006508-IEA;GO:0008236-IEA;GO:0016787-IEA	peptidase activity-IEA;proteolysis-IEA;serine-type peptidase activity-IEA;hydrolase activity-IEA	Molecular Function-IEA;Biological Process-IEA;Molecular Function-IEA;Molecular Function-IEA	K03797	E3.4.21.102, prc, ctpA; carboxyl-terminal processing protease [EC	1249.47	225.078	59	1264.35	0	0	1309.88	0	0
Pec_DN55491C0G1I1	1283	ribonuclease T	GO:0000287-IEA;GO:0004527-IEA;GO:0004518-IEA;GO:0046872-IEA;GO:0016896-IEA;GO:0016787-IEA;GO:0090305-IEA;GO:0090503-IEA;GO:0090501-IEA;GO:0006396-IEA;GO:0008033-IEA;GO:0004540-IEA;GO:0003676-IEA	magnesium ion binding-IEA;exonuclease activity-IEA;nuclease activity-IEA;metal ion binding-IEA;exoribonuclease activity, producing 5'-phosphomonoesters-IEA;hydrolase activity-IEA;nucleic acid phosphodiester bond hydrolysis-IEA;RNA phosphodiester bond hydrolysis, exonucleolytic-IEA;RNA phosphodiester bond hydrolysis-IEA;RNA processing-IEA;tRNA processing-IEA;ribonuclease activity-IEA;nucleic acid …	Molecular Function-IEA;Molecular Function-IEA;Molecular Function-IEA;Molecular Function-IEA;Molecular Function-IEA;Molecular Function-IEA;Biological Process-IEA;Biological Process-IEA;Biological Process-IEA;Biological Process-IEA;Biological Process-IEA;Molecular Function-IEA;Molecular Function-IEA	K03683	rnt; ribonuclease T [EC	1082.47	224.575	51	1097.35	0	0	1142.88	0	0
Pec_DN124872C0G1I1	407	outer membrane	-	-	-	-	-	212.261	224.562	10	223.398	0	0	268.042	0	0
Pec_DN114680C0G1I1	336	conserved hypothetical protein	-	-	-	-	-	148.595	224.543	7	155.938	0	0	198.46	0	0
Pec_DN102810C0G1I1	430	phospho-N-acetylmuramoyl-pentapeptide-transferase	GO:0009252-IEA;GO:0008360-IEA;GO:0051301-IEA;GO:0051992-IEA;GO:0016020-IEA;GO:0016021-IEA;GO:0008963-IEA;GO:0007049-IEA;GO:0071555-IEA;GO:0016740-IEA;GO:0005886-IEA	peptidoglycan biosynthetic process-IEA;regulation of cell shape-IEA;cell division-IEA;UDP-N-acetylmuramoyl-L-alanyl-D-glutamyl-meso-2,6-diaminopimelyl-D-alanyl-D-alanine:undecaprenyl-phosphate transferase activity-IEA;membrane-IEA;integral component of membrane-IEA;phospho-N-acetylmuramoyl-pentapeptide-transferase activity-IEA;cell cycle-IEA;cell wall organization-IEA;transferase activity-IEA;pla…	Biological Process-IEA;Biological Process-IEA;Biological Process-IEA;Molecular Function-IEA;Cellular Component-IEA;Cellular Component-IEA;Molecular Function-IEA;Biological Process-IEA;Biological Process-IEA;Molecular Function-IEA;Cellular Component-IEA	K01000	mraY; phospho-N-acetylmuramoyl-pentapeptide-transferase [EC	233.75	224.309	11	245.767	0	0	290.388	0	0
Pec_DN53085C0G1I1	3008	nitrate reductase catalytic subunit	GO:0005506-IEA;GO:0046872-IEA;GO:0016491-IEA;GO:0055114-IEA;GO:0051539-IEA;GO:0051536-IEA;GO:0030151-IEA;GO:0009055-IEA;GO:0008940-IEA;GO:0042597-IEA;GO:0006777-IEA;GO:0005576-IEA;GO:0042128-IEA	iron ion binding-IEA;metal ion binding-IEA;oxidoreductase activity-IEA;oxidation-reduction process-IEA;4 iron, 4 sulfur cluster binding-IEA;iron-sulfur cluster binding-IEA;molybdenum ion binding-IEA;electron carrier activity-IEA;nitrate reductase activity-IEA;periplasmic space-IEA;Mo-molybdopterin cofactor biosynthetic process-IEA;extracellular region-IEA;nitrate assimilation-IEA	Molecular Function-IEA;Molecular Function-IEA;Molecular Function-IEA;Biological Process-IEA;Molecular Function-IEA;Molecular Function-IEA;Molecular Function-IEA;Molecular Function-IEA;Molecular Function-IEA;Cellular Component-IEA;Biological Process-IEA;Cellular Component-IEA;Biological Process-IEA	K02567	napA; periplasmic nitrate reductase NapA [EC	2807.47	224.112	132	2822.35	0	0	2867.88	0	0
Pec_DN125049C0G1I1	945	MULTISPECIES: hypothetical protein	GO:0016020-IEA;GO:0016021-IEA	membrane-IEA;integral component of membrane-IEA	Cellular Component-IEA;Cellular Component-IEA	-	-	744.605	224.051	35	759.423	0	0	804.885	0	0
Pec_DN40321C1G1I1	475	serine acetyltransferase	GO:0016746-IEA;GO:0005737-IEA;GO:0009001-IEA;GO:0016740-IEA;GO:0006535-IEA	transferase activity, transferring acyl groups-IEA;cytoplasm-IEA;serine O-acetyltransferase activity-IEA;transferase activity-IEA;cysteine biosynthetic process from serine-IEA	Molecular Function-IEA;Cellular Component-IEA;Molecular Function-IEA;Molecular Function-IEA;Biological Process-IEA	K00640	cysE; serine O-acetyltransferase [EC	276.769	223.888	13	290.201	0	0	335.32	0	0
Pec_DN49575C0G1I1	453	disaggregation chaperone	GO:0000166-IEA;GO:0005737-IEA;GO:0009408-IEA;GO:0008134-IEA;GO:0008233-IEA;GO:0006508-IEA;GO:0006355-IEA;GO:0016485-IEA;GO:0019538-IEA;GO:0005524-IEA	nucleotide binding-IEA;cytoplasm-IEA;response to heat-IEA;transcription factor binding-IEA;peptidase activity-IEA;proteolysis-IEA;regulation of transcription, DNA-templated-IEA;protein processing-IEA;protein metabolic process-IEA;ATP binding-IEA	Molecular Function-IEA;Cellular Component-IEA;Biological Process-IEA;Molecular Function-IEA;Molecular Function-IEA;Biological Process-IEA;Biological Process-IEA;Biological Process-IEA;Biological Process-IEA;Molecular Function-IEA	K03695	clpB; ATP-dependent Clp protease ATP-binding subunit ClpB	255.679	223.713	12	268.437	0	0	313.388	0	0
Pec_DN122968C0G1I1	1103	hypothetical protein	-	-	-	-	-	902.468	221.832	42	917.35	0	0	962.883	0	0
Pec_DN67062C1G1I1	456	methyltransferase family	GO:0016740-IEA;GO:0008168-IEA;GO:0032259-IEA	transferase activity-IEA;methyltransferase activity-IEA;methylation-IEA	Molecular Function-IEA;Molecular Function-IEA;Biological Process-IEA	-	-	258.457	221.309	12	271.357	0	0	316.388	0	0
Pec_DN18815C0G1I1	364	apolipo acyltransferase	GO:0016746-IEA;GO:0006807-IEA;GO:0016740-IEA;GO:0016787-IEA;GO:0016810-IEA	transferase activity, transferring acyl groups-IEA;nitrogen compound metabolic process-IEA;transferase activity-IEA;hydrolase activity-IEA;hydrolase activity, acting on carbon-nitrogen (but not peptide) bonds-IEA	Molecular Function-IEA;Biological Process-IEA;Molecular Function-IEA;Molecular Function-IEA;Molecular Function-IEA	K01501	E3.5.5.1; nitrilase [EC	172.641	220.877	8	182.004	0	0	225.397	0	0
Pec_DN29020C0G1I1	524	DNA gyrase subunit B	GO:0003677-IEA;GO:0000166-IEA;GO:0000287-IEA;GO:0005737-IEA;GO:0046872-IEA;GO:0006261-IEA;GO:0005694-IEA;GO:0003916-IEA;GO:0003918-IEA;GO:0006265-IEA;GO:0016853-IEA;GO:0005524-IEA	DNA binding-IEA;nucleotide binding-IEA;magnesium ion binding-IEA;cytoplasm-IEA;metal ion binding-IEA;DNA-dependent DNA replication-IEA;chromosome-IEA;DNA topoisomerase activity-IEA;DNA topoisomerase type II (ATP-hydrolyzing) activity-IEA;DNA topological change-IEA;isomerase activity-IEA;ATP binding-IEA	Molecular Function-IEA;Molecular Function-IEA;Molecular Function-IEA;Cellular Component-IEA;Molecular Function-IEA;Biological Process-IEA;Cellular Component-IEA;Molecular Function-IEA;Molecular Function-IEA;Biological Process-IEA;Molecular Function-IEA;Molecular Function-IEA	K02470	gyrB; DNA gyrase subunit B [EC	324.857	220.092	15	338.931	0	0	384.32	0	0
Pec_DN115012C0G1I1	435	pyruvate kinase	GO:0030955-IEA;GO:0000287-IEA;GO:0003824-IEA;GO:0006096-IEA;GO:0016310-IEA;GO:0016740-IEA;GO:0016301-IEA;GO:0004743-IEA	potassium ion binding-IEA;magnesium ion binding-IEA;catalytic activity-IEA;glycolytic process-IEA;phosphorylation-IEA;transferase activity-IEA;kinase activity-IEA;pyruvate kinase activity-IEA	Molecular Function-IEA;Molecular Function-IEA;Molecular Function-IEA;Biological Process-IEA;Biological Process-IEA;Molecular Function-IEA;Molecular Function-IEA;Molecular Function-IEA	K00873	PK, pyk; pyruvate kinase [EC	238.494	219.847	11	250.708	0	0	295.388	0	0
Pec_DN26505C0G1I1	2044	Ankyrin repeat	-	-	-	K06867	K06867; uncharacterized protein	1843.47	219.78	85	1858.35	0	0	1903.88	0	0
Pec_DN15519C0G1I1	365	MULTISPECIES: ferredoxin	GO:0035438-IEA	cyclic-di-GMP binding-IEA	Molecular Function-IEA	-	-	173.52	219.759	8	182.949	0	0	226.396	0	0
Pec_DN34754C0G1I1	1069	hypothetical protein Pcar_0807	-	-	-	-	-	868.468	219.539	40	883.35	0	0	928.883	0	0
Pec_DN20324C0G1I1	314	tRNA (guanine-N1)-methyltransferase	-	-	-	-	-	130.274	219.533	6	135.941	0	0	177.815	0	0
Pec_DN50830C0G1I1	592	Uncharacterised protein	-	-	-	-	-	392.111	218.811	18	406.601	0	0	452.313	0	0
Pec_DN20410C0G1I1	366	periplasmic secreted	-	-	-	-	-	174.441	218.598	8	183.885	0	0	227.394	0	0
Pec_DN102999C0G1I1	1531	hypoxanthine-guanine phosphoribosyltransferase	GO:0016757-IEA;GO:0009116-IEA;GO:0016740-IEA;GO:0004422-IEA;GO:0052657-IEA	transferase activity, transferring glycosyl groups-IEA;nucleoside metabolic process-IEA;transferase activity-IEA;hypoxanthine phosphoribosyltransferase activity-IEA;guanine phosphoribosyltransferase activity-IEA	Molecular Function-IEA;Biological Process-IEA;Molecular Function-IEA;Molecular Function-IEA;Molecular Function-IEA	K00760	hprT, hpt, HPRT1; hypoxanthine phosphoribosyltransferase [EC	1330.47	218.54	61	1345.35	0	0	1390.88	0	0
Pec_DN17796C0G1I1	341	ferrochelatase	GO:0005737-IEA;GO:0006779-IEA;GO:0046872-IEA;GO:0016829-IEA;GO:0006783-IEA;GO:0004325-IEA	cytoplasm-IEA;porphyrin-containing compound biosynthetic process-IEA;metal ion binding-IEA;lyase activity-IEA;heme biosynthetic process-IEA;ferrochelatase activity-IEA	Cellular Component-IEA;Biological Process-IEA;Molecular Function-IEA;Molecular Function-IEA;Biological Process-IEA;Molecular Function-IEA	K01772	hemH, FECH; ferrochelatase [EC	152.835	218.314	7	160.533	0	0	203.207	0	0
Pec_DN36106C0G2I1	3149	phosphoenolpyruvate synthase	GO:0006094-IEA;GO:0000166-IEA;GO:0003824-IEA;GO:0046872-IEA;GO:0016310-IEA;GO:0016772-IEA;GO:0016740-IEA;GO:0006090-IEA;GO:0016301-IEA;GO:0005524-IEA;GO:0008986-IEA	gluconeogenesis-IEA;nucleotide binding-IEA;catalytic activity-IEA;metal ion binding-IEA;phosphorylation-IEA;transferase activity, transferring phosphorus-containing groups-IEA;transferase activity-IEA;pyruvate metabolic process-IEA;kinase activity-IEA;ATP binding-IEA;pyruvate, water dikinase activity-IEA	Biological Process-IEA;Molecular Function-IEA;Molecular Function-IEA;Molecular Function-IEA;Biological Process-IEA;Molecular Function-IEA;Molecular Function-IEA;Biological Process-IEA;Molecular Function-IEA;Molecular Function-IEA;Molecular Function-IEA	K01007	pps, ppsA; pyruvate, water dikinase [EC	2948.47	218.244	135	2963.35	0	0	3008.88	0	0
Pec_DN25995C0G1I1	315	hypothetical protein	-	-	-	-	-	131.062	218.212	6	136.822	0	0	178.734	0	0
Pec_DN128697C0G1I1	315	family transcriptional regulator	GO:0003677-IEA;GO:0051302-IEA;GO:0009295-IEA;GO:0005737-IEA;GO:0051301-IEA;GO:0043590-IEA;GO:0007049-IEA;GO:0010974-IEA;GO:0043565-IEA	DNA binding-IEA;regulation of cell division-IEA;nucleoid-IEA;cytoplasm-IEA;cell division-IEA;bacterial nucleoid-IEA;cell cycle-IEA;negative regulation of barrier septum assembly-IEA;sequence-specific DNA binding-IEA	Molecular Function-IEA;Biological Process-IEA;Cellular Component-IEA;Cellular Component-IEA;Biological Process-IEA;Cellular Component-IEA;Biological Process-IEA;Biological Process-IEA;Molecular Function-IEA	K05501	slmA, ttk; TetR/AcrR family transcriptional regulator	131.062	218.212	6	136.822	0	0	178.734	0	0
Pec_DN106222C0G1I1	315	23S rRNA methyltransferase	GO:0001510-IEA;GO:0005737-IEA;GO:0008650-IEA;GO:0006364-IEA;GO:0031167-IEA;GO:0016740-IEA;GO:0008168-IEA;GO:0032259-IEA	RNA methylation-IEA;cytoplasm-IEA;rRNA (uridine-2'-O-)-methyltransferase activity-IEA;rRNA processing-IEA;rRNA methylation-IEA;transferase activity-IEA;methyltransferase activity-IEA;methylation-IEA	Biological Process-IEA;Cellular Component-IEA;Molecular Function-IEA;Biological Process-IEA;Biological Process-IEA;Molecular Function-IEA;Molecular Function-IEA;Biological Process-IEA	K02427	rlmE, rrmJ, ftsJ; 23S rRNA (uridine2552-2'-O)-methyltransferase [EC	131.062	218.212	6	136.822	0	0	178.734	0	0
Pec_DN53097C0G1I1	1009	translation initiation factor IF-2	GO:0003743-IEA;GO:0005525-IEA;GO:0000166-IEA;GO:0005737-IEA;GO:0003924-IEA;GO:0006412-IEA;GO:0006413-IEA;GO:0005622-IEA	translation initiation factor activity-IEA;GTP binding-IEA;nucleotide binding-IEA;cytoplasm-IEA;GTPase activity-IEA;translation-IEA;translational initiation-IEA;intracellular-IEA	Molecular Function-IEA;Molecular Function-IEA;Molecular Function-IEA;Cellular Component-IEA;Molecular Function-IEA;Biological Process-IEA;Biological Process-IEA;Cellular Component-IEA	K02519	infB, MTIF2; translation initiation factor IF-2	808.468	218.145	37	823.35	0	0	868.883	0	0
Pec_DN102403C0G1I1	1361	Rhodanese-like domain	-	-	-	-	-	1160.47	217.695	53	1175.35	0	0	1220.88	0	0
Pec_DN124561C0G1I1	748	glutamate synthase	GO:0006537-IEA;GO:0016491-IEA;GO:0016639-IEA;GO:0055114-IEA;GO:0004355-IEA;GO:0051536-IEA	glutamate biosynthetic process-IEA;oxidoreductase activity-IEA;oxidoreductase activity, acting on the CH-NH2 group of donors, NAD or NADP as acceptor-IEA;oxidation-reduction process-IEA;glutamate synthase (NADPH) activity-IEA;iron-sulfur cluster binding-IEA	Biological Process-IEA;Molecular Function-IEA;Molecular Function-IEA;Biological Process-IEA;Molecular Function-IEA;Molecular Function-IEA	K00266	gltD; glutamate synthase (NADPH/NADH) small chain [EC	547.722	217.563	25	562.463	0	0	607.885	0	0
Pec_DN7870C0G1I1	415	threonine--tRNA ligase	GO:0006418-IEA;GO:0000166-IEA;GO:0005737-IEA;GO:0004812-IEA;GO:0046872-IEA;GO:0004829-IEA;GO:0016874-IEA;GO:0043039-IEA;GO:0006412-IEA;GO:0005524-IEA;GO:0016876-IEA;GO:0006435-IEA	tRNA aminoacylation for protein translation-IEA;nucleotide binding-IEA;cytoplasm-IEA;aminoacyl-tRNA ligase activity-IEA;metal ion binding-IEA;threonine-tRNA ligase activity-IEA;ligase activity-IEA;tRNA aminoacylation-IEA;translation-IEA;ATP binding-IEA;ligase activity, forming aminoacyl-tRNA and related compounds-IEA;threonyl-tRNA aminoacylation-IEA	Biological Process-IEA;Molecular Function-IEA;Cellular Component-IEA;Molecular Function-IEA;Molecular Function-IEA;Molecular Function-IEA;Molecular Function-IEA;Biological Process-IEA;Biological Process-IEA;Molecular Function-IEA;Molecular Function-IEA;Biological Process-IEA	K01868	TARS, thrS; threonyl-tRNA synthetase [EC	219.745	216.913	10	231.078	0	0	275.89	0	0
Pec_DN1356C0G1I1	529	phosphoserine aminotransferase	GO:0004648-IEA;GO:0005737-IEA;GO:0030170-IEA;GO:0003824-IEA;GO:0008483-IEA;GO:0006564-IEA;GO:0016740-IEA;GO:0008652-IEA;GO:0008615-IEA	O-phospho-L-serine:2-oxoglutarate aminotransferase activity-IEA;cytoplasm-IEA;pyridoxal phosphate binding-IEA;catalytic activity-IEA;transaminase activity-IEA;L-serine biosynthetic process-IEA;transferase activity-IEA;cellular amino acid biosynthetic process-IEA;pyridoxine biosynthetic process-IEA	Molecular Function-IEA;Cellular Component-IEA;Molecular Function-IEA;Molecular Function-IEA;Molecular Function-IEA;Biological Process-IEA;Molecular Function-IEA;Biological Process-IEA;Biological Process-IEA	K00831	serC, PSAT1; phosphoserine aminotransferase [EC	329.751	216.826	15	343.921	0	0	389.32	0	0
Pec_DN47840C0G1I1	817	TIGR00266 family	-	-	-	-	-	616.687	216.421	28	631.455	0	0	676.885	0	0
Pec_DN26606C1G1I1	439	trigger factor	GO:0003755-IEA;GO:0005737-IEA;GO:0051301-IEA;GO:0015031-IEA;GO:0007049-IEA;GO:0000413-IEA;GO:0016853-IEA;GO:0006457-IEA	peptidyl-prolyl cis-trans isomerase activity-IEA;cytoplasm-IEA;cell division-IEA;protein transport-IEA;cell cycle-IEA;protein peptidyl-prolyl isomerization-IEA;isomerase activity-IEA;protein folding-IEA	Molecular Function-IEA;Cellular Component-IEA;Biological Process-IEA;Biological Process-IEA;Biological Process-IEA;Biological Process-IEA;Molecular Function-IEA;Biological Process-IEA	K03545	tig; trigger factor	242.35	216.349	11	254.701	0	0	299.388	0	0
Pec_DN100894C0G1I1	416	potassium transporter peripheral membrane component	GO:0071805-IEA;GO:0006813-IEA;GO:0015079-IEA;GO:0098655-IEA;GO:0008324-IEA;GO:0005886-IEA	potassium ion transmembrane transport-IEA;potassium ion transport-IEA;potassium ion transmembrane transporter activity-IEA;cation transmembrane transport-IEA;cation transmembrane transporter activity-IEA;plasma membrane-IEA	Biological Process-IEA;Biological Process-IEA;Molecular Function-IEA;Biological Process-IEA;Molecular Function-IEA;Cellular Component-IEA	K03499	trkA, ktrA; trk system potassium uptake protein	220.649	216.025	10	232.049	0	0	276.88	0	0
Pec_DN113201C0G1I1	317	phosphoglycerate kinase	GO:0016311-IEA;GO:0043755-IEA;GO:0016787-IEA	dephosphorylation-IEA;alpha-ribazole phosphatase activity-IEA;hydrolase activity-IEA	Biological Process-IEA;Molecular Function-IEA;Molecular Function-IEA	K01834	PGAM, gpmA; 2,3-bisphosphoglycerate-dependent phosphoglycerate mutase [EC	132.669	215.569	6	138.579	0	0	180.579	0	0
Pec_DN115905C0G1I1	317	glutamate synthase	GO:0008152-IEA;GO:0015930-IEA;GO:0006537-IEA;GO:0016638-IEA;GO:0006807-IEA;GO:0016491-IEA;GO:0003824-IEA;GO:0016040-IEA;GO:0055114-IEA;GO:0004355-IEA	metabolic process-IEA;glutamate synthase activity-IEA;glutamate biosynthetic process-IEA;oxidoreductase activity, acting on the CH-NH2 group of donors-IEA;nitrogen compound metabolic process-IEA;oxidoreductase activity-IEA;catalytic activity-IEA;glutamate synthase (NADH) activity-IEA;oxidation-reduction process-IEA;glutamate synthase (NADPH) activity-IEA	Biological Process-IEA;Molecular Function-IEA;Biological Process-IEA;Molecular Function-IEA;Biological Process-IEA;Molecular Function-IEA;Molecular Function-IEA;Molecular Function-IEA;Biological Process-IEA;Molecular Function-IEA	K00265	gltB; glutamate synthase (NADPH/NADH) large chain [EC	132.669	215.569	6	138.579	0	0	180.579	0	0
Pec_DN117112C0G1I1	440	imidazole glycerol phosphate synthase cyclase subunit	GO:0008152-IEA;GO:0016833-IEA;GO:0003824-IEA;GO:0016829-IEA;GO:0008652-IEA;GO:0000105-IEA	metabolic process-IEA;oxo-acid-lyase activity-IEA;catalytic activity-IEA;lyase activity-IEA;cellular amino acid biosynthetic process-IEA;histidine biosynthetic process-IEA	Biological Process-IEA;Molecular Function-IEA;Molecular Function-IEA;Molecular Function-IEA;Biological Process-IEA;Biological Process-IEA	K02500	hisF; cyclase [EC	243.318	215.489	11	255.695	0	0	300.388	0	0
Pec_DN94981C0G1I1	577	Fe-S-cluster oxidoreductase	GO:0016209-IEA;GO:0016151-IEA;GO:0019430-IEA;GO:0098869-IEA;GO:0004784-IEA	antioxidant activity-IEA;nickel cation binding-IEA;removal of superoxide radicals-IEA;cellular oxidant detoxification-IEA;superoxide dismutase activity-IEA	Molecular Function-IEA;Molecular Function-IEA;Biological Process-IEA;Biological Process-IEA;Molecular Function-IEA	K06940	K06940; uncharacterized protein	377.284	214.776	17	391.603	0	0	437.313	0	0
Pec_DN100383C0G1I1	344	CHAD domain containing	-	-	-	-	-	155.389	214.726	7	163.338	0	0	206.045	0	0
Pec_DN40571C0G1I1	1222	ribosome maturation factor	GO:0005737-IEA;GO:0042274-IEA;GO:0043022-IEA;GO:0042254-IEA;GO:0006364-IEA;GO:0005840-IEA	cytoplasm-IEA;ribosomal small subunit biogenesis-IEA;ribosome binding-IEA;ribosome biogenesis-IEA;rRNA processing-IEA;ribosome-IEA	Cellular Component-IEA;Biological Process-IEA;Molecular Function-IEA;Biological Process-IEA;Biological Process-IEA;Cellular Component-IEA	K02860	rimM; 16S rRNA processing protein RimM	1021.47	214.654	46	1036.35	0	0	1081.88	0	0
Pec_DN12648C0G1I1	318	heat shock	-	-	-	-	-	133.472	214.272	6	139.477	0	0	181.519	0	0
Pec_DN27595C0G1I1	418	ATPase AAA	GO:0005524-IEA;GO:0016887-IEA	ATP binding-IEA;ATPase activity-IEA	Molecular Function-IEA;Molecular Function-IEA	K03924	moxR; MoxR-like ATPase [EC	222.471	214.255	10	234.019	0	0	278.831	0	0
Pec_DN123788C0G1I1	557	hypothetical protein	-	-	-	-	-	357.454	213.357	16	371.665	0	0	417.313	0	0
Pec_DN37641C0G1I1	512	MULTISPECIES: iron-sulfur cluster scaffold	GO:0005506-IEA;GO:0016226-IEA;GO:0051536-IEA	iron ion binding-IEA;iron-sulfur cluster assembly-IEA;iron-sulfur cluster binding-IEA	Molecular Function-IEA;Biological Process-IEA;Molecular Function-IEA	K04488	iscU, nifU; nitrogen fixation protein NifU and related proteins	313.013	213.192	14	326.996	0	0	372.32	0	0
Pec_DN114469C0G1I1	319	oligopeptidase A	GO:0046872-IEA;GO:0008233-IEA;GO:0006508-IEA;GO:0008237-IEA;GO:0004222-IEA;GO:0016787-IEA	metal ion binding-IEA;peptidase activity-IEA;proteolysis-IEA;metallopeptidase activity-IEA;metalloendopeptidase activity-IEA;hydrolase activity-IEA	Molecular Function-IEA;Molecular Function-IEA;Biological Process-IEA;Molecular Function-IEA;Molecular Function-IEA;Molecular Function-IEA	K01414	prlC; oligopeptidase A [EC	134.286	212.974	6	140.386	0	0	182.477	0	0
Pec_DN8681C0G1I1	320	haloacid dehalogenase	GO:0016787-IEA	hydrolase activity-IEA	Molecular Function-IEA	K09902	K09902; uncharacterized protein	135.123	211.655	6	141.303	0	0	183.454	0	0
Pec_DN13475C0G1I1	421	Tryptophan halogenase	GO:0000166-IEA;GO:0016491-IEA;GO:0055114-IEA	nucleotide binding-IEA;oxidoreductase activity-IEA;oxidation-reduction process-IEA	Molecular Function-IEA;Molecular Function-IEA;Biological Process-IEA	K14266	prnA, rebH; tryptophan halogenase [EC	225.287	211.578	10	236.973	0	0	281.633	0	0
Pec_DN126564C0G1I1	1203	glycogen-branching enzyme	GO:0005977-IEA;GO:0016757-IEA;GO:0003844-IEA;GO:0005978-IEA;GO:0003824-IEA;GO:0043169-IEA;GO:0016740-IEA;GO:0004553-IEA;GO:0005975-IEA	glycogen metabolic process-IEA;transferase activity, transferring glycosyl groups-IEA;1,4-alpha-glucan branching enzyme activity-IEA;glycogen biosynthetic process-IEA;catalytic activity-IEA;cation binding-IEA;transferase activity-IEA;hydrolase activity, hydrolyzing O-glycosyl compounds-IEA;carbohydrate metabolic process-IEA	Biological Process-IEA;Molecular Function-IEA;Molecular Function-IEA;Biological Process-IEA;Molecular Function-IEA;Molecular Function-IEA;Molecular Function-IEA;Molecular Function-IEA;Biological Process-IEA	K00700	GBE1, glgB; 1,4-alpha-glucan branching enzyme [EC	1002.47	211.515	44.4842	1017.35	0	0	1062.88	0	0
Pec_DN113940C0G1I1	445	peptidase C14	GO:0006508-IEA;GO:0004197-IEA	proteolysis-IEA;cysteine-type endopeptidase activity-IEA	Biological Process-IEA;Molecular Function-IEA	-	-	248.126	211.313	11	260.576	0	0	305.388	0	0
Pec_DN31661C0G1I1	347	RND family efflux transporter MFP subunit	GO:0055085-IEA;GO:0016020-IEA;GO:0016021-IEA;GO:0006810-IEA;GO:0005886-IEA	transmembrane transport-IEA;membrane-IEA;integral component of membrane-IEA;transport-IEA;plasma membrane-IEA	Biological Process-IEA;Cellular Component-IEA;Cellular Component-IEA;Biological Process-IEA;Cellular Component-IEA	K03585	acrA, mexA, adeI, smeD, mtrC, cmeA; membrane fusion protein, multidrug efflux system	157.952	211.241	7	166.152	0	0	209.005	0	0
Pec_DN64949C1G1I1	469	outer membrane	GO:0006810-IEA;GO:0005215-IEA;GO:0019867-IEA	transport-IEA;transporter activity-IEA;outer membrane-IEA	Biological Process-IEA;Molecular Function-IEA;Cellular Component-IEA	K12340	tolC; outer membrane protein	270.98	211.081	12	284.247	0	0	329.324	0	0
Pec_DN110925C0G1I1	539	MULTISPECIES: aspartyl glutamyl-tRNA(Asn Gln) amidotransferase subunit B	-	-	-	-	-	339.637	210.514	15	353.817	0	0	399.318	0	0
Pec_DN53085C1G1I1	321	ferredoxin-type napG	GO:0016020-IEA;GO:0016021-IEA	membrane-IEA;integral component of membrane-IEA	Cellular Component-IEA;Cellular Component-IEA	K02573	napG; ferredoxin-type protein NapG	135.982	210.318	6	142.232	0	0	184.437	0	0
Pec_DN94888C0G1I1	321	2,3-bisphosphoglycerate-independent phosphoglycerate mutase	GO:0008152-IEA;GO:0005737-IEA;GO:0003824-IEA;GO:0046872-IEA;GO:0004619-IEA;GO:0006096-IEA;GO:0030145-IEA;GO:0006007-IEA;GO:0016853-IEA;GO:0046537-IEA	metabolic process-IEA;cytoplasm-IEA;catalytic activity-IEA;metal ion binding-IEA;phosphoglycerate mutase activity-IEA;glycolytic process-IEA;manganese ion binding-IEA;glucose catabolic process-IEA;isomerase activity-IEA;2,3-bisphosphoglycerate-independent phosphoglycerate mutase activity-IEA	Biological Process-IEA;Cellular Component-IEA;Molecular Function-IEA;Molecular Function-IEA;Molecular Function-IEA;Biological Process-IEA;Molecular Function-IEA;Biological Process-IEA;Molecular Function-IEA;Molecular Function-IEA	K01834	PGAM, gpmA; 2,3-bisphosphoglycerate-dependent phosphoglycerate mutase [EC	135.982	210.318	6	142.232	0	0	184.437	0	0
Pec_DN622C0G1I1	423	Multidrug resistance efflux pump	GO:0055085-IEA;GO:0016020-IEA;GO:0006810-IEA;GO:0005886-IEA	transmembrane transport-IEA;membrane-IEA;transport-IEA;plasma membrane-IEA	Biological Process-IEA;Cellular Component-IEA;Biological Process-IEA;Cellular Component-IEA	K03585	acrA, mexA, adeI, smeD, mtrC, cmeA; membrane fusion protein, multidrug efflux system	227.123	209.867	10	238.927	0	0	283.62	0	0
Pec_DN27999C0G1I1	447	---NA---	-	-	-	-	-	250.037	209.698	11	262.517	0	0	307.388	0	0
Pec_DN115788C0G1I1	399	signal transduction histidine kinase2C nitrogen specific2C	GO:0000155-IEA;GO:0000166-IEA;GO:0023014-IEA;GO:0007165-IEA;GO:0000160-IEA;GO:0016310-IEA;GO:0016772-IEA;GO:0016740-IEA;GO:0016301-IEA;GO:0005524-IEA;GO:0005622-IEA	phosphorelay sensor kinase activity-IEA;nucleotide binding-IEA;signal transduction by protein phosphorylation-IEA;signal transduction-IEA;phosphorelay signal transduction system-IEA;phosphorylation-IEA;transferase activity, transferring phosphorus-containing groups-IEA;transferase activity-IEA;kinase activity-IEA;ATP binding-IEA;intracellular-IEA	Molecular Function-IEA;Molecular Function-IEA;Biological Process-IEA;Biological Process-IEA;Biological Process-IEA;Biological Process-IEA;Molecular Function-IEA;Molecular Function-IEA;Molecular Function-IEA;Molecular Function-IEA;Cellular Component-IEA	K00936	E2.7.3.-	204.763	209.506	9	215.568	0	0	260.074	0	0
Pec_DN102631C0G1I1	952	murein transglycosylase	-	-	-	K08309	slt; soluble lytic murein transglycosylase [EC	751.605	209.281	33	766.394	0	0	811.885	0	0
Pec_DN16902C0G1I1	349	aminodeoxychorismate synthase component I	GO:0016833-IEA;GO:0009058-IEA;GO:0009396-IEA	oxo-acid-lyase activity-IEA;biosynthetic process-IEA;folic acid-containing compound biosynthetic process-IEA	Molecular Function-IEA;Biological Process-IEA;Biological Process-IEA	K01665	pabB; para-aminobenzoate synthetase component I [EC	159.682	208.953	7	168.073	0	0	210.968	0	0
Pec_DN91651C0G1I1	657	RNA methyltransferase	GO:0001510-IEA;GO:0008173-IEA;GO:0005737-IEA;GO:0003723-IEA;GO:0006396-IEA;GO:0008033-IEA;GO:0008168-IEA;GO:0016740-IEA;GO:0032259-IEA	RNA methylation-IEA;RNA methyltransferase activity-IEA;cytoplasm-IEA;RNA binding-IEA;RNA processing-IEA;tRNA processing-IEA;methyltransferase activity-IEA;transferase activity-IEA;methylation-IEA	Biological Process-IEA;Molecular Function-IEA;Cellular Component-IEA;Molecular Function-IEA;Biological Process-IEA;Biological Process-IEA;Molecular Function-IEA;Molecular Function-IEA;Biological Process-IEA	K02533	lasT; tRNA/rRNA methyltransferase [EC	456.755	208.714	20	471.467	0	0	517.251	0	0
Pec_DN51457C1G3I1	2554	ribonucleoside-diphosphate reductase subunit beta	GO:0009186-IEA;GO:0006260-IEA;GO:0046872-IEA;GO:0016491-IEA;GO:0004748-IEA;GO:0016020-IEA;GO:0016021-IEA;GO:0055114-IEA	deoxyribonucleoside diphosphate metabolic process-IEA;DNA replication-IEA;metal ion binding-IEA;oxidoreductase activity-IEA;ribonucleoside-diphosphate reductase activity, thioredoxin disulfide as acceptor-IEA;membrane-IEA;integral component of membrane-IEA;oxidation-reduction process-IEA	Biological Process-IEA;Biological Process-IEA;Molecular Function-IEA;Molecular Function-IEA;Molecular Function-IEA;Cellular Component-IEA;Cellular Component-IEA;Biological Process-IEA	K00526	E1.17.4.1B, nrdB, nrdF; ribonucleoside-diphosphate reductase beta chain [EC	2353.47	208.61	103	2368.35	0	0	2413.88	0	0
Pec_DN19816C0G1I1	864	elongation factor G	GO:0000166-IEA;GO:0005525-IEA;GO:0005737-IEA;GO:0003746-IEA;GO:0003924-IEA;GO:0006414-IEA;GO:0006412-IEA;GO:0005622-IEA	nucleotide binding-IEA;GTP binding-IEA;cytoplasm-IEA;translation elongation factor activity-IEA;GTPase activity-IEA;translational elongation-IEA;translation-IEA;intracellular-IEA	Molecular Function-IEA;Molecular Function-IEA;Cellular Component-IEA;Molecular Function-IEA;Molecular Function-IEA;Biological Process-IEA;Biological Process-IEA;Cellular Component-IEA	K02355	fusA, GFM, EFG; elongation factor G	663.686	208.277	29	678.44	0	0	723.885	0	0
Pec_DN102510C0G1I1	819	MULTISPECIES: hypothetical protein	-	-	-	-	-	618.686	208.017	27	633.455	0	0	678.885	0	0
Pec_DN11727C0G1I1	797	cysteine protease	GO:0008233-IEA;GO:0006508-IEA;GO:0008234-IEA	peptidase activity-IEA;proteolysis-IEA;cysteine-type peptidase activity-IEA	Molecular Function-IEA;Biological Process-IEA;Molecular Function-IEA	-	-	596.707	207.691	26	611.456	0	0	656.885	0	0
Pec_DN107413C0G1I1	775	translocase subunit secA	GO:0006605-IEA;GO:0000166-IEA;GO:0005737-IEA;GO:0046872-IEA;GO:0016020-IEA;GO:0065002-IEA;GO:0015031-IEA;GO:0006810-IEA;GO:0017038-IEA;GO:0005524-IEA;GO:0005886-IEA;GO:0006886-IEA	protein targeting-IEA;nucleotide binding-IEA;cytoplasm-IEA;metal ion binding-IEA;membrane-IEA;intracellular protein transmembrane transport-IEA;protein transport-IEA;transport-IEA;protein import-IEA;ATP binding-IEA;plasma membrane-IEA;intracellular protein transport-IEA	Biological Process-IEA;Molecular Function-IEA;Cellular Component-IEA;Molecular Function-IEA;Cellular Component-IEA;Biological Process-IEA;Biological Process-IEA;Biological Process-IEA;Biological Process-IEA;Molecular Function-IEA;Cellular Component-IEA;Biological Process-IEA	K03070	secA; preprotein translocase subunit SecA	574.707	207.348	25	589.463	0	0	634.885	0	0
Pec_DN121805C0G1I1	706	Macrophage migration inhibitory factor (MIF)	-	-	-	-	-	505.748	207.345	22	520.463	0	0	565.886	0	0
Pec_DN23944C0G1I1	844	rubrerythrin	GO:0005506-IEA;GO:0016491-IEA;GO:0046872-IEA;GO:0055114-IEA	iron ion binding-IEA;oxidoreductase activity-IEA;metal ion binding-IEA;oxidation-reduction process-IEA	Molecular Function-IEA;Molecular Function-IEA;Molecular Function-IEA;Biological Process-IEA	K00532	E1.12.7.2; ferredoxin hydrogenase [EC	643.686	207.343	28	658.455	0	0	703.885	0	0
Pec_DN6263C1G1I1	591	elongation factor G	GO:0000166-IEA;GO:0005525-IEA;GO:0005737-IEA;GO:0003746-IEA;GO:0003924-IEA;GO:0006414-IEA;GO:0006412-IEA;GO:0005622-IEA	nucleotide binding-IEA;GTP binding-IEA;cytoplasm-IEA;translation elongation factor activity-IEA;GTPase activity-IEA;translational elongation-IEA;translation-IEA;intracellular-IEA	Molecular Function-IEA;Molecular Function-IEA;Cellular Component-IEA;Molecular Function-IEA;Molecular Function-IEA;Biological Process-IEA;Biological Process-IEA;Cellular Component-IEA	K02355	fusA, GFM, EFG; elongation factor G	391.115	207.181	17	405.603	0	0	451.313	0	0
Pec_DN2899C0G1I1	638	TIGR00153 family	-	-	-	K07220	K07220; uncharacterized protein	437.825	206.851	19	452.538	0	0	498.312	0	0
Pec_DN40763C0G1I1	451	sulfide-quinone reductase	GO:0016491-IEA;GO:0055114-IEA	oxidoreductase activity-IEA;oxidation-reduction process-IEA	Molecular Function-IEA;Biological Process-IEA	K00540	0	253.805	206.585	11	266.46	0	0	311.388	0	0
Pec_DN91738C0G1I1	870	tRNA pseudouridine synthase B	GO:0001522-IEA;GO:0031119-IEA;GO:0003723-IEA;GO:0009982-IEA;GO:0006396-IEA;GO:0008033-IEA;GO:0009451-IEA;GO:0016853-IEA	pseudouridine synthesis-IEA;tRNA pseudouridine synthesis-IEA;RNA binding-IEA;pseudouridine synthase activity-IEA;RNA processing-IEA;tRNA processing-IEA;RNA modification-IEA;isomerase activity-IEA	Biological Process-IEA;Biological Process-IEA;Molecular Function-IEA;Molecular Function-IEA;Biological Process-IEA;Biological Process-IEA;Biological Process-IEA;Molecular Function-IEA	K03177	truB, PUS4, TRUB1; tRNA pseudouridine55 synthase [EC	669.686	206.411	29	684.44	0	0	729.885	0	0
Pec_DN21053C0G1I1	616	transcriptional activator	GO:0003677-IEA;GO:0006351-IEA;GO:0006355-IEA;GO:0016310-IEA;GO:0016301-IEA	DNA binding-IEA;transcription, DNA-templated-IEA;regulation of transcription, DNA-templated-IEA;phosphorylation-IEA;kinase activity-IEA	Molecular Function-IEA;Biological Process-IEA;Biological Process-IEA;Biological Process-IEA;Molecular Function-IEA	K01420	fnr; CRP/FNR family transcriptional regulator, anaerobic regulatory protein	415.964	206.264	18	430.57	0	0	476.313	0	0
Pec_DN58694C0G1I1	1313	2-oxoglutarate oxidoreductase	GO:0030976-IEA;GO:0016491-IEA;GO:0003824-IEA;GO:0047553-IEA;GO:0055114-IEA	thiamine pyrophosphate binding-IEA;oxidoreductase activity-IEA;catalytic activity-IEA;2-oxoglutarate synthase activity-IEA;oxidation-reduction process-IEA	Molecular Function-IEA;Molecular Function-IEA;Molecular Function-IEA;Molecular Function-IEA;Biological Process-IEA	K00175	korB, oorB, oforB; 2-oxoglutarate/2-oxoacid ferredoxin oxidoreductase subunit beta [EC	1112.47	205.665	48	1127.35	0	0	1172.88	0	0
Pec_DN5394C0G1I1	428	NADH-quinone oxidoreductase subunit L	GO:0016491-IEA;GO:0016020-IEA;GO:0016021-IEA;GO:0008137-IEA;GO:0055114-IEA;GO:0042773-IEA	oxidoreductase activity-IEA;membrane-IEA;integral component of membrane-IEA;NADH dehydrogenase (ubiquinone) activity-IEA;oxidation-reduction process-IEA;ATP synthesis coupled electron transport-IEA	Molecular Function-IEA;Cellular Component-IEA;Cellular Component-IEA;Molecular Function-IEA;Biological Process-IEA;Biological Process-IEA	K00342	nuoM; NADH-quinone oxidoreductase subunit M [EC	231.81	205.624	10	243.817	0	0	288.397	0	0
Pec_DN20416C0G1I1	378	pyruvate decarboxylase	GO:0016491-IEA;GO:0019164-IEA;GO:0006086-IEA;GO:0055114-IEA	oxidoreductase activity-IEA;pyruvate synthase activity-IEA;acetyl-CoA biosynthetic process from pyruvate-IEA;oxidation-reduction process-IEA	Molecular Function-IEA;Molecular Function-IEA;Biological Process-IEA;Biological Process-IEA	-	-	185.468	205.602	8	195.404	0	0	239.189	0	0
Pec_DN42562C0G1I1	757	RNA polymerase subunit sigma	GO:0003677-IEA;GO:0016987-IEA;GO:0003700-IEA;GO:0016779-IEA;GO:0006351-IEA;GO:0006352-IEA;GO:0006355-IEA;GO:0016740-IEA	DNA binding-IEA;sigma factor activity-IEA;transcription factor activity, sequence-specific DNA binding-IEA;nucleotidyltransferase activity-IEA;transcription, DNA-templated-IEA;DNA-templated transcription, initiation-IEA;regulation of transcription, DNA-templated-IEA;transferase activity-IEA	Molecular Function-IEA;Molecular Function-IEA;Molecular Function-IEA;Molecular Function-IEA;Biological Process-IEA;Biological Process-IEA;Biological Process-IEA;Molecular Function-IEA	K03088	SIG3.2, rpoE; RNA polymerase sigma-70 factor, ECF subfamily	556.717	205.486	24	571.463	0	0	616.885	0	0
Pec_DN49349C1G1I1	477	transcription termination factor Rho	GO:0000166-IEA;GO:0003723-IEA;GO:0006351-IEA;GO:0008186-IEA;GO:0006355-IEA;GO:0006353-IEA;GO:0004386-IEA;GO:0016787-IEA;GO:0005524-IEA;GO:0003676-IEA	nucleotide binding-IEA;RNA binding-IEA;transcription, DNA-templated-IEA;RNA-dependent ATPase activity-IEA;regulation of transcription, DNA-templated-IEA;DNA-templated transcription, termination-IEA;helicase activity-IEA;hydrolase activity-IEA;ATP binding-IEA;nucleic acid binding-IEA	Molecular Function-IEA;Molecular Function-IEA;Biological Process-IEA;Molecular Function-IEA;Biological Process-IEA;Biological Process-IEA;Molecular Function-IEA;Molecular Function-IEA;Molecular Function-IEA;Molecular Function-IEA	K03628	rho; transcription termination factor Rho	278.707	205.229	12	292.194	0	0	337.32	0	0
Pec_DN112385C0G1I1	325	histidine partial	GO:0016020-IEA;GO:0000160-IEA;GO:0016021-IEA;GO:0004871-IEA;GO:0004673-IEA;GO:0016740-IEA;GO:0018106-IEA;GO:0005622-IEA	membrane-IEA;phosphorelay signal transduction system-IEA;integral component of membrane-IEA;signal transducer activity-IEA;protein histidine kinase activity-IEA;transferase activity-IEA;peptidyl-histidine phosphorylation-IEA;intracellular-IEA	Cellular Component-IEA;Biological Process-IEA;Cellular Component-IEA;Molecular Function-IEA;Molecular Function-IEA;Molecular Function-IEA;Biological Process-IEA;Cellular Component-IEA	-	-	139.388	205.178	6	145.947	0	0	188.349	0	0
Pec_DN109016C0G1I1	325	copper-exporting ATPase	GO:0004008-IEA;GO:0000166-IEA;GO:0006812-IEA;GO:0046872-IEA;GO:0070574-IEA;GO:0005507-IEA;GO:0016020-IEA;GO:0098655-IEA;GO:0016021-IEA;GO:0030001-IEA;GO:0016463-IEA;GO:0071577-IEA;GO:0016787-IEA;GO:0060003-IEA;GO:0019829-IEA;GO:0008551-IEA;GO:0005886-IEA	copper-exporting ATPase activity-IEA;nucleotide binding-IEA;cation transport-IEA;metal ion binding-IEA;cadmium ion transmembrane transport-IEA;copper ion binding-IEA;membrane-IEA;cation transmembrane transport-IEA;integral component of membrane-IEA;metal ion transport-IEA;zinc-exporting ATPase activity-IEA;zinc II ion transmembrane transport-IEA;hydrolase activity-IEA;copper ion export-IEA;cation…	Molecular Function-IEA;Molecular Function-IEA;Biological Process-IEA;Molecular Function-IEA;Biological Process-IEA;Molecular Function-IEA;Cellular Component-IEA;Biological Process-IEA;Cellular Component-IEA;Biological Process-IEA;Molecular Function-IEA;Biological Process-IEA;Molecular Function-IEA;Biological Process-IEA;Molecular Function-IEA;Molecular Function-IEA;Cellular Component-IEA	K01533	copB; Cu2+-exporting ATPase [EC	139.388	205.178	6	145.947	0	0	188.349	0	0
Pec_DN117977C0G1I1	453	heme d1 biosynthesis	GO:0003824-IEA;GO:0046872-IEA;GO:0051539-IEA;GO:0051536-IEA	catalytic activity-IEA;metal ion binding-IEA;4 iron, 4 sulfur cluster binding-IEA;iron-sulfur cluster binding-IEA	Molecular Function-IEA;Molecular Function-IEA;Molecular Function-IEA;Molecular Function-IEA	-	-	255.679	205.07	11	268.437	0	0	313.388	0	0
Pec_DN124752C0G1I1	619	hypothetical protein	GO:0016020-IEA;GO:0016021-IEA	membrane-IEA;integral component of membrane-IEA	Cellular Component-IEA;Cellular Component-IEA	-	-	418.913	204.812	18	433.545	0	0	479.313	0	0
Pec_DN107388C0G1I1	353	class V aminotransferase	GO:0031071-IEA;GO:0003824-IEA;GO:0008483-IEA;GO:0016829-IEA;GO:0016740-IEA	cysteine desulfurase activity-IEA;catalytic activity-IEA;transaminase activity-IEA;lyase activity-IEA;transferase activity-IEA	Molecular Function-IEA;Molecular Function-IEA;Molecular Function-IEA;Molecular Function-IEA;Molecular Function-IEA	K01556	KYNU, kynU; kynureninase [EC	162.996	204.704	7	171.81	0	0	214.942	0	0
Pec_DN111174C0G1I1	713	cytochrome c	GO:0005506-IEA;GO:0046872-IEA;GO:0009055-IEA;GO:0020037-IEA;GO:0042597-IEA	iron ion binding-IEA;metal ion binding-IEA;electron carrier activity-IEA;heme binding-IEA;periplasmic space-IEA	Molecular Function-IEA;Molecular Function-IEA;Molecular Function-IEA;Molecular Function-IEA;Cellular Component-IEA	K00540	0	512.736	204.519	22	527.463	0	0	572.886	0	0
Pec_DN111981C0G1I1	526	pilus assembly	GO:0016020-IEA;GO:0016021-IEA	membrane-IEA;integral component of membrane-IEA	Cellular Component-IEA;Cellular Component-IEA	K02655	pilE; type IV pilus assembly protein PilE	326.813	204.19	14	340.931	0	0	386.32	0	0
Pec_DN98402C0G1I1	354	two-component system response regulator	GO:0000160-IEA;GO:0006355-IEA;GO:0005622-IEA	phosphorelay signal transduction system-IEA;regulation of transcription, DNA-templated-IEA;intracellular-IEA	Biological Process-IEA;Biological Process-IEA;Cellular Component-IEA	K13924	cheBR; two-component system, chemotaxis family, CheB/CheR fusion protein [EC	163.813	203.684	7	172.72	0	0	215.93	0	0
Pec_DN20976C0G1I1	354	radical SAM	GO:0003824-IEA;GO:0051536-IEA	catalytic activity-IEA;iron-sulfur cluster binding-IEA	Molecular Function-IEA;Molecular Function-IEA	K00599	METTL6; methyltransferase-like protein 6 [EC	163.813	203.684	7	172.72	0	0	215.93	0	0
Pec_DN112585C0G1I1	551	UPF0502 yceH	-	-	-	K09915	K09915; uncharacterized protein	351.493	203.414	15	365.708	0	0	411.313	0	0
Pec_DN22151C0G1I1	646	1 aminotransferase	GO:0003824-IEA;GO:0008483-IEA;GO:0016740-IEA	catalytic activity-IEA;transaminase activity-IEA;transferase activity-IEA	Molecular Function-IEA;Molecular Function-IEA;Molecular Function-IEA	K13017	wbpE, wlbC; UDP-2-acetamido-2-deoxy-ribo-hexuluronate aminotransferase [EC	445.755	203.172	19	460.538	0	0	506.282	0	0
Pec_DN90828C0G1I1	406	Small GTP-binding	-	-	-	K06945	K06945; uncharacterized protein	211.32	203.006	9	222.413	0	0	267.044	38.598	1
Pec_DN90969C0G1I1	930	DNA polymerase III subunit gamma tau	GO:0003677-IEA;GO:0006260-IEA;GO:0003887-IEA;GO:0016779-IEA;GO:0009360-IEA;GO:0016740-IEA;GO:0071897-IEA;GO:0005524-IEA	DNA binding-IEA;DNA replication-IEA;DNA-directed DNA polymerase activity-IEA;nucleotidyltransferase activity-IEA;DNA polymerase III complex-IEA;transferase activity-IEA;DNA biosynthetic process-IEA;ATP binding-IEA	Molecular Function-IEA;Biological Process-IEA;Molecular Function-IEA;Molecular Function-IEA;Cellular Component-IEA;Molecular Function-IEA;Biological Process-IEA;Molecular Function-IEA	K02343	DPO3G, dnaX; DNA polymerase III subunit gamma/tau [EC	729.606	202.525	31	744.423	0	0	789.885	0	0
Pec_DN111184C0G1I1	883	flagellar hook-length control	GO:0044780-IEA;GO:0009424-IEA	bacterial-type flagellum assembly-IEA;bacterial-type flagellum hook-IEA	Biological Process-IEA;Cellular Component-IEA	K02414	fliK; flagellar hook-length control protein FliK	682.611	202.503	29	697.44	0	0	742.885	0	0
Pec_DN106389C0G1I1	577	translocase subunit yidC	GO:0016020-IEA;GO:0016021-IEA;GO:0015031-IEA;GO:0006810-IEA;GO:0051205-IEA;GO:0005886-IEA	membrane-IEA;integral component of membrane-IEA;protein transport-IEA;transport-IEA;protein insertion into membrane-IEA;plasma membrane-IEA	Cellular Component-IEA;Cellular Component-IEA;Biological Process-IEA;Biological Process-IEA;Biological Process-IEA;Cellular Component-IEA	K03217	yidC, spoIIIJ, OXA1, ccfA; YidC/Oxa1 family membrane protein insertase	377.284	202.142	16	391.603	0	0	437.313	0	0
Pec_DN116391C0G1I1	457	porphobilinogen deaminase	GO:0018160-IEA;GO:0006779-IEA;GO:0004418-IEA;GO:0006782-IEA;GO:0033014-IEA;GO:0016740-IEA	peptidyl-pyrromethane cofactor linkage-IEA;porphyrin-containing compound biosynthetic process-IEA;hydroxymethylbilane synthase activity-IEA;protoporphyrinogen IX biosynthetic process-IEA;tetrapyrrole biosynthetic process-IEA;transferase activity-IEA	Biological Process-IEA;Biological Process-IEA;Molecular Function-IEA;Biological Process-IEA;Biological Process-IEA;Molecular Function-IEA	K01749	hemC, HMBS; hydroxymethylbilane synthase [EC	259.419	202.114	11	272.345	0	0	317.388	0	0
Pec_DN110576C0G1I1	601	Uncharacterized conserved secreted -like	-	-	-	K12262	cybB; cytochrome b561	401.054	202.047	17	415.573	0	0	461.313	0	0
Pec_DN92100C0G1I1	980	related to iron-sulfur flavo of Methanosarcina thermophila	GO:0016491-IEA;GO:0055114-IEA	oxidoreductase activity-IEA;oxidation-reduction process-IEA	Molecular Function-IEA;Biological Process-IEA	-	-	779.605	201.765	33	794.393	0	0	839.885	0	0
Pec_DN119381C0G1I1	673	PAS domain S-box diguanylate cyclase (GGDEF) domain-containing	GO:0000155-IEA;GO:0000166-IEA;GO:0023014-IEA;GO:0016020-IEA;GO:0000160-IEA;GO:0016021-IEA;GO:0016310-IEA;GO:0016772-IEA;GO:0016740-IEA;GO:0016301-IEA;GO:0007165-IEA;GO:0006355-IEA;GO:0005524-IEA;GO:0005622-IEA	phosphorelay sensor kinase activity-IEA;nucleotide binding-IEA;signal transduction by protein phosphorylation-IEA;membrane-IEA;phosphorelay signal transduction system-IEA;integral component of membrane-IEA;phosphorylation-IEA;transferase activity, transferring phosphorus-containing groups-IEA;transferase activity-IEA;kinase activity-IEA;signal transduction-IEA;regulation of transcription, DNA-tem…	Molecular Function-IEA;Molecular Function-IEA;Biological Process-IEA;Cellular Component-IEA;Biological Process-IEA;Cellular Component-IEA;Biological Process-IEA;Molecular Function-IEA;Molecular Function-IEA;Molecular Function-IEA;Biological Process-IEA;Biological Process-IEA;Molecular Function-IEA;Cellular Component-IEA	K00936	E2.7.3.-	472.75	201.653	20	487.467	0	0	532.922	0	0
Pec_DN19517C0G1I1	698	indole-3-glycerol phosphate synthase	GO:0008152-IEA;GO:0004425-IEA;GO:0009073-IEA;GO:0003824-IEA;GO:0000162-IEA;GO:0016829-IEA;GO:0008652-IEA;GO:0006568-IEA;GO:0016831-IEA	metabolic process-IEA;indole-3-glycerol-phosphate synthase activity-IEA;aromatic amino acid family biosynthetic process-IEA;catalytic activity-IEA;tryptophan biosynthetic process-IEA;lyase activity-IEA;cellular amino acid biosynthetic process-IEA;tryptophan metabolic process-IEA;carboxy-lyase activity-IEA	Biological Process-IEA;Molecular Function-IEA;Biological Process-IEA;Molecular Function-IEA;Biological Process-IEA;Molecular Function-IEA;Biological Process-IEA;Biological Process-IEA;Molecular Function-IEA	K01609	trpC; indole-3-glycerol phosphate synthase [EC	497.748	201.101	21	512.463	0	0	557.886	0	0
Pec_DN110734C0G1I1	770	hypothetical protein TevJSym_ac00100	GO:0016020-IEA;GO:0016021-IEA	membrane-IEA;integral component of membrane-IEA	Cellular Component-IEA;Cellular Component-IEA	-	-	569.707	200.801	24	584.463	0	0	629.885	0	0
Pec_DN107340C0G1I1	434	MULTISPECIES: ATPase	-	-	-	-	-	237.528	200.674	10	249.713	0	0	294.388	0	0
Pec_DN83546C0G1I1	1032	Ankyrin repeat	-	-	-	K06867	K06867; uncharacterized protein	831.468	200.645	35	846.35	0	0	891.883	0	0
Pec_DN104799C0G1I1	329	potassium transporter	GO:0055085-IEA;GO:0071805-IEA;GO:0006812-IEA;GO:0006813-IEA;GO:0016020-IEA;GO:0016021-IEA;GO:0008324-IEA;GO:0006810-IEA;GO:0006811-IEA;GO:0022820-IEA;GO:0005886-IEA	transmembrane transport-IEA;potassium ion transmembrane transport-IEA;cation transport-IEA;potassium ion transport-IEA;membrane-IEA;integral component of membrane-IEA;cation transmembrane transporter activity-IEA;transport-IEA;ion transport-IEA;potassium ion symporter activity-IEA;plasma membrane-IEA	Biological Process-IEA;Biological Process-IEA;Biological Process-IEA;Biological Process-IEA;Cellular Component-IEA;Cellular Component-IEA;Molecular Function-IEA;Biological Process-IEA;Biological Process-IEA;Molecular Function-IEA;Cellular Component-IEA	K03498	trkH, trkG, ktrB; trk system potassium uptake protein	142.724	200.382	6	149.601	0	0	192.099	0	0
Pec_DN102132C0G1I1	772	type cbb3 cytochrome oxidase biogenesis	GO:0016020-IEA;GO:0016021-IEA	membrane-IEA;integral component of membrane-IEA	Cellular Component-IEA;Cellular Component-IEA	-	-	571.707	200.098	24	586.463	0	0	631.885	0	0
Pec_DN41847C0G1I1	629	AMP-dependent synthetase	GO:0008152-IEA;GO:0001676-IEA;GO:0003824-IEA;GO:0016874-IEA;GO:0004467-IEA	metabolic process-IEA;long-chain fatty acid metabolic process-IEA;catalytic activity-IEA;ligase activity-IEA;long-chain fatty acid-CoA ligase activity-IEA	Biological Process-IEA;Biological Process-IEA;Molecular Function-IEA;Molecular Function-IEA;Molecular Function-IEA	K01897	ACSL, fadD; long-chain acyl-CoA synthetase [EC	428.835	200.073	18	443.538	0	0	489.313	0	0
Pec_DN66839C0G2I1	2536	elongation factor Ts	GO:0005737-IEA;GO:0003746-IEA;GO:0006414-IEA;GO:0006412-IEA;GO:0005622-IEA	cytoplasm-IEA;translation elongation factor activity-IEA;translational elongation-IEA;translation-IEA;intracellular-IEA	Cellular Component-IEA;Molecular Function-IEA;Biological Process-IEA;Biological Process-IEA;Cellular Component-IEA	K02357	tsf, TSFM; elongation factor Ts	2335.47	200.013	98	2350.35	0	0	2395.88	0	0
Pec_DN40710C0G1I1	1035	SPFH Band 7 family	GO:0008233-IEA;GO:0016020-IEA;GO:0006508-IEA	peptidase activity-IEA;membrane-IEA;proteolysis-IEA	Molecular Function-IEA;Cellular Component-IEA;Biological Process-IEA	K04087	hflC; membrane protease subunit HflC [EC	834.468	199.924	35	849.35	0	0	894.883	0	0
Pec_DN15035C0G1I1	384	D,D-heptose 1,7-bisphosphate phosphatase	GO:0005737-IEA;GO:0016791-IEA;GO:0016311-IEA;GO:0005975-IEA;GO:0016787-IEA	cytoplasm-IEA;phosphatase activity-IEA;dephosphorylation-IEA;carbohydrate metabolic process-IEA;hydrolase activity-IEA	Cellular Component-IEA;Molecular Function-IEA;Biological Process-IEA;Biological Process-IEA;Molecular Function-IEA	K03273	gmhB; D-glycero-D-manno-heptose 1,7-bisphosphate phosphatase [EC	190.915	199.735	8	201.21	0	0	245.13	0	0
Pec_DN94178C0G1I1	330	DNA-binding response regulator	GO:0003677-IEA;GO:0006351-IEA;GO:0000160-IEA;GO:0006355-IEA;GO:0005622-IEA	DNA binding-IEA;transcription, DNA-templated-IEA;phosphorelay signal transduction system-IEA;regulation of transcription, DNA-templated-IEA;intracellular-IEA	Molecular Function-IEA;Biological Process-IEA;Biological Process-IEA;Biological Process-IEA;Cellular Component-IEA	K02483	K02483; two-component system, OmpR family, response regulator	143.581	199.186	6	150.491	0	0	192.93	0	0
Pec_DN99374C0G1I1	607	hemerythrin	GO:0046872-IEA	metal ion binding-IEA	Molecular Function-IEA	K07216	K07216; hemerythrin	406.992	199.099	17	421.573	0	0	467.313	0	0
Pec_DN37169C0G1I1	1255	glucose-6-phosphate isomerase	GO:0006094-IEA;GO:0005737-IEA;GO:0006096-IEA;GO:0004347-IEA;GO:0016853-IEA	gluconeogenesis-IEA;cytoplasm-IEA;glycolytic process-IEA;glucose-6-phosphate isomerase activity-IEA;isomerase activity-IEA	Biological Process-IEA;Cellular Component-IEA;Biological Process-IEA;Molecular Function-IEA;Molecular Function-IEA	K01810	GPI, pgi; glucose-6-phosphate isomerase [EC	1054.47	198.896	44	1069.35	0	0	1114.88	0	0
Pec_DN122207C0G1I1	301	component of the type VI secretion system	-	-	-	K11900	impC; type VI secretion system protein ImpC	119.88	198.806	5	124.348	0	0	165.482	0	0
Pec_DN50708C1G1I1	385	ribonuclease E	GO:0000287-IEA;GO:0003723-IEA;GO:0005737-IEA;GO:0046872-IEA;GO:0004518-IEA;GO:0016020-IEA;GO:0004519-IEA;GO:0016787-IEA;GO:0090305-IEA;GO:0090501-IEA;GO:0008270-IEA;GO:0090502-IEA;GO:0006396-IEA;GO:0008033-IEA;GO:0009898-IEA;GO:0008995-IEA;GO:0006364-IEA;GO:0004540-IEA;GO:0004521-IEA;GO:0003676-IEA;GO:0005886-IEA;GO:0006402-IEA	magnesium ion binding-IEA;RNA binding-IEA;cytoplasm-IEA;metal ion binding-IEA;nuclease activity-IEA;membrane-IEA;endonuclease activity-IEA;hydrolase activity-IEA;nucleic acid phosphodiester bond hydrolysis-IEA;RNA phosphodiester bond hydrolysis-IEA;zinc ion binding-IEA;RNA phosphodiester bond hydrolysis, endonucleolytic-IEA;RNA processing-IEA;tRNA processing-IEA;cytoplasmic side of plasma membran…	Molecular Function-IEA;Molecular Function-IEA;Cellular Component-IEA;Molecular Function-IEA;Molecular Function-IEA;Cellular Component-IEA;Molecular Function-IEA;Molecular Function-IEA;Biological Process-IEA;Biological Process-IEA;Molecular Function-IEA;Biological Process-IEA;Biological Process-IEA;Biological Process-IEA;Cellular Component-IEA;Molecular Function-IEA;Biological Process-IEA;Molecula…	K08300	rne; ribonuclease E [EC	191.827	198.786	8	202.162	0	0	246.128	0	0
Pec_DN99587C0G1I1	385	histidine--tRNA ligase	GO:0006418-IEA;GO:0000166-IEA;GO:0004821-IEA;GO:0005737-IEA;GO:0006427-IEA;GO:0004812-IEA;GO:0016874-IEA;GO:0006412-IEA;GO:0005524-IEA	tRNA aminoacylation for protein translation-IEA;nucleotide binding-IEA;histidine-tRNA ligase activity-IEA;cytoplasm-IEA;histidyl-tRNA aminoacylation-IEA;aminoacyl-tRNA ligase activity-IEA;ligase activity-IEA;translation-IEA;ATP binding-IEA	Biological Process-IEA;Molecular Function-IEA;Molecular Function-IEA;Cellular Component-IEA;Biological Process-IEA;Molecular Function-IEA;Molecular Function-IEA;Biological Process-IEA;Molecular Function-IEA	K01892	HARS, hisS; histidyl-tRNA synthetase [EC	191.827	198.786	8	202.162	0	0	246.128	0	0
Pec_DN6522C0G1I1	411	diguanylate cyclase (GGDEF) domain-containing partial	-	-	-	K14051	gmr; cyclic di-GMP phosphodiesterase Gmr [EC	215.959	198.644	9	227.231	0	0	271.995	0	0
Pec_DN14807C0G1I1	1089	elongation factor G	GO:0005525-IEA;GO:0000166-IEA;GO:0005737-IEA;GO:0003746-IEA;GO:0003924-IEA;GO:0006414-IEA;GO:0006412-IEA;GO:0005622-IEA	GTP binding-IEA;nucleotide binding-IEA;cytoplasm-IEA;translation elongation factor activity-IEA;GTPase activity-IEA;translational elongation-IEA;translation-IEA;intracellular-IEA	Molecular Function-IEA;Molecular Function-IEA;Cellular Component-IEA;Molecular Function-IEA;Molecular Function-IEA;Biological Process-IEA;Biological Process-IEA;Cellular Component-IEA	K02355	fusA, GFM, EFG; elongation factor G	888.468	198.502	37	903.35	0	0	948.883	0	0
Pec_DN104780C0G1I1	801	phosphate starvation-inducible	GO:0005524-IEA	ATP binding-IEA	Molecular Function-IEA	K07175	phoH2; PhoH-like ATPase	600.707	198.373	25	615.455	0	0	660.885	0	0
Pec_DN15893C0G1I1	359	hypothetical protein	-	-	-	-	-	168.202	198.368	7	177.396	0	0	220.608	0	0
Pec_DN1114C0G1I1	1114	pantoate--beta-alanine ligase	GO:0000166-IEA;GO:0015940-IEA;GO:0005737-IEA;GO:0009058-IEA;GO:0003824-IEA;GO:0004592-IEA;GO:0016874-IEA;GO:0005524-IEA	nucleotide binding-IEA;pantothenate biosynthetic process-IEA;cytoplasm-IEA;biosynthetic process-IEA;catalytic activity-IEA;pantoate-beta-alanine ligase activity-IEA;ligase activity-IEA;ATP binding-IEA	Molecular Function-IEA;Biological Process-IEA;Cellular Component-IEA;Biological Process-IEA;Molecular Function-IEA;Molecular Function-IEA;Molecular Function-IEA;Molecular Function-IEA	K01918	panC; pantoate--beta-alanine ligase [EC	913.468	198.288	38	928.35	0	0	973.883	0	0
Pec_DN123765C0G1I1	331	diguanylate cyclase	GO:0000155-IEA;GO:0023014-IEA;GO:0016020-IEA;GO:0016021-IEA;GO:0000160-IEA;GO:0006355-IEA;GO:0005622-IEA	phosphorelay sensor kinase activity-IEA;signal transduction by protein phosphorylation-IEA;membrane-IEA;integral component of membrane-IEA;phosphorelay signal transduction system-IEA;regulation of transcription, DNA-templated-IEA;intracellular-IEA	Molecular Function-IEA;Biological Process-IEA;Cellular Component-IEA;Cellular Component-IEA;Biological Process-IEA;Biological Process-IEA;Cellular Component-IEA	K13924	cheBR; two-component system, chemotaxis family, CheB/CheR fusion protein [EC	144.428	198.019	6	151.394	0	0	193.727	0	0
Pec_DN115810C0G1I1	302	phosphopantothenoylcysteine decarboxylase	GO:0015941-IEA;GO:0003824-IEA;GO:0010181-IEA;GO:0016829-IEA;GO:0015937-IEA;GO:0016874-IEA;GO:0004633-IEA;GO:0004632-IEA	pantothenate catabolic process-IEA;catalytic activity-IEA;FMN binding-IEA;lyase activity-IEA;coenzyme A biosynthetic process-IEA;ligase activity-IEA;phosphopantothenoylcysteine decarboxylase activity-IEA;phosphopantothenate--cysteine ligase activity-IEA	Biological Process-IEA;Molecular Function-IEA;Molecular Function-IEA;Molecular Function-IEA;Biological Process-IEA;Molecular Function-IEA;Molecular Function-IEA;Molecular Function-IEA	K13038	coaBC, dfp; phosphopantothenoylcysteine decarboxylase / phosphopantothenate--cysteine ligase [EC	120.629	197.572	5	125.233	0	0	166.431	0	0
Pec_DN47236C0G3I1	1554	molecular chaperone	GO:0000166-IEA;GO:0005737-IEA;GO:0006950-IEA;GO:0051082-IEA;GO:0005524-IEA;GO:0006457-IEA	nucleotide binding-IEA;cytoplasm-IEA;response to stress-IEA;unfolded protein binding-IEA;ATP binding-IEA;protein folding-IEA	Molecular Function-IEA;Cellular Component-IEA;Biological Process-IEA;Molecular Function-IEA;Molecular Function-IEA;Biological Process-IEA	K04079	HSP90A, htpG; molecular chaperone HtpG	1353.47	197.218	56	1368.35	0	0	1413.88	0	0
Pec_DN119416C0G1I1	538	DUF971 family	-	-	-	K03593	mrp, NUBPL; ATP-binding protein involved in chromosome partitioning	338.671	197.04	14	352.827	0	0	398.319	0	0
Pec_DN4319C0G1I1	489	GTPase Era	GO:0005525-IEA;GO:0000166-IEA;GO:0003723-IEA;GO:0005737-IEA;GO:0003924-IEA;GO:0016020-IEA;GO:0042274-IEA;GO:0042254-IEA;GO:0070181-IEA;GO:0019843-IEA;GO:0005886-IEA;GO:0005622-IEA	GTP binding-IEA;nucleotide binding-IEA;RNA binding-IEA;cytoplasm-IEA;GTPase activity-IEA;membrane-IEA;ribosomal small subunit biogenesis-IEA;ribosome biogenesis-IEA;small ribosomal subunit rRNA binding-IEA;rRNA binding-IEA;plasma membrane-IEA;intracellular-IEA	Molecular Function-IEA;Molecular Function-IEA;Molecular Function-IEA;Cellular Component-IEA;Molecular Function-IEA;Cellular Component-IEA;Biological Process-IEA;Biological Process-IEA;Molecular Function-IEA;Molecular Function-IEA;Cellular Component-IEA;Cellular Component-IEA	K03595	era; GTPase	290.346	197.002	12	304.166	0	0	349.32	0	0
Pec_DN97100C0G1I1	332	hypothetical protein AW11_02002	-	-	-	-	-	145.261	196.883	6	152.312	0	0	194.583	0	0
Pec_DN124041C0G1I1	563	HNH endonuclease	GO:0090305-IEA;GO:0004519-IEA;GO:0003676-IEA	nucleic acid phosphodiester bond hydrolysis-IEA;endonuclease activity-IEA;nucleic acid binding-IEA	Biological Process-IEA;Molecular Function-IEA;Molecular Function-IEA	-	-	363.448	196.723	15	377.645	0	0	423.313	0	0
Pec_DN49945C0G1I1	637	Uncharacterized conserved DUF1015 family	-	-	-	-	-	436.829	196.411	18	451.538	0	0	497.313	0	0
Pec_DN99282C0G1I1	303	transmembrane coupled to NADH-ubiquinone oxidoreductase chain 5	GO:0016021-IEA	integral component of membrane-IEA	Cellular Component-IEA	K09822	K09822; uncharacterized protein	121.375	196.357	5	126.12	0	0	167.372	0	0
Pec_DN94947C0G1I1	388	molybdopterin biosynthesis	GO:0016779-IEA;GO:0016020-IEA;GO:0016021-IEA;GO:0016740-IEA;GO:0008641-IEA	nucleotidyltransferase activity-IEA;membrane-IEA;integral component of membrane-IEA;transferase activity-IEA;small protein activating enzyme activity-IEA	Molecular Function-IEA;Cellular Component-IEA;Cellular Component-IEA;Molecular Function-IEA;Molecular Function-IEA	K11996	MOCS3, UBA4; adenylyltransferase and sulfurtransferase [EC	194.489	196.065	8	205.063	0	0	249.127	0	0
Pec_DN92638C0G1I1	333	DNA-binding response regulator	GO:0003677-IEA;GO:0006351-IEA;GO:0000160-IEA;GO:0006355-IEA;GO:0005622-IEA	DNA binding-IEA;transcription, DNA-templated-IEA;phosphorelay signal transduction system-IEA;regulation of transcription, DNA-templated-IEA;intracellular-IEA	Molecular Function-IEA;Biological Process-IEA;Biological Process-IEA;Biological Process-IEA;Cellular Component-IEA	K07668	vicR; two-component system, OmpR family, response regulator VicR	146.101	195.751	6	153.224	0	0	195.527	0	0
Pec_DN49317C2G1I1	663	ribonucleotide-diphosphate reductase subunit alpha	GO:0006260-IEA;GO:0000166-IEA;GO:0016491-IEA;GO:0004748-IEA;GO:0055114-IEA;GO:0005524-IEA	DNA replication-IEA;nucleotide binding-IEA;oxidoreductase activity-IEA;ribonucleoside-diphosphate reductase activity, thioredoxin disulfide as acceptor-IEA;oxidation-reduction process-IEA;ATP binding-IEA	Biological Process-IEA;Molecular Function-IEA;Molecular Function-IEA;Molecular Function-IEA;Biological Process-IEA;Molecular Function-IEA	K00525	E1.17.4.1A, nrdA, nrdE; ribonucleoside-diphosphate reductase alpha chain [EC	462.755	195.708	19	477.467	0	0	522.922	0	0
Pec_DN53411C0G1I1	2029	cytochrome b	GO:0016491-IEA;GO:0045275-IEA;GO:0008121-IEA;GO:0016020-IEA;GO:0022904-IEA;GO:0009055-IEA;GO:0016021-IEA;GO:0055114-IEA;GO:0070469-IEA;GO:0006122-IEA;GO:1902600-IEA	oxidoreductase activity-IEA;respiratory chain complex III-IEA;ubiquinol-cytochrome-c reductase activity-IEA;membrane-IEA;respiratory electron transport chain-IEA;electron carrier activity-IEA;integral component of membrane-IEA;oxidation-reduction process-IEA;respiratory chain-IEA;mitochondrial electron transport, ubiquinol to cytochrome c-IEA;hydrogen ion transmembrane transport-IEA	Molecular Function-IEA;Cellular Component-IEA;Molecular Function-IEA;Cellular Component-IEA;Biological Process-IEA;Molecular Function-IEA;Cellular Component-IEA;Biological Process-IEA;Cellular Component-IEA;Biological Process-IEA;Biological Process-IEA	K00412	CYTB, petB; ubiquinol-cytochrome c reductase cytochrome b subunit	1828.47	195.515	75	1843.35	0	0	1888.88	0	0
Pec_DN115594C0G1I1	415	GTP pyrophosphokinase	GO:0008152-IEA;GO:0008728-IEA;GO:0015969-IEA;GO:0016310-IEA;GO:0016597-IEA;GO:0016740-IEA;GO:0016301-IEA	metabolic process-IEA;GTP diphosphokinase activity-IEA;guanosine tetraphosphate metabolic process-IEA;phosphorylation-IEA;amino acid binding-IEA;transferase activity-IEA;kinase activity-IEA	Biological Process-IEA;Molecular Function-IEA;Biological Process-IEA;Biological Process-IEA;Molecular Function-IEA;Molecular Function-IEA;Molecular Function-IEA	K00951	relA; GTP pyrophosphokinase [EC	219.745	195.222	9	231.078	0	0	275.89	0	0
Pec_DN100962C0G1I1	304	hypothetical protein	-	-	-	-	-	122.145	195.119	5	127.018	0	0	168.306	0	0
Pec_DN114602C0G1I1	304	UDP-3-O-[3-hydroxymyristoyl] N-acetylglucosamine deacetylase	GO:0016746-IEA;GO:0008759-IEA;GO:0046872-IEA;GO:0009245-IEA;GO:0103117-IEA;GO:0006629-IEA;GO:0016740-IEA;GO:0016787-IEA	transferase activity, transferring acyl groups-IEA;UDP-3-O-[3-hydroxymyristoyl] N-acetylglucosamine deacetylase activity-IEA;metal ion binding-IEA;lipid A biosynthetic process-IEA;UDP-3-O-acyl-N-acetylglucosamine deacetylase activity-IEA;lipid metabolic process-IEA;transferase activity-IEA;hydrolase activity-IEA	Molecular Function-IEA;Molecular Function-IEA;Molecular Function-IEA;Biological Process-IEA;Molecular Function-IEA;Biological Process-IEA;Molecular Function-IEA;Molecular Function-IEA	K02535	lpxC; UDP-3-O-[3-hydroxymyristoyl] N-acetylglucosamine deacetylase [EC	122.145	195.119	5	127.018	0	0	168.306	0	0
Pec_DN96609C0G1I1	738	50S ribosomal L21	GO:0003723-IEA;GO:0003735-IEA;GO:0030529-IEA;GO:0005840-IEA;GO:0019843-IEA;GO:0006412-IEA;GO:0005622-IEA	RNA binding-IEA;structural constituent of ribosome-IEA;intracellular ribonucleoprotein complex-IEA;ribosome-IEA;rRNA binding-IEA;translation-IEA;intracellular-IEA	Molecular Function-IEA;Molecular Function-IEA;Cellular Component-IEA;Cellular Component-IEA;Molecular Function-IEA;Biological Process-IEA;Cellular Component-IEA	K02888	RP-L21, MRPL21, rplU; large subunit ribosomal protein L21	537.722	195.016	22	552.463	0	0	597.885	0	0
Pec_DN104222C0G1I1	334	sortase A	GO:0016020-IEA;GO:0016021-IEA	membrane-IEA;integral component of membrane-IEA	Cellular Component-IEA;Cellular Component-IEA	K07284	srtA; sortase A [EC	146.948	194.623	6	154.127	0	0	196.511	0	0
Pec_DN3805C0G1I1	363	shikimate kinase	GO:0000287-IEA;GO:0000166-IEA;GO:0005737-IEA;GO:0009073-IEA;GO:0046872-IEA;GO:0016310-IEA;GO:0009423-IEA;GO:0016740-IEA;GO:0008652-IEA;GO:0016301-IEA;GO:0004765-IEA;GO:0005524-IEA	magnesium ion binding-IEA;nucleotide binding-IEA;cytoplasm-IEA;aromatic amino acid family biosynthetic process-IEA;metal ion binding-IEA;phosphorylation-IEA;chorismate biosynthetic process-IEA;transferase activity-IEA;cellular amino acid biosynthetic process-IEA;kinase activity-IEA;shikimate kinase activity-IEA;ATP binding-IEA	Molecular Function-IEA;Molecular Function-IEA;Cellular Component-IEA;Biological Process-IEA;Molecular Function-IEA;Biological Process-IEA;Biological Process-IEA;Molecular Function-IEA;Biological Process-IEA;Molecular Function-IEA;Molecular Function-IEA;Molecular Function-IEA	K00891	E2.7.1.71, aroK, aroL; shikimate kinase [EC	171.773	194.244	7	181.051	0	0	224.398	0	0
Pec_DN106145C0G1I1	468	pre translocase subunit	GO:0006605-IEA;GO:0016020-IEA;GO:0065002-IEA;GO:0016021-IEA;GO:0015450-IEA;GO:0015031-IEA;GO:0006810-IEA;GO:0043952-IEA;GO:0005886-IEA;GO:0006886-IEA;GO:0005622-IEA	protein targeting-IEA;membrane-IEA;intracellular protein transmembrane transport-IEA;integral component of membrane-IEA;P-P-bond-hydrolysis-driven protein transmembrane transporter activity-IEA;protein transport-IEA;transport-IEA;protein transport by the Sec complex-IEA;plasma membrane-IEA;intracellular protein transport-IEA;intracellular-IEA	Biological Process-IEA;Cellular Component-IEA;Biological Process-IEA;Cellular Component-IEA;Molecular Function-IEA;Biological Process-IEA;Biological Process-IEA;Biological Process-IEA;Cellular Component-IEA;Biological Process-IEA;Cellular Component-IEA	K03072	secD; preprotein translocase subunit SecD	270.028	194.173	11	283.272	0	0	328.341	0	0
Pec_DN37199C0G1I1	1207	carbamoyl phosphate synthase large subunit	GO:0006526-IEA;GO:0046872-IEA;GO:0003824-IEA;GO:0006807-IEA;GO:0004088-IEA;GO:0006221-IEA;GO:0008652-IEA;GO:0016874-IEA;GO:0044205-IEA;GO:0005524-IEA	arginine biosynthetic process-IEA;metal ion binding-IEA;catalytic activity-IEA;nitrogen compound metabolic process-IEA;carbamoyl-phosphate synthase (glutamine-hydrolyzing) activity-IEA;pyrimidine nucleotide biosynthetic process-IEA;cellular amino acid biosynthetic process-IEA;ligase activity-IEA;'de novo' UMP biosynthetic process-IEA;ATP binding-IEA	Biological Process-IEA;Molecular Function-IEA;Molecular Function-IEA;Biological Process-IEA;Molecular Function-IEA;Biological Process-IEA;Biological Process-IEA;Molecular Function-IEA;Biological Process-IEA;Molecular Function-IEA	K01955	carB, CPA2; carbamoyl-phosphate synthase large subunit [EC	1006.47	194.173	41	1021.35	0	0	1066.88	0	0
Pec_DN95573C0G1I1	766	cell division	GO:0043093-IEA;GO:0008360-IEA;GO:0051301-IEA;GO:0016020-IEA;GO:0032153-IEA;GO:0009898-IEA;GO:0007049-IEA;GO:0005886-IEA	FtsZ-dependent cytokinesis-IEA;regulation of cell shape-IEA;cell division-IEA;membrane-IEA;cell division site-IEA;cytoplasmic side of plasma membrane-IEA;cell cycle-IEA;plasma membrane-IEA	Biological Process-IEA;Biological Process-IEA;Biological Process-IEA;Cellular Component-IEA;Cellular Component-IEA;Cellular Component-IEA;Biological Process-IEA;Cellular Component-IEA	K03590	ftsA; cell division protein FtsA	565.707	193.795	23	580.463	0	0	625.885	0	0
Pec_DN26493C0G1I1	443	glycine--tRNA ligase subunit beta	GO:0006418-IEA;GO:0000166-IEA;GO:0005737-IEA;GO:0004812-IEA;GO:0004814-IEA;GO:0006420-IEA;GO:0006426-IEA;GO:0016874-IEA;GO:0004820-IEA;GO:0005524-IEA;GO:0006412-IEA	tRNA aminoacylation for protein translation-IEA;nucleotide binding-IEA;cytoplasm-IEA;aminoacyl-tRNA ligase activity-IEA;arginine-tRNA ligase activity-IEA;arginyl-tRNA aminoacylation-IEA;glycyl-tRNA aminoacylation-IEA;ligase activity-IEA;glycine-tRNA ligase activity-IEA;ATP binding-IEA;translation-IEA	Biological Process-IEA;Molecular Function-IEA;Cellular Component-IEA;Molecular Function-IEA;Molecular Function-IEA;Biological Process-IEA;Biological Process-IEA;Molecular Function-IEA;Molecular Function-IEA;Molecular Function-IEA;Biological Process-IEA	K01879	glyS; glycyl-tRNA synthetase beta chain [EC	246.218	193.591	10	258.639	0	0	303.388	0	0
Pec_DN25137C0G1I1	595	enoyl- hydratase	GO:0008152-IEA;GO:0003824-IEA;GO:0016853-IEA	metabolic process-IEA;catalytic activity-IEA;isomerase activity-IEA	Biological Process-IEA;Molecular Function-IEA;Molecular Function-IEA	K13816	rpfF; DSF synthase	395.104	193.025	16	409.596	0	0	455.313	0	0
Pec_DN117317C0G1I1	418	coproporphyrinogen III anaerobic	GO:0005737-IEA;GO:0004109-IEA;GO:0006779-IEA;GO:0046872-IEA;GO:0003824-IEA;GO:0016491-IEA;GO:0055114-IEA;GO:0006782-IEA;GO:0051539-IEA;GO:0051989-IEA;GO:0051536-IEA	cytoplasm-IEA;coproporphyrinogen oxidase activity-IEA;porphyrin-containing compound biosynthetic process-IEA;metal ion binding-IEA;catalytic activity-IEA;oxidoreductase activity-IEA;oxidation-reduction process-IEA;protoporphyrinogen IX biosynthetic process-IEA;4 iron, 4 sulfur cluster binding-IEA;coproporphyrinogen dehydrogenase activity-IEA;iron-sulfur cluster binding-IEA	Cellular Component-IEA;Molecular Function-IEA;Biological Process-IEA;Molecular Function-IEA;Molecular Function-IEA;Molecular Function-IEA;Biological Process-IEA;Biological Process-IEA;Molecular Function-IEA;Molecular Function-IEA;Molecular Function-IEA	K02495	hemN, hemZ; oxygen-independent coproporphyrinogen III oxidase [EC	222.471	192.83	9	234.019	0	0	278.831	0	0
Pec_DN34351C0G1I1	3939	NAD(+) kinase	GO:0044341-IEA;GO:0015321-IEA;GO:0016020-IEA;GO:0016021-IEA	sodium-dependent phosphate transport-IEA;sodium-dependent phosphate transmembrane transporter activity-IEA;membrane-IEA;integral component of membrane-IEA	Biological Process-IEA;Molecular Function-IEA;Cellular Component-IEA;Cellular Component-IEA	K03324	yjbB; phosphate	3738.47	192.526	151	3753.35	0	0	3798.88	0	0
Pec_DN24011C0G1I1	306	hybrid sensor histidine kinase response regulator	GO:0000155-IEA;GO:0023014-IEA;GO:0007165-IEA;GO:0016020-IEA;GO:0000160-IEA;GO:0016021-IEA;GO:0016772-IEA;GO:0016310-IEA;GO:0004871-IEA;GO:0005622-IEA	phosphorelay sensor kinase activity-IEA;signal transduction by protein phosphorylation-IEA;signal transduction-IEA;membrane-IEA;phosphorelay signal transduction system-IEA;integral component of membrane-IEA;transferase activity, transferring phosphorus-containing groups-IEA;phosphorylation-IEA;signal transducer activity-IEA;intracellular-IEA	Molecular Function-IEA;Biological Process-IEA;Biological Process-IEA;Cellular Component-IEA;Biological Process-IEA;Cellular Component-IEA;Molecular Function-IEA;Biological Process-IEA;Molecular Function-IEA;Cellular Component-IEA	K05962	E2.7.13.1; protein-histidine pros-kinase [EC	123.795	192.518	5	128.819	0	0	170.131	0	0
Pec_DN105026C0G1I1	365	integral membrane	GO:0016020-IEA;GO:0016021-IEA	membrane-IEA;integral component of membrane-IEA	Cellular Component-IEA;Cellular Component-IEA	-	-	173.52	192.289	7	182.949	0	0	226.396	0	0
Pec_DN7010C0G1I1	647	Recombination recR	GO:0006281-IEA;GO:0003677-IEA;GO:0046872-IEA;GO:0006310-IEA;GO:0006974-IEA	DNA repair-IEA;DNA binding-IEA;metal ion binding-IEA;DNA recombination-IEA;cellular response to DNA damage stimulus-IEA	Biological Process-IEA;Molecular Function-IEA;Molecular Function-IEA;Biological Process-IEA;Biological Process-IEA	K06187	recR; recombination protein RecR	446.755	192.047	18	461.538	0	0	507.265	0	0
Pec_DN32281C0G2I1	1741	phosphoglycerate kinase	GO:0000166-IEA;GO:0005737-IEA;GO:0006096-IEA;GO:0004618-IEA;GO:0016310-IEA;GO:0016740-IEA;GO:0016301-IEA;GO:0005524-IEA	nucleotide binding-IEA;cytoplasm-IEA;glycolytic process-IEA;phosphoglycerate kinase activity-IEA;phosphorylation-IEA;transferase activity-IEA;kinase activity-IEA;ATP binding-IEA	Molecular Function-IEA;Cellular Component-IEA;Biological Process-IEA;Molecular Function-IEA;Biological Process-IEA;Molecular Function-IEA;Molecular Function-IEA;Molecular Function-IEA	K00927	PGK, pgk; phosphoglycerate kinase [EC	1540.47	191.842	62	1555.35	0	0	1600.88	0	0
Pec_DN93027C0G1I1	747	Uncharacterized metal-binding DUF177 family	-	-	-	K07040	K07040; uncharacterized protein	546.722	191.806	22	561.463	0	0	606.885	0	0
Pec_DN81681C3G1I1	971	NADH:ubiquinone oxidoreductase subunit N	GO:0050136-IEA;GO:0016491-IEA;GO:0048038-IEA;GO:0016020-IEA;GO:0016021-IEA;GO:0008137-IEA;GO:0055114-IEA;GO:0042773-IEA;GO:0006810-IEA;GO:0005886-IEA	NADH dehydrogenase (quinone) activity-IEA;oxidoreductase activity-IEA;quinone binding-IEA;membrane-IEA;integral component of membrane-IEA;NADH dehydrogenase (ubiquinone) activity-IEA;oxidation-reduction process-IEA;ATP synthesis coupled electron transport-IEA;transport-IEA;plasma membrane-IEA	Molecular Function-IEA;Molecular Function-IEA;Molecular Function-IEA;Cellular Component-IEA;Cellular Component-IEA;Molecular Function-IEA;Biological Process-IEA;Biological Process-IEA;Biological Process-IEA;Cellular Component-IEA	K00343	nuoN; NADH-quinone oxidoreductase subunit N [EC	770.605	191.75	31	785.394	0	0	830.885	0	0
Pec_DN35034C0G1I1	623	#NAME?	GO:0005737-IEA;GO:0015031-IEA;GO:0051262-IEA;GO:0006810-IEA;GO:0051082-IEA;GO:0006457-IEA	cytoplasm-IEA;protein transport-IEA;protein tetramerization-IEA;transport-IEA;unfolded protein binding-IEA;protein folding-IEA	Cellular Component-IEA;Biological Process-IEA;Biological Process-IEA;Biological Process-IEA;Molecular Function-IEA;Biological Process-IEA	K03071	secB; preprotein translocase subunit SecB	422.879	191.619	17	437.538	0	0	483.313	0	0
Pec_DN95792C0G1I1	393	bifunctional ornithine acetyltransferase N-acetylglutamate synthase	GO:0008152-IEA;GO:0016746-IEA;GO:0005737-IEA;GO:0006526-IEA;GO:0003824-IEA;GO:0004042-IEA;GO:0016740-IEA;GO:0008652-IEA;GO:0004358-IEA	metabolic process-IEA;transferase activity, transferring acyl groups-IEA;cytoplasm-IEA;arginine biosynthetic process-IEA;catalytic activity-IEA;acetyl-CoA:L-glutamate N-acetyltransferase activity-IEA;transferase activity-IEA;cellular amino acid biosynthetic process-IEA;glutamate N-acetyltransferase activity-IEA	Biological Process-IEA;Molecular Function-IEA;Cellular Component-IEA;Biological Process-IEA;Molecular Function-IEA;Molecular Function-IEA;Molecular Function-IEA;Biological Process-IEA;Molecular Function-IEA	K00620	argJ; glutamate N-acetyltransferase / amino-acid N-acetyltransferase [EC	199.091	191.534	8	209.866	0	0	254.103	0	0
Pec_DN25852C0G1I1	523	Bis(5 -nucleosyl)- symmetrical	GO:0008803-IEA;GO:0016787-IEA	bis(5'-nucleosyl)-tetraphosphatase (symmetrical) activity-IEA;hydrolase activity-IEA	Molecular Function-IEA;Molecular Function-IEA	K01525	apaH; bis(5'-nucleosyl)-tetraphosphatase (symmetrical) [EC	323.881	191.322	13	337.931	0	0	383.32	0	0
Pec_DN47845C0G1I1	366	heparinase II III family	GO:0016829-IEA;GO:0042597-IEA	lyase activity-IEA;periplasmic space-IEA	Molecular Function-IEA;Cellular Component-IEA	-	-	174.441	191.273	7	183.885	0	0	227.394	0	0
Pec_DN129735C0G1I1	307	Signal transduction histidine kinase	GO:0000155-IEA;GO:0023014-IEA;GO:0016020-IEA;GO:0000160-IEA;GO:0016021-IEA;GO:0016772-IEA;GO:0016310-IEA;GO:0016740-IEA;GO:0016301-IEA;GO:0018106-IEA;GO:0007165-IEA;GO:0004871-IEA;GO:0004673-IEA;GO:0005622-IEA	phosphorelay sensor kinase activity-IEA;signal transduction by protein phosphorylation-IEA;membrane-IEA;phosphorelay signal transduction system-IEA;integral component of membrane-IEA;transferase activity, transferring phosphorus-containing groups-IEA;phosphorylation-IEA;transferase activity-IEA;kinase activity-IEA;peptidyl-histidine phosphorylation-IEA;signal transduction-IEA;signal transducer ac…	Molecular Function-IEA;Biological Process-IEA;Cellular Component-IEA;Biological Process-IEA;Cellular Component-IEA;Molecular Function-IEA;Biological Process-IEA;Molecular Function-IEA;Molecular Function-IEA;Biological Process-IEA;Biological Process-IEA;Molecular Function-IEA;Molecular Function-IEA;Cellular Component-IEA	K11527	K11527; two-component system, sensor histidine kinase and response regulator [EC	124.621	191.243	5	129.714	0	0	171.052	0	0
Pec_DN94692C0G1I1	307	arsenite oxidase small subunit	GO:0016491-IEA;GO:0046872-IEA;GO:0055114-IEA;GO:0051537-IEA;GO:0051536-IEA	oxidoreductase activity-IEA;metal ion binding-IEA;oxidation-reduction process-IEA;2 iron, 2 sulfur cluster binding-IEA;iron-sulfur cluster binding-IEA	Molecular Function-IEA;Molecular Function-IEA;Biological Process-IEA;Molecular Function-IEA;Molecular Function-IEA	K08355	aoxA; arsenite oxidase small subunit [EC	124.621	191.243	5	129.714	0	0	171.052	0	0
Pec_DN93233C0G1I1	498	HIT domain-containing	GO:0003824-IEA	catalytic activity-IEA	Molecular Function-IEA	-	-	299.126	191.219	12	313.096	0	0	358.32	0	0
Pec_DN6297C0G1I1	699	hypothetical protein	-	-	-	-	-	498.748	191.141	20	513.463	0	0	558.886	0	0
Pec_DN26095C0G1I1	473	translocase subunit secA	GO:0006605-IEA;GO:0000166-IEA;GO:0005737-IEA;GO:0046872-IEA;GO:0016020-IEA;GO:0065002-IEA;GO:0015031-IEA;GO:0006810-IEA;GO:0017038-IEA;GO:0005524-IEA;GO:0005886-IEA;GO:0006886-IEA	protein targeting-IEA;nucleotide binding-IEA;cytoplasm-IEA;metal ion binding-IEA;membrane-IEA;intracellular protein transmembrane transport-IEA;protein transport-IEA;transport-IEA;protein import-IEA;ATP binding-IEA;plasma membrane-IEA;intracellular protein transport-IEA	Biological Process-IEA;Molecular Function-IEA;Cellular Component-IEA;Molecular Function-IEA;Cellular Component-IEA;Biological Process-IEA;Biological Process-IEA;Biological Process-IEA;Biological Process-IEA;Molecular Function-IEA;Cellular Component-IEA;Biological Process-IEA	K03070	secA; preprotein translocase subunit SecA	274.805	190.798	11	288.202	0	0	333.32	0	0
Pec_DN29175C0G1I1	367	Multidrug resistance efflux pump	GO:0055085-IEA;GO:0016020-IEA;GO:0006810-IEA;GO:0005886-IEA	transmembrane transport-IEA;membrane-IEA;transport-IEA;plasma membrane-IEA	Biological Process-IEA;Cellular Component-IEA;Biological Process-IEA;Cellular Component-IEA	-	-	175.383	190.247	7	184.83	0	0	228.391	0	0
Pec_DN66768C1G1I1	367	Von Willebrand factor type A	GO:0008150-ND;GO:0003674-ND	biological_process-ND;molecular_function-ND	Biological Process-ND;Molecular Function-ND	K07114	yfbK; Ca-activated chloride channel homolog	175.383	190.247	7	184.83	0	0	228.391	0	0
Pec_DN19109C0G1I1	367	Phosphate-binding 1 precursor	GO:0006810-IEA	transport-IEA	Biological Process-IEA	K02040	pstS; phosphate transport system substrate-binding protein	175.383	190.247	7	184.83	0	0	228.391	0	0
Pec_DN47076C0G1I1	852	bifunctional N-acetylglucosamine-1-phosphate uridyltransferase glucosamine-1-phosphate acetyltransferase	GO:0000287-IEA;GO:0005737-IEA;GO:0003977-IEA;GO:0003824-IEA;GO:0046872-IEA;GO:0019134-IEA;GO:0071555-IEA;GO:0016740-IEA;GO:0009252-IEA;GO:0008152-IEA;GO:0016746-IEA;GO:0016779-IEA;GO:0008360-IEA;GO:0009245-IEA;GO:0000902-IEA;GO:0006048-IEA;GO:0009103-IEA	magnesium ion binding-IEA;cytoplasm-IEA;UDP-N-acetylglucosamine diphosphorylase activity-IEA;catalytic activity-IEA;metal ion binding-IEA;glucosamine-1-phosphate N-acetyltransferase activity-IEA;cell wall organization-IEA;transferase activity-IEA;peptidoglycan biosynthetic process-IEA;metabolic process-IEA;transferase activity, transferring acyl groups-IEA;nucleotidyltransferase activity-IEA;regu…	Molecular Function-IEA;Cellular Component-IEA;Molecular Function-IEA;Molecular Function-IEA;Molecular Function-IEA;Molecular Function-IEA;Biological Process-IEA;Molecular Function-IEA;Biological Process-IEA;Biological Process-IEA;Molecular Function-IEA;Molecular Function-IEA;Biological Process-IEA;Biological Process-IEA;Biological Process-IEA;Biological Process-IEA;Biological Process-IEA	K04042	glmU; bifunctional UDP-N-acetylglucosamine pyrophosphorylase / Glucosamine-1-phosphate N-acetyltransferase [EC	651.686	190.169	26	666.455	0	0	711.885	0	0
Pec_DN94094C0G1I1	474	sigma-54-dependent Fis family transcriptional regulator	GO:0003677-IEA;GO:0000166-IEA;GO:0008134-IEA;GO:0006351-IEA;GO:0000160-IEA;GO:0006355-IEA;GO:0043565-IEA;GO:0005524-IEA;GO:0005622-IEA	DNA binding-IEA;nucleotide binding-IEA;transcription factor binding-IEA;transcription, DNA-templated-IEA;phosphorelay signal transduction system-IEA;regulation of transcription, DNA-templated-IEA;sequence-specific DNA binding-IEA;ATP binding-IEA;intracellular-IEA	Molecular Function-IEA;Molecular Function-IEA;Molecular Function-IEA;Biological Process-IEA;Biological Process-IEA;Biological Process-IEA;Molecular Function-IEA;Molecular Function-IEA;Cellular Component-IEA	K02481	K02481; two-component system, NtrC family, response regulator	275.783	190.121	11	289.201	0	0	334.32	0	0
Pec_DN6231C0G1I1	308	multifunctional CCA tRNA nucleotidyl transferase 2 3 -cyclic phosphodiesterase 2 nucleotidase phosphatase	GO:0000166-IEA;GO:0004810-IEA;GO:0000287-IEA;GO:0003723-IEA;GO:0046872-IEA;GO:0003824-IEA;GO:0016791-IEA;GO:0052927-IEA;GO:0052928-IEA;GO:0016740-IEA;GO:0016311-IEA;GO:0016787-IEA;GO:0016437-IEA;GO:0008152-IEA;GO:0016779-IEA;GO:0006396-IEA;GO:0052929-IEA;GO:0008033-IEA;GO:0042245-IEA;GO:0001680-IEA;GO:0004112-IEA;GO:0000049-IEA;GO:0005524-IEA	nucleotide binding-IEA;tRNA adenylyltransferase activity-IEA;magnesium ion binding-IEA;RNA binding-IEA;metal ion binding-IEA;catalytic activity-IEA;phosphatase activity-IEA;CTP:tRNA cytidylyltransferase activity-IEA;CTP:3'-cytidine-tRNA cytidylyltransferase activity-IEA;transferase activity-IEA;dephosphorylation-IEA;hydrolase activity-IEA;tRNA cytidylyltransferase activity-IEA;metabolic process-I…	Molecular Function-IEA;Molecular Function-IEA;Molecular Function-IEA;Molecular Function-IEA;Molecular Function-IEA;Molecular Function-IEA;Molecular Function-IEA;Molecular Function-IEA;Molecular Function-IEA;Molecular Function-IEA;Biological Process-IEA;Molecular Function-IEA;Molecular Function-IEA;Biological Process-IEA;Molecular Function-IEA;Biological Process-IEA;Molecular Function-IEA;Biologic…	K00974	cca; tRNA nucleotidyltransferase (CCA-adding enzyme) [EC	125.42	190.024	5	130.616	0	0	171.979	0	0
Pec_DN122549C0G1I1	422	GTP pyrophosphokinase	GO:0008152-IEA;GO:0008728-IEA;GO:0015969-IEA;GO:0016310-IEA;GO:0016597-IEA;GO:0016740-IEA;GO:0016301-IEA	metabolic process-IEA;GTP diphosphokinase activity-IEA;guanosine tetraphosphate metabolic process-IEA;phosphorylation-IEA;amino acid binding-IEA;transferase activity-IEA;kinase activity-IEA	Biological Process-IEA;Molecular Function-IEA;Biological Process-IEA;Biological Process-IEA;Molecular Function-IEA;Molecular Function-IEA;Molecular Function-IEA	K00951	relA; GTP pyrophosphokinase [EC	226.214	189.64	9	237.953	0	0	282.62	0	0
Pec_DN51096C1G1I1	422	D-3-phosphoglycerate dehydrogenase	GO:0008152-IEA;GO:0016616-IEA;GO:0004617-IEA;GO:0051287-IEA;GO:0016491-IEA;GO:0055114-IEA	metabolic process-IEA;oxidoreductase activity, acting on the CH-OH group of donors, NAD or NADP as acceptor-IEA;phosphoglycerate dehydrogenase activity-IEA;NAD binding-IEA;oxidoreductase activity-IEA;oxidation-reduction process-IEA	Biological Process-IEA;Molecular Function-IEA;Molecular Function-IEA;Molecular Function-IEA;Molecular Function-IEA;Biological Process-IEA	K00058	serA, PHGDH; D-3-phosphoglycerate dehydrogenase [EC	226.214	189.64	9	237.953	0	0	282.62	0	0
Pec_DN12563C0G1I1	526	MULTISPECIES: hypothetical protein	GO:0016020-IEA;GO:0016021-IEA	membrane-IEA;integral component of membrane-IEA	Cellular Component-IEA;Cellular Component-IEA	-	-	326.813	189.605	13	340.931	0	0	386.32	0	0
Pec_DN3004C0G1I1	577	PAS domain-containing sensor histidine kinase	GO:0000166-IEA;GO:0000155-IEA;GO:0023014-IEA;GO:0000160-IEA;GO:0016772-IEA;GO:0016310-IEA;GO:0016740-IEA;GO:0018106-IEA;GO:0016301-IEA;GO:0007165-IEA;GO:0004673-IEA;GO:0005524-IEA;GO:0005622-IEA	nucleotide binding-IEA;phosphorelay sensor kinase activity-IEA;signal transduction by protein phosphorylation-IEA;phosphorelay signal transduction system-IEA;transferase activity, transferring phosphorus-containing groups-IEA;phosphorylation-IEA;transferase activity-IEA;peptidyl-histidine phosphorylation-IEA;kinase activity-IEA;signal transduction-IEA;protein histidine kinase activity-IEA;ATP bin…	Molecular Function-IEA;Molecular Function-IEA;Biological Process-IEA;Biological Process-IEA;Molecular Function-IEA;Biological Process-IEA;Molecular Function-IEA;Biological Process-IEA;Molecular Function-IEA;Biological Process-IEA;Molecular Function-IEA;Molecular Function-IEA;Cellular Component-IEA	K07708	glnL, ntrB; two-component system, NtrC family, nitrogen regulation sensor histidine kinase GlnL [EC	377.284	189.508	15	391.603	0	0	437.313	0	0
Pec_DN104782C0G1I1	577	50S ribosomal L13	GO:0003735-IEA;GO:0030529-IEA;GO:0005840-IEA;GO:0006412-IEA	structural constituent of ribosome-IEA;intracellular ribonucleoprotein complex-IEA;ribosome-IEA;translation-IEA	Molecular Function-IEA;Cellular Component-IEA;Cellular Component-IEA;Biological Process-IEA	K02871	RP-L13, MRPL13, rplM; large subunit ribosomal protein L13	377.284	189.508	15	391.603	0	0	437.313	0	0
Pec_DN104798C0G1I1	552	RNA helicase	GO:0000166-IEA;GO:0003723-IEA;GO:0005737-IEA;GO:0004386-IEA;GO:0004004-IEA;GO:0070417-IEA;GO:0000027-IEA;GO:0006401-IEA;GO:0016787-IEA;GO:0005524-IEA;GO:0003676-IEA	nucleotide binding-IEA;RNA binding-IEA;cytoplasm-IEA;helicase activity-IEA;ATP-dependent RNA helicase activity-IEA;cellular response to cold-IEA;ribosomal large subunit assembly-IEA;RNA catabolic process-IEA;hydrolase activity-IEA;ATP binding-IEA;nucleic acid binding-IEA	Molecular Function-IEA;Molecular Function-IEA;Cellular Component-IEA;Molecular Function-IEA;Molecular Function-IEA;Biological Process-IEA;Biological Process-IEA;Biological Process-IEA;Molecular Function-IEA;Molecular Function-IEA;Molecular Function-IEA	K05592	deaD, cshA; ATP-dependent RNA helicase DeaD [EC	352.478	189.322	14	366.706	0	0	412.313	0	0
Pec_DN12021C0G1I1	654	HAMP domain	GO:0007165-IEA;GO:0016020-IEA;GO:0016021-IEA;GO:0004871-IEA	signal transduction-IEA;membrane-IEA;integral component of membrane-IEA;signal transducer activity-IEA	Biological Process-IEA;Cellular Component-IEA;Cellular Component-IEA;Molecular Function-IEA	K03406	mcp; methyl-accepting chemotaxis protein	453.755	189.085	18	468.467	0	0	514.251	0	0
Pec_DN47076C3G1I1	423	glucosamine--fructose-6-phosphate aminotransferase	GO:0005737-IEA;GO:0004360-IEA;GO:0008483-IEA;GO:1901137-IEA;GO:0016740-IEA;GO:0006541-IEA;GO:0030246-IEA;GO:0005975-IEA	cytoplasm-IEA;glutamine-fructose-6-phosphate transaminase (isomerizing) activity-IEA;transaminase activity-IEA;carbohydrate derivative biosynthetic process-IEA;transferase activity-IEA;glutamine metabolic process-IEA;carbohydrate binding-IEA;carbohydrate metabolic process-IEA	Cellular Component-IEA;Molecular Function-IEA;Molecular Function-IEA;Biological Process-IEA;Molecular Function-IEA;Biological Process-IEA;Molecular Function-IEA;Biological Process-IEA	K00820	glmS, GFPT; glucosamine--fructose-6-phosphate aminotransferase (isomerizing) [EC	227.123	188.88	9	238.927	0	0	283.62	0	0
Pec_DN119756C0G1I1	309	metal ABC transporter permease	GO:0042626-IEA;GO:0000166-IEA;GO:0055085-IEA;GO:0016020-IEA;GO:0016021-IEA;GO:0006810-IEA;GO:0005524-IEA;GO:0016787-IEA;GO:0016887-IEA	ATPase activity, coupled to transmembrane movement of substances-IEA;nucleotide binding-IEA;transmembrane transport-IEA;membrane-IEA;integral component of membrane-IEA;transport-IEA;ATP binding-IEA;hydrolase activity-IEA;ATPase activity-IEA	Molecular Function-IEA;Molecular Function-IEA;Biological Process-IEA;Cellular Component-IEA;Cellular Component-IEA;Biological Process-IEA;Molecular Function-IEA;Molecular Function-IEA;Molecular Function-IEA	K06147	ABCB-BAC; ATP-binding cassette, subfamily B, bacterial	126.204	188.843	5	131.517	0	0	172.919	0	0
Pec_DN22193C0G1I1	309	[ -PII] uridylyltransferase	GO:0008152-IEA;GO:0016779-IEA;GO:0006807-IEA;GO:0003824-IEA;GO:0006808-IEA;GO:0008773-IEA;GO:0016740-IEA;GO:0016597-IEA;GO:0008081-IEA;GO:0016787-IEA	metabolic process-IEA;nucleotidyltransferase activity-IEA;nitrogen compound metabolic process-IEA;catalytic activity-IEA;regulation of nitrogen utilization-IEA;[protein-PII] uridylyltransferase activity-IEA;transferase activity-IEA;amino acid binding-IEA;phosphoric diester hydrolase activity-IEA;hydrolase activity-IEA	Biological Process-IEA;Molecular Function-IEA;Biological Process-IEA;Molecular Function-IEA;Biological Process-IEA;Molecular Function-IEA;Molecular Function-IEA;Molecular Function-IEA;Molecular Function-IEA;Molecular Function-IEA	K00990	glnD; [protein-PII] uridylyltransferase [EC	126.204	188.843	5	131.517	0	0	172.919	0	0
Pec_DN126853C0G1I1	476	GTP pyrophosphokinase	GO:0008728-IEA;GO:0016310-IEA;GO:0016740-IEA;GO:0016301-IEA	GTP diphosphokinase activity-IEA;phosphorylation-IEA;transferase activity-IEA;kinase activity-IEA	Molecular Function-IEA;Biological Process-IEA;Molecular Function-IEA;Molecular Function-IEA	K00951	relA; GTP pyrophosphokinase [EC	277.746	188.777	11	291.199	0	0	336.32	0	0
Pec_DN4033C1G1I1	476	3-oxoacyl-ACP synthase	GO:0008152-IEA;GO:0004315-IEA;GO:0016746-IEA;GO:0005737-IEA;GO:0003824-IEA;GO:0006629-IEA;GO:0033818-IEA;GO:0006631-IEA;GO:0016740-IEA;GO:0006633-IEA	metabolic process-IEA;3-oxoacyl-[acyl-carrier-protein] synthase activity-IEA;transferase activity, transferring acyl groups-IEA;cytoplasm-IEA;catalytic activity-IEA;lipid metabolic process-IEA;beta-ketoacyl-acyl-carrier-protein synthase III activity-IEA;fatty acid metabolic process-IEA;transferase activity-IEA;fatty acid biosynthetic process-IEA	Biological Process-IEA;Molecular Function-IEA;Molecular Function-IEA;Cellular Component-IEA;Molecular Function-IEA;Biological Process-IEA;Molecular Function-IEA;Biological Process-IEA;Molecular Function-IEA;Biological Process-IEA	K00648	fabH; 3-oxoacyl-[acyl-carrier-protein] synthase III [EC	277.746	188.777	11	291.199	0	0	336.32	0	0
Pec_DN27461C0G1I1	502	leucine--tRNA ligase	GO:0006429-IEA;GO:0006418-IEA;GO:0000166-IEA;GO:0005737-IEA;GO:0004812-IEA;GO:0004823-IEA;GO:0006450-IEA;GO:0002161-IEA;GO:0016874-IEA;GO:0006412-IEA;GO:0005524-IEA	leucyl-tRNA aminoacylation-IEA;tRNA aminoacylation for protein translation-IEA;nucleotide binding-IEA;cytoplasm-IEA;aminoacyl-tRNA ligase activity-IEA;leucine-tRNA ligase activity-IEA;regulation of translational fidelity-IEA;aminoacyl-tRNA editing activity-IEA;ligase activity-IEA;translation-IEA;ATP binding-IEA	Biological Process-IEA;Biological Process-IEA;Molecular Function-IEA;Cellular Component-IEA;Molecular Function-IEA;Molecular Function-IEA;Biological Process-IEA;Molecular Function-IEA;Molecular Function-IEA;Biological Process-IEA;Molecular Function-IEA	K01869	LARS, leuS; leucyl-tRNA synthetase [EC	303.111	188.706	12	317.02	0	0	362.32	0	0
Pec_DN66839C0G1I1	1414	ribosome recycling factor	GO:0005737-IEA;GO:0006415-IEA;GO:0006412-IEA	cytoplasm-IEA;translational termination-IEA;translation-IEA	Cellular Component-IEA;Biological Process-IEA;Biological Process-IEA	K02838	frr, MRRF, RRF; ribosome recycling factor	1213.47	188.547	48	1228.35	0	0	1273.88	0	0
Pec_DN93629C0G1I1	1087	2-nonaprenyl-3-methyl-6-methoxy-1,4-benzoquinol hydroxylase	GO:0046872-IEA;GO:0016491-IEA;GO:0016020-IEA;GO:0055114-IEA;GO:0004497-IEA;GO:0006744-IEA;GO:0005886-IEA	metal ion binding-IEA;oxidoreductase activity-IEA;membrane-IEA;oxidation-reduction process-IEA;monooxygenase activity-IEA;ubiquinone biosynthetic process-IEA;plasma membrane-IEA	Molecular Function-IEA;Molecular Function-IEA;Cellular Component-IEA;Biological Process-IEA;Molecular Function-IEA;Biological Process-IEA;Cellular Component-IEA	K06134	COQ7; ubiquinone biosynthesis monooxygenase Coq7 [EC	886.468	188.196	35	901.35	0	0	946.883	0	0
Pec_DN37817C1G1I1	683	aspartate aminotransferase	GO:0030170-IEA;GO:0080130-IEA;GO:0003824-IEA;GO:0009058-IEA;GO:0008483-IEA;GO:0016740-IEA;GO:0004069-IEA	pyridoxal phosphate binding-IEA;L-phenylalanine:2-oxoglutarate aminotransferase activity-IEA;catalytic activity-IEA;biosynthetic process-IEA;transaminase activity-IEA;transferase activity-IEA;L-aspartate:2-oxoglutarate aminotransferase activity-IEA	Molecular Function-IEA;Molecular Function-IEA;Molecular Function-IEA;Biological Process-IEA;Molecular Function-IEA;Molecular Function-IEA;Molecular Function-IEA	K14261	alaC; alanine-synthesizing transaminase [EC	482.75	187.602	19	497.467	0	0	542.888	0	0
Pec_DN103501C0G1I1	504	Permuted papain-like amidase C92 partial	-	-	-	-	-	305.089	187.482	12	319.016	0	0	364.32	0	0
Pec_DN111040C0G1I1	425	Thiamine-monophosphate kinase	GO:0000166-IEA;GO:0000287-IEA;GO:0009030-IEA;GO:0046872-IEA;GO:0016310-IEA;GO:0016740-IEA;GO:0016301-IEA;GO:0009229-IEA;GO:0005524-IEA;GO:0009228-IEA	nucleotide binding-IEA;magnesium ion binding-IEA;thiamine-phosphate kinase activity-IEA;metal ion binding-IEA;phosphorylation-IEA;transferase activity-IEA;kinase activity-IEA;thiamine diphosphate biosynthetic process-IEA;ATP binding-IEA;thiamine biosynthetic process-IEA	Molecular Function-IEA;Molecular Function-IEA;Molecular Function-IEA;Molecular Function-IEA;Biological Process-IEA;Molecular Function-IEA;Molecular Function-IEA;Biological Process-IEA;Molecular Function-IEA;Biological Process-IEA	K00946	thiL; thiamine-monophosphate kinase [EC	228.958	187.367	9	240.869	0	0	285.557	0	0
Pec_DN31443C0G1I1	311	#NAME?	GO:0046872-IEA;GO:0007155-IEA;GO:0016020-IEA;GO:0005509-IEA;GO:0016021-IEA;GO:0016311-IEA;GO:0003993-IEA	metal ion binding-IEA;cell adhesion-IEA;membrane-IEA;calcium ion binding-IEA;integral component of membrane-IEA;dephosphorylation-IEA;acid phosphatase activity-IEA	Molecular Function-IEA;Biological Process-IEA;Cellular Component-IEA;Molecular Function-IEA;Cellular Component-IEA;Biological Process-IEA;Molecular Function-IEA	-	-	127.814	186.465	5	133.291	0	0	174.876	0	0
Pec_DN50495C1G1I1	480	chorismate synthase	GO:0004107-IEA;GO:0009073-IEA;GO:0016829-IEA;GO:0009423-IEA;GO:0008652-IEA	chorismate synthase activity-IEA;aromatic amino acid family biosynthetic process-IEA;lyase activity-IEA;chorismate biosynthetic process-IEA;cellular amino acid biosynthetic process-IEA	Molecular Function-IEA;Biological Process-IEA;Molecular Function-IEA;Biological Process-IEA;Biological Process-IEA	K01736	aroC; chorismate synthase [EC	281.591	186.2	11	295.18	0	0	340.32	0	0
Pec_DN118378C0G1I1	342	hypothetical protein	-	-	-	-	-	153.677	186.101	6	161.45	0	0	204.119	0	0
Pec_DN34435C0G1I1	585	Rhs element Vgr	-	-	-	K11904	vgrG; type VI secretion system secreted protein VgrG	385.144	185.641	15	399.603	0	0	445.313	0	0
Pec_DN96482C0G1I1	312	TPR repeat	-	-	-	-	-	128.647	185.257	5	134.174	0	0	175.871	0	0
Pec_DN114864C0G1I1	312	hypothetical protein ETSY2_39715	-	-	-	-	-	128.647	185.257	5	134.174	0	0	175.871	0	0
Pec_DN110829C0G1I1	312	Xaa-Pro aminopeptidase	GO:0046872-IEA;GO:0006508-IEA;GO:0004177-IEA;GO:0030145-IEA;GO:0016787-IEA	metal ion binding-IEA;proteolysis-IEA;aminopeptidase activity-IEA;manganese ion binding-IEA;hydrolase activity-IEA	Molecular Function-IEA;Biological Process-IEA;Molecular Function-IEA;Molecular Function-IEA;Molecular Function-IEA	K01262	pepP; Xaa-Pro aminopeptidase [EC	128.647	185.257	5	134.174	0	0	175.871	0	0
Pec_DN36186C0G1I1	508	sulfate thiol esterase	GO:0000166-IEA;GO:0046872-IEA;GO:0009166-IEA;GO:0016787-IEA;GO:0016788-IEA	nucleotide binding-IEA;metal ion binding-IEA;nucleotide catabolic process-IEA;hydrolase activity-IEA;hydrolase activity, acting on ester bonds-IEA	Molecular Function-IEA;Molecular Function-IEA;Biological Process-IEA;Molecular Function-IEA;Molecular Function-IEA	K01081	E3.1.3.5; 5'-nucleotidase [EC	309.068	185.069	12	323.016	0	0	368.32	0	0
Pec_DN24547C0G1I1	561	ABC transporter	GO:0000166-IEA;GO:0005524-IEA;GO:0016887-IEA	nucleotide binding-IEA;ATP binding-IEA;ATPase activity-IEA	Molecular Function-IEA;Molecular Function-IEA;Molecular Function-IEA	K01990	ABC-2.A; ABC-2 type transport system ATP-binding protein	361.45	184.623	14	375.649	0	0	421.313	0	0
Pec_DN44095C0G1I1	614	arylesterase	GO:0004064-IEA;GO:0016787-IEA	arylesterase activity-IEA;hydrolase activity-IEA	Molecular Function-IEA;Molecular Function-IEA	K10804	tesA; acyl-CoA thioesterase I [EC	413.974	184.227	16	428.573	0	0	474.313	0	0
Pec_DN52374C1G1I1	588	acriflavin resistance	GO:0016020-IEA;GO:0016021-IEA;GO:0006810-IEA;GO:0005215-IEA	membrane-IEA;integral component of membrane-IEA;transport-IEA;transporter activity-IEA	Cellular Component-IEA;Cellular Component-IEA;Biological Process-IEA;Molecular Function-IEA	K07788	mdtB; multidrug efflux pump	388.135	184.21	15	402.603	0	0	448.313	0	0
Pec_DN71222C0G1I1	951	pyruvate ferredoxin oxidoreductase	GO:0008152-IEA;GO:0030976-IEA;GO:0016903-IEA;GO:0003824-IEA;GO:0016491-IEA;GO:0055114-IEA;GO:0016740-IEA	metabolic process-IEA;thiamine pyrophosphate binding-IEA;oxidoreductase activity, acting on the aldehyde or oxo group of donors-IEA;catalytic activity-IEA;oxidoreductase activity-IEA;oxidation-reduction process-IEA;transferase activity-IEA	Biological Process-IEA;Molecular Function-IEA;Molecular Function-IEA;Molecular Function-IEA;Molecular Function-IEA;Biological Process-IEA;Molecular Function-IEA	K03737	por, nifJ; pyruvate-ferredoxin/flavodoxin oxidoreductase [EC	750.605	184.159	29	765.394	0	0	810.885	0	0
Pec_DN102065C0G1I1	344	leucyl aminopeptidase	GO:0005737-IEA;GO:0008233-IEA;GO:0046872-IEA;GO:0006508-IEA;GO:0008235-IEA;GO:0004177-IEA;GO:0030145-IEA;GO:0016787-IEA;GO:0019538-IEA;GO:0005622-IEA	cytoplasm-IEA;peptidase activity-IEA;metal ion binding-IEA;proteolysis-IEA;metalloexopeptidase activity-IEA;aminopeptidase activity-IEA;manganese ion binding-IEA;hydrolase activity-IEA;protein metabolic process-IEA;intracellular-IEA	Cellular Component-IEA;Molecular Function-IEA;Molecular Function-IEA;Biological Process-IEA;Molecular Function-IEA;Molecular Function-IEA;Molecular Function-IEA;Molecular Function-IEA;Biological Process-IEA;Cellular Component-IEA	K01255	CARP, pepA; leucyl aminopeptidase [EC	155.389	184.051	6	163.338	0	0	206.045	0	0
Pec_DN101713C0G1I1	430	ferric uptake Fur family	GO:0003677-IEA;GO:0003700-IEA;GO:0046872-IEA;GO:0006355-IEA	DNA binding-IEA;transcription factor activity, sequence-specific DNA binding-IEA;metal ion binding-IEA;regulation of transcription, DNA-templated-IEA	Molecular Function-IEA;Molecular Function-IEA;Molecular Function-IEA;Biological Process-IEA	K03711	fur; Fur family transcriptional regulator, ferric uptake regulator	233.75	183.525	9	245.767	0	0	290.388	0	0
Pec_DN54153C0G2I1	668	translocase subunit secA	GO:0006605-IEA;GO:0000166-IEA;GO:0005737-IEA;GO:0046872-IEA;GO:0016020-IEA;GO:0065002-IEA;GO:0015031-IEA;GO:0017038-IEA;GO:0006810-IEA;GO:0005524-IEA;GO:0005886-IEA;GO:0006886-IEA	protein targeting-IEA;nucleotide binding-IEA;cytoplasm-IEA;metal ion binding-IEA;membrane-IEA;intracellular protein transmembrane transport-IEA;protein transport-IEA;protein import-IEA;transport-IEA;ATP binding-IEA;plasma membrane-IEA;intracellular protein transport-IEA	Biological Process-IEA;Molecular Function-IEA;Cellular Component-IEA;Molecular Function-IEA;Cellular Component-IEA;Biological Process-IEA;Biological Process-IEA;Biological Process-IEA;Biological Process-IEA;Molecular Function-IEA;Cellular Component-IEA;Biological Process-IEA	K03070	secA; preprotein translocase subunit SecA	467.753	183.426	18	482.467	0	0	527.922	0	0
Pec_DN90824C0G1I1	2282	thymidine phosphorylase	GO:0009032-IEA;GO:0016757-IEA;GO:0016740-IEA	thymidine phosphorylase activity-IEA;transferase activity, transferring glycosyl groups-IEA;transferase activity-IEA	Molecular Function-IEA;Molecular Function-IEA;Molecular Function-IEA	-	-	2081.47	183.2	80	2096.35	0	0	2141.88	0	0
Pec_DN41584C1G1I1	345	adenylate kinase	GO:0000166-IEA;GO:0005737-IEA;GO:0046872-IEA;GO:0016310-IEA;GO:0016740-IEA;GO:0016301-IEA;GO:0019205-IEA;GO:0016776-IEA;GO:0046939-IEA;GO:0044209-IEA;GO:0008270-IEA;GO:0009165-IEA;GO:0006139-IEA;GO:0004017-IEA;GO:0005524-IEA	nucleotide binding-IEA;cytoplasm-IEA;metal ion binding-IEA;phosphorylation-IEA;transferase activity-IEA;kinase activity-IEA;nucleobase-containing compound kinase activity-IEA;phosphotransferase activity, phosphate group as acceptor-IEA;nucleotide phosphorylation-IEA;AMP salvage-IEA;zinc ion binding-IEA;nucleotide biosynthetic process-IEA;nucleobase-containing compound metabolic process-IEA;adenyl…	Molecular Function-IEA;Cellular Component-IEA;Molecular Function-IEA;Biological Process-IEA;Molecular Function-IEA;Molecular Function-IEA;Molecular Function-IEA;Molecular Function-IEA;Biological Process-IEA;Biological Process-IEA;Molecular Function-IEA;Biological Process-IEA;Biological Process-IEA;Molecular Function-IEA;Molecular Function-IEA	K00939	adk, AK; adenylate kinase [EC	156.249	183.037	6	164.281	0	0	207.034	0	0
Pec_DN5404C0G1I1	538	B12-binding domain-containing radical SAM	GO:0031419-IEA;GO:0046872-IEA;GO:0003824-IEA;GO:0051536-IEA	cobalamin binding-IEA;metal ion binding-IEA;catalytic activity-IEA;iron-sulfur cluster binding-IEA	Molecular Function-IEA;Molecular Function-IEA;Molecular Function-IEA;Molecular Function-IEA	K04035	E1.14.13.81, acsF, chlE; magnesium-protoporphyrin IX monomethyl ester (oxidative) cyclase [EC	338.671	182.966	13	352.827	0	0	398.319	0	0
Pec_DN123192C0G1I1	774	phosphomethylpyrimidine synthase	GO:0008270-IEA;GO:0046872-IEA;GO:0016829-IEA;GO:0051539-IEA;GO:0009229-IEA;GO:0051536-IEA;GO:0009228-IEA	zinc ion binding-IEA;metal ion binding-IEA;lyase activity-IEA;4 iron, 4 sulfur cluster binding-IEA;thiamine diphosphate biosynthetic process-IEA;iron-sulfur cluster binding-IEA;thiamine biosynthetic process-IEA	Molecular Function-IEA;Molecular Function-IEA;Molecular Function-IEA;Molecular Function-IEA;Biological Process-IEA;Molecular Function-IEA;Biological Process-IEA	K03147	thiC; phosphomethylpyrimidine synthase [EC	573.707	182.784	22	588.463	0	0	633.885	0	0
Pec_DN10916C0G1I1	512	1,4-alpha-glucan-branching enzyme	GO:0005977-IEA;GO:0016757-IEA;GO:0003844-IEA;GO:0005978-IEA;GO:0003824-IEA;GO:0043169-IEA;GO:0016740-IEA;GO:0004553-IEA;GO:0005975-IEA	glycogen metabolic process-IEA;transferase activity, transferring glycosyl groups-IEA;1,4-alpha-glucan branching enzyme activity-IEA;glycogen biosynthetic process-IEA;catalytic activity-IEA;cation binding-IEA;transferase activity-IEA;hydrolase activity, hydrolyzing O-glycosyl compounds-IEA;carbohydrate metabolic process-IEA	Biological Process-IEA;Molecular Function-IEA;Molecular Function-IEA;Biological Process-IEA;Molecular Function-IEA;Molecular Function-IEA;Molecular Function-IEA;Molecular Function-IEA;Biological Process-IEA	K00700	GBE1, glgB; 1,4-alpha-glucan branching enzyme [EC	313.013	182.736	12	326.996	0	0	372.32	0	0
Pec_DN6393C0G1I1	644	pre translocase subunit	GO:0006605-IEA;GO:0065002-IEA;GO:0016020-IEA;GO:0016021-IEA;GO:0015450-IEA;GO:0015031-IEA;GO:0006810-IEA;GO:0043952-IEA;GO:0006886-IEA;GO:0005215-IEA;GO:0005622-IEA;GO:0005886-IEA	protein targeting-IEA;intracellular protein transmembrane transport-IEA;membrane-IEA;integral component of membrane-IEA;P-P-bond-hydrolysis-driven protein transmembrane transporter activity-IEA;protein transport-IEA;transport-IEA;protein transport by the Sec complex-IEA;intracellular protein transport-IEA;transporter activity-IEA;intracellular-IEA;plasma membrane-IEA	Biological Process-IEA;Biological Process-IEA;Cellular Component-IEA;Cellular Component-IEA;Molecular Function-IEA;Biological Process-IEA;Biological Process-IEA;Biological Process-IEA;Biological Process-IEA;Molecular Function-IEA;Cellular Component-IEA;Cellular Component-IEA	K03072	secD; preprotein translocase subunit SecD	443.755	182.604	17	458.538	0	0	504.296	0	0
Pec_DN126920C0G1I1	619	stringent starvation B	-	-	-	K03600	sspB; stringent starvation protein B	418.913	182.055	16	433.545	0	0	479.313	0	0
Pec_DN103076C0G1I1	346	carboxymuconolactone decarboxylase	GO:0016491-IEA;GO:0046872-IEA;GO:0055114-IEA;GO:0098869-IEA;GO:0051537-IEA;GO:0051920-IEA;GO:0051536-IEA	oxidoreductase activity-IEA;metal ion binding-IEA;oxidation-reduction process-IEA;cellular oxidant detoxification-IEA;2 iron, 2 sulfur cluster binding-IEA;peroxiredoxin activity-IEA;iron-sulfur cluster binding-IEA	Molecular Function-IEA;Molecular Function-IEA;Biological Process-IEA;Biological Process-IEA;Molecular Function-IEA;Molecular Function-IEA;Molecular Function-IEA	-	-	157.107	182.038	6	165.213	0	0	208.025	0	0
Pec_DN108210C0G1I1	460	MULTISPECIES: hypothetical protein	GO:0003824-IEA;GO:0005975-IEA;GO:0016810-IEA	catalytic activity-IEA;carbohydrate metabolic process-IEA;hydrolase activity, acting on carbon-nitrogen (but not peptide) bonds-IEA	Molecular Function-IEA;Biological Process-IEA;Molecular Function-IEA	K09798	K09798; uncharacterized protein	262.278	181.737	10	275.336	0	0	320.388	0	0
Pec_DN24767C0G1I1	514	cytochrome c family	GO:0046872-IEA;GO:0016020-IEA;GO:0016021-IEA;GO:0055114-IEA	metal ion binding-IEA;membrane-IEA;integral component of membrane-IEA;oxidation-reduction process-IEA	Molecular Function-IEA;Cellular Component-IEA;Cellular Component-IEA;Biological Process-IEA	-	-	315.001	181.583	12	328.989	0	0	374.32	0	0
Pec_DN28665C0G1I1	514	VWA domain-containing	GO:0016020-IEA;GO:0016021-IEA	membrane-IEA;integral component of membrane-IEA	Cellular Component-IEA;Cellular Component-IEA	K07114	yfbK; Ca-activated chloride channel homolog	315.001	181.583	12	328.989	0	0	374.32	0	0
Pec_DN26272C0G1I1	1764	cell division	-	-	-	-	-	1563.47	181.451	59.5171	1578.35	0	0	1623.88	0	0
Pec_DN43349C0G1I1	461	thioredoxin -related	GO:0045454-IEA;GO:0005623-IEA	cell redox homeostasis-IEA;cell-IEA	Biological Process-IEA;Cellular Component-IEA	-	-	263.238	181.074	10	276.335	0	0	321.388	0	0
Pec_DN46308C1G1I1	347	diguanylate phosphodiesterase	GO:0000160-IEA;GO:0005622-IEA	phosphorelay signal transduction system-IEA;intracellular-IEA	Biological Process-IEA;Cellular Component-IEA	-	-	157.952	181.064	6	166.152	0	0	209.005	0	0
Pec_DN100385C0G1I1	347	PKD domain containing	-	-	-	-	-	157.952	181.064	6	166.152	0	0	209.005	0	0
Pec_DN106776C0G1I1	347	hypothetical protein	-	-	-	-	-	157.952	181.064	6	166.152	0	0	209.005	0	0
Pec_DN124266C0G1I1	377	AMP-dependent synthetase	GO:0008152-IEA;GO:0001676-IEA;GO:0003824-IEA;GO:0016874-IEA;GO:0004467-IEA	metabolic process-IEA;long-chain fatty acid metabolic process-IEA;catalytic activity-IEA;ligase activity-IEA;long-chain fatty acid-CoA ligase activity-IEA	Biological Process-IEA;Biological Process-IEA;Molecular Function-IEA;Molecular Function-IEA;Molecular Function-IEA	K01897	ACSL, fadD; long-chain acyl-CoA synthetase [EC	184.527	180.819	7	194.422	0	0	238.209	0	0
Pec_DN102459C0G1I1	316	peptidase M23	-	-	-	-	-	131.862	180.74	5	137.697	0	0	179.649	0	0
Pec_DN91646C0G1I1	316	phosphoribosylaminoimidazole carboxylase	GO:0006164-IEA;GO:0034023-IEA;GO:0016829-IEA;GO:0006189-IEA;GO:0016853-IEA	purine nucleotide biosynthetic process-IEA;5-(carboxyamino)imidazole ribonucleotide mutase activity-IEA;lyase activity-IEA;'de novo' IMP biosynthetic process-IEA;isomerase activity-IEA	Biological Process-IEA;Molecular Function-IEA;Molecular Function-IEA;Biological Process-IEA;Molecular Function-IEA	K01588	purE; 5-(carboxyamino)imidazole ribonucleotide mutase [EC	131.862	180.74	5	137.697	0	0	179.649	0	0
Pec_DN32076C0G1I1	569	Holliday junction DNA helicase	GO:0006281-IEA;GO:0003677-IEA;GO:0032508-IEA;GO:0000166-IEA;GO:0009432-IEA;GO:0006310-IEA;GO:0009378-IEA;GO:0004386-IEA;GO:0016787-IEA;GO:0005524-IEA;GO:0006974-IEA	DNA repair-IEA;DNA binding-IEA;DNA duplex unwinding-IEA;nucleotide binding-IEA;SOS response-IEA;DNA recombination-IEA;four-way junction helicase activity-IEA;helicase activity-IEA;hydrolase activity-IEA;ATP binding-IEA;cellular response to DNA damage stimulus-IEA	Biological Process-IEA;Molecular Function-IEA;Biological Process-IEA;Molecular Function-IEA;Biological Process-IEA;Biological Process-IEA;Molecular Function-IEA;Molecular Function-IEA;Molecular Function-IEA;Molecular Function-IEA;Biological Process-IEA	K03551	ruvB; holliday junction DNA helicase RuvB [EC	369.417	180.641	14	383.644	0	0	429.313	0	0
Pec_DN3267C0G1I1	702	family pyridoxal phosphate enzyme	-	-	-	K06997	yggS, PROSC; PLP dependent protein	501.748	180.498	19	516.463	0	0	561.886	18.3442	1
Pec_DN97927C0G1I1	378	energy-dependent translational throttle	GO:0000166-IEA;GO:0005524-IEA;GO:0016887-IEA	nucleotide binding-IEA;ATP binding-IEA;ATPase activity-IEA	Molecular Function-IEA;Molecular Function-IEA;Molecular Function-IEA	K10834	E3.6.3.41; heme-transporting ATPase [EC	185.468	179.902	7	195.404	0	0	239.189	0	0
Pec_DN119085C0G1I1	407	secretion PEP-CTERM locus subfamily	-	-	-	K02450	gspA; general secretion pathway protein A	212.261	179.649	8	223.398	0	0	268.042	0	0
Pec_DN51457C0G1I1	407	ribonucleotide-diphosphate reductase subunit partial	GO:0006260-IEA;GO:0000166-IEA;GO:0016491-IEA;GO:0004748-IEA;GO:0055114-IEA;GO:0005524-IEA	DNA replication-IEA;nucleotide binding-IEA;oxidoreductase activity-IEA;ribonucleoside-diphosphate reductase activity, thioredoxin disulfide as acceptor-IEA;oxidation-reduction process-IEA;ATP binding-IEA	Biological Process-IEA;Molecular Function-IEA;Molecular Function-IEA;Molecular Function-IEA;Biological Process-IEA;Molecular Function-IEA	K00525	E1.17.4.1A, nrdA, nrdE; ribonucleoside-diphosphate reductase alpha chain [EC	212.261	179.649	8	223.398	0	0	268.042	0	0
Pec_DN113974C0G1I1	317	hypothetical protein	-	-	-	-	-	132.669	179.641	5	138.579	0	0	180.579	0	0
Pec_DN30216C0G1I1	1714	Cytochrome c554 and c-prime	GO:0046872-IEA;GO:0055114-IEA	metal ion binding-IEA;oxidation-reduction process-IEA	Molecular Function-IEA;Biological Process-IEA	-	-	1513.47	179.518	57	1528.35	0	0	1573.88	0	0
Pec_DN92025C0G1I1	379	cell division	GO:0043093-IEA;GO:0051301-IEA;GO:0016020-IEA;GO:0032153-IEA;GO:0016021-IEA;GO:0007049-IEA;GO:0005887-IEA;GO:0005886-IEA	FtsZ-dependent cytokinesis-IEA;cell division-IEA;membrane-IEA;cell division site-IEA;integral component of membrane-IEA;cell cycle-IEA;integral component of plasma membrane-IEA;plasma membrane-IEA	Biological Process-IEA;Biological Process-IEA;Cellular Component-IEA;Cellular Component-IEA;Cellular Component-IEA;Biological Process-IEA;Cellular Component-IEA;Cellular Component-IEA	-	-	186.41	178.992	7	196.387	0	0	240.158	0	0
Pec_DN15824C0G1I1	379	2,3,4,5-tetrahydropyridine-2,6-dicarboxylate N-succinyltransferase	GO:0016746-IEA;GO:0009085-IEA;GO:0005737-IEA;GO:0009089-IEA;GO:0008666-IEA;GO:0008652-IEA;GO:0016740-IEA;GO:0019877-IEA	transferase activity, transferring acyl groups-IEA;lysine biosynthetic process-IEA;cytoplasm-IEA;lysine biosynthetic process via diaminopimelate-IEA;2,3,4,5-tetrahydropyridine-2,6-dicarboxylate N-succinyltransferase activity-IEA;cellular amino acid biosynthetic process-IEA;transferase activity-IEA;diaminopimelate biosynthetic process-IEA	Molecular Function-IEA;Biological Process-IEA;Cellular Component-IEA;Biological Process-IEA;Molecular Function-IEA;Biological Process-IEA;Molecular Function-IEA;Biological Process-IEA	K00674	dapD; 2,3,4,5-tetrahydropyridine-2-carboxylate N-succinyltransferase [EC	186.41	178.992	7	196.387	0	0	240.158	0	0
Pec_DN66590C0G1I1	1960	imidazole glycerol phosphate synthase subunit	GO:0016757-IEA;GO:0005737-IEA;GO:0000107-IEA;GO:0008652-IEA;GO:0016740-IEA;GO:0006541-IEA;GO:0000105-IEA;GO:0016763-IEA	transferase activity, transferring glycosyl groups-IEA;cytoplasm-IEA;imidazoleglycerol-phosphate synthase activity-IEA;cellular amino acid biosynthetic process-IEA;transferase activity-IEA;glutamine metabolic process-IEA;histidine biosynthetic process-IEA;transferase activity, transferring pentosyl groups-IEA	Molecular Function-IEA;Cellular Component-IEA;Molecular Function-IEA;Biological Process-IEA;Molecular Function-IEA;Biological Process-IEA;Biological Process-IEA;Molecular Function-IEA	K02501	hisH; glutamine amidotransferase [EC	1759.47	178.8	66	1774.35	0	0	1819.88	0	0
Pec_DN60671C1G1I1	654	RNA polymerase-associated	-	-	-	-	-	453.755	178.58	17	468.467	0	0	514.251	0	0
Pec_DN119498C0G1I1	318	diguanylate cyclase	GO:0016779-IEA;GO:0052621-IEA;GO:0016740-IEA	nucleotidyltransferase activity-IEA;diguanylate cyclase activity-IEA;transferase activity-IEA	Molecular Function-IEA;Molecular Function-IEA;Molecular Function-IEA	-	-	133.472	178.56	5	139.477	0	0	181.519	0	0
Pec_DN101819C0G1I1	318	methyltransferase small	GO:0016740-IEA;GO:0008168-IEA;GO:0032259-IEA	transferase activity-IEA;methyltransferase activity-IEA;methylation-IEA	Molecular Function-IEA;Molecular Function-IEA;Biological Process-IEA	K00564	rsmC; 16S rRNA (guanine1207-N2)-methyltransferase [EC	133.472	178.56	5	139.477	0	0	181.519	0	0
Pec_DN123818C0G1I1	868	type IV-A pilus assembly ATPase	GO:0009297-IEA;GO:0015031-IEA;GO:0008565-IEA;GO:0006810-IEA;GO:0005524-IEA	pilus assembly-IEA;protein transport-IEA;protein transporter activity-IEA;transport-IEA;ATP binding-IEA	Biological Process-IEA;Biological Process-IEA;Molecular Function-IEA;Biological Process-IEA;Molecular Function-IEA	K02652	pilB; type IV pilus assembly protein PilB	667.686	178.473	25	682.44	0	0	727.885	0	0
Pec_DN119634C0G1I1	601	anthranilate synthase component II	GO:0008152-IEA;GO:0016829-IEA;GO:0004049-IEA	metabolic process-IEA;lyase activity-IEA;anthranilate synthase activity-IEA	Biological Process-IEA;Molecular Function-IEA;Molecular Function-IEA	K01658	trpG; anthranilate synthase component II [EC	401.054	178.277	15	415.573	0	0	461.313	0	0
Pec_DN48235C0G2I1	1913	twitching motility	GO:0007165-IEA;GO:0016020-IEA;GO:0016021-IEA;GO:0004871-IEA	signal transduction-IEA;membrane-IEA;integral component of membrane-IEA;signal transducer activity-IEA	Biological Process-IEA;Cellular Component-IEA;Cellular Component-IEA;Molecular Function-IEA	K02660	pilJ; twitching motility protein PilJ	1712.47	178.141	64	1727.35	0	0	1772.88	0	0
Pec_DN93110C0G1I1	380	Dihydroorotate dehydrogenase	GO:0005737-IEA;GO:0016627-IEA;GO:0016491-IEA;GO:0003824-IEA;GO:0004152-IEA;GO:0055114-IEA;GO:0006221-IEA;GO:0006222-IEA;GO:0044205-IEA	cytoplasm-IEA;oxidoreductase activity, acting on the CH-CH group of donors-IEA;oxidoreductase activity-IEA;catalytic activity-IEA;dihydroorotate dehydrogenase activity-IEA;oxidation-reduction process-IEA;pyrimidine nucleotide biosynthetic process-IEA;UMP biosynthetic process-IEA;'de novo' UMP biosynthetic process-IEA	Cellular Component-IEA;Molecular Function-IEA;Molecular Function-IEA;Molecular Function-IEA;Molecular Function-IEA;Biological Process-IEA;Biological Process-IEA;Biological Process-IEA;Biological Process-IEA	K00226	pyrD; dihydroorotate dehydrogenase (fumarate) [EC	187.327	178.116	7	197.363	0	0	241.137	0	0
Pec_DN103688C0G1I1	409	diguanylate cyclase	GO:0016020-IEA;GO:0016021-IEA	membrane-IEA;integral component of membrane-IEA	Cellular Component-IEA;Cellular Component-IEA	K00936	E2.7.3.-	214.098	178.108	8	225.321	0	0	270.026	0	0
Pec_DN12562C0G1I1	1111	recombinase partial	-	-	-	-	-	910.468	178	34	925.35	0	0	970.883	0	0
Pec_DN5442C0G1I1	381	diguanylate cyclase	GO:0000155-IEA;GO:0023014-IEA;GO:0000160-IEA;GO:0005622-IEA	phosphorelay sensor kinase activity-IEA;signal transduction by protein phosphorylation-IEA;phosphorelay signal transduction system-IEA;intracellular-IEA	Molecular Function-IEA;Biological Process-IEA;Biological Process-IEA;Cellular Component-IEA	K00936	E2.7.3.-	188.214	177.277	7	198.327	0	0	242.132	0	0
Pec_DN112772C0G1I1	351	AMP-dependent synthetase	GO:0008152-IEA;GO:0001676-IEA;GO:0003824-IEA;GO:0016874-IEA;GO:0004467-IEA	metabolic process-IEA;long-chain fatty acid metabolic process-IEA;catalytic activity-IEA;ligase activity-IEA;long-chain fatty acid-CoA ligase activity-IEA	Biological Process-IEA;Biological Process-IEA;Molecular Function-IEA;Molecular Function-IEA;Molecular Function-IEA	K01897	ACSL, fadD; long-chain acyl-CoA synthetase [EC	161.398	177.198	6	169.988	0	0	212.962	0	0
Pec_DN48155C0G1I1	1869	phosphoglucosamine mutase	GO:0000287-IEA;GO:0016868-IEA;GO:0046872-IEA;GO:0071704-IEA;GO:0008966-IEA;GO:0016853-IEA;GO:0005975-IEA	magnesium ion binding-IEA;intramolecular transferase activity, phosphotransferases-IEA;metal ion binding-IEA;organic substance metabolic process-IEA;phosphoglucosamine mutase activity-IEA;isomerase activity-IEA;carbohydrate metabolic process-IEA	Molecular Function-IEA;Molecular Function-IEA;Molecular Function-IEA;Biological Process-IEA;Molecular Function-IEA;Molecular Function-IEA;Biological Process-IEA	K03431	glmM; phosphoglucosamine mutase [EC	1668.47	177.125	62	1683.35	0	0	1728.88	0	0
Pec_DN124109C0G1I1	439	sterol-binding domain	-	-	-	-	-	242.35	177.013	9	254.701	0	0	299.388	0	0
Pec_DN103546C0G1I1	604	carbamoyl-phosphate synthase small subunit	GO:0000166-IEA;GO:0006207-IEA;GO:0006526-IEA;GO:0004088-IEA;GO:0006221-IEA;GO:0008652-IEA;GO:0006541-IEA;GO:0044205-IEA;GO:0016874-IEA;GO:0005524-IEA	nucleotide binding-IEA;'de novo' pyrimidine nucleobase biosynthetic process-IEA;arginine biosynthetic process-IEA;carbamoyl-phosphate synthase (glutamine-hydrolyzing) activity-IEA;pyrimidine nucleotide biosynthetic process-IEA;cellular amino acid biosynthetic process-IEA;glutamine metabolic process-IEA;'de novo' UMP biosynthetic process-IEA;ligase activity-IEA;ATP binding-IEA	Molecular Function-IEA;Biological Process-IEA;Biological Process-IEA;Molecular Function-IEA;Biological Process-IEA;Biological Process-IEA;Biological Process-IEA;Biological Process-IEA;Molecular Function-IEA;Molecular Function-IEA	K01956	carA, CPA1; carbamoyl-phosphate synthase small subunit [EC	404.007	176.973	15	418.573	0	0	464.313	0	0
Pec_DN121284C0G1I1	468	hypothetical protein	-	-	-	-	-	270.028	176.521	10	283.272	0	0	328.341	0	0
Pec_DN94855C0G1I1	320	parvulin-type peptidyl-prolyl cis-trans isomerase	GO:0003755-IEA;GO:0000413-IEA;GO:0016853-IEA	peptidyl-prolyl cis-trans isomerase activity-IEA;protein peptidyl-prolyl isomerization-IEA;isomerase activity-IEA	Molecular Function-IEA;Biological Process-IEA;Molecular Function-IEA	-	-	135.123	176.379	5	141.303	0	0	183.454	0	0
Pec_DN9648C0G1I1	320	type 4 prepilin s leader peptide-processing enzyme	GO:0004190-IEA;GO:0008152-IEA;GO:0003824-IEA;GO:0008233-IEA;GO:0006508-IEA;GO:0016020-IEA;GO:0016021-IEA;GO:0016740-IEA;GO:0008168-IEA;GO:0016787-IEA;GO:0032259-IEA;GO:0005886-IEA	aspartic-type endopeptidase activity-IEA;metabolic process-IEA;catalytic activity-IEA;peptidase activity-IEA;proteolysis-IEA;membrane-IEA;integral component of membrane-IEA;transferase activity-IEA;methyltransferase activity-IEA;hydrolase activity-IEA;methylation-IEA;plasma membrane-IEA	Molecular Function-IEA;Biological Process-IEA;Molecular Function-IEA;Molecular Function-IEA;Biological Process-IEA;Cellular Component-IEA;Cellular Component-IEA;Molecular Function-IEA;Molecular Function-IEA;Molecular Function-IEA;Biological Process-IEA;Cellular Component-IEA	K02654	pilD, pppA; leader peptidase (prepilin peptidase) / N-methyltransferase [EC	135.123	176.379	5	141.303	0	0	183.454	0	0
Pec_DN41459C0G1I1	768	FG-GAP repeat	-	-	-	-	-	567.707	176.32	21	582.463	0	0	627.885	0	0
Pec_DN48965C0G1I1	662	PBS lyase	GO:0016829-IEA	lyase activity-IEA	Molecular Function-IEA	K01256	pepN; aminopeptidase N [EC	461.755	175.486	17	476.467	0	0	521.942	0	0
Pec_DN111828C0G1I1	321	chromosome segregation ATPase	-	-	-	K13500	fcbD; chondroitin synthase [EC	135.982	175.265	5	142.232	0	0	184.437	0	0
Pec_DN37362C0G1I1	663	Chemotaxis signal transduction	GO:0006935-IEA;GO:0007165-IEA;GO:0004871-IEA	chemotaxis-IEA;signal transduction-IEA;signal transducer activity-IEA	Biological Process-IEA;Biological Process-IEA;Molecular Function-IEA	K06598	chpC; chemosensory pili system protein ChpC	462.755	175.107	17	477.467	0	0	522.922	0	0
Pec_DN26709C0G1I1	609	prevent-host-death protein	-	-	-	-	-	408.98	174.821	15	423.573	0	0	469.313	0	0
Pec_DN104613C0G1I1	609	diguanylate cyclase	GO:0016779-IEA;GO:0052621-IEA;GO:0016740-IEA	nucleotidyltransferase activity-IEA;diguanylate cyclase activity-IEA;transferase activity-IEA	Molecular Function-IEA;Molecular Function-IEA;Molecular Function-IEA	K13590	dgcB; diguanylate cyclase [EC	408.98	174.821	15	423.573	0	0	469.313	0	0
Pec_DN111055C0G1I1	384	PAS domain S-box	GO:0000155-IEA;GO:0023014-IEA;GO:0016020-IEA;GO:0016021-IEA;GO:0000160-IEA;GO:0005622-IEA	phosphorelay sensor kinase activity-IEA;signal transduction by protein phosphorylation-IEA;membrane-IEA;integral component of membrane-IEA;phosphorelay signal transduction system-IEA;intracellular-IEA	Molecular Function-IEA;Biological Process-IEA;Cellular Component-IEA;Cellular Component-IEA;Biological Process-IEA;Cellular Component-IEA	K13924	cheBR; two-component system, chemotaxis family, CheB/CheR fusion protein [EC	190.915	174.768	7	201.21	0	0	245.13	0	0
Pec_DN20958C0G1I1	637	polysaccharide chain length determinant PEP-CTERM locus subfamily	GO:0016020-IEA;GO:0016021-IEA;GO:0009103-IEA	membrane-IEA;integral component of membrane-IEA;lipopolysaccharide biosynthetic process-IEA	Cellular Component-IEA;Cellular Component-IEA;Biological Process-IEA	K00903	epsB; protein-tyrosine kinase [EC	436.829	174.588	16	451.538	0	0	497.313	0	0
Pec_DN25009C0G1I1	354	peptidase M16	GO:0003824-IEA;GO:0046872-IEA;GO:0008233-IEA;GO:0006508-IEA;GO:0004222-IEA	catalytic activity-IEA;metal ion binding-IEA;peptidase activity-IEA;proteolysis-IEA;metalloendopeptidase activity-IEA	Molecular Function-IEA;Molecular Function-IEA;Molecular Function-IEA;Biological Process-IEA;Molecular Function-IEA	K01412	PMPCA, MAS2; mitochondrial-processing peptidase subunit alpha [EC	163.813	174.586	6	172.72	0	0	215.93	0	0
Pec_DN35015C0G1I1	856	rubisco activation	-	-	-	-	-	655.686	174.47	24	670.455	0	0	715.885	0	0
Pec_DN4583C0G1I1	665	hypothetical protein	-	-	-	-	-	464.755	174.354	17	479.467	0	0	524.922	0	0
Pec_DN49423C1G1I1	665	ATP-grasp domain-containing	GO:0003824-IEA;GO:0046872-IEA;GO:0005524-IEA	catalytic activity-IEA;metal ion binding-IEA;ATP binding-IEA	Molecular Function-IEA;Molecular Function-IEA;Molecular Function-IEA	-	-	464.755	174.354	17	479.467	0	0	524.922	0	0
Pec_DN35441C1G1I1	665	UTP--glucose-1-phosphate uridylyltransferase	GO:0016779-IEA;GO:0009058-IEA;GO:0006011-IEA;GO:0016740-IEA;GO:0003983-IEA	nucleotidyltransferase activity-IEA;biosynthetic process-IEA;UDP-glucose metabolic process-IEA;transferase activity-IEA;UTP:glucose-1-phosphate uridylyltransferase activity-IEA	Molecular Function-IEA;Biological Process-IEA;Biological Process-IEA;Molecular Function-IEA;Molecular Function-IEA	K00963	UGP2, galU, galF; UTP--glucose-1-phosphate uridylyltransferase [EC	464.755	174.354	17	479.467	0	0	524.922	0	0
Pec_DN93204C0G1I1	414	hypothetical protein	GO:0016020-IEA;GO:0016021-IEA	membrane-IEA;integral component of membrane-IEA	Cellular Component-IEA;Cellular Component-IEA	-	-	218.824	174.261	8	230.121	0	0	274.917	0	0
Pec_DN101693C0G1I1	322	potassium transporter	GO:0055085-IEA;GO:0071805-IEA;GO:0006812-IEA;GO:0006813-IEA;GO:0016020-IEA;GO:0016021-IEA;GO:0008324-IEA;GO:0006810-IEA;GO:0006811-IEA;GO:0022820-IEA;GO:0005886-IEA	transmembrane transport-IEA;potassium ion transmembrane transport-IEA;cation transport-IEA;potassium ion transport-IEA;membrane-IEA;integral component of membrane-IEA;cation transmembrane transporter activity-IEA;transport-IEA;ion transport-IEA;potassium ion symporter activity-IEA;plasma membrane-IEA	Biological Process-IEA;Biological Process-IEA;Biological Process-IEA;Biological Process-IEA;Cellular Component-IEA;Cellular Component-IEA;Molecular Function-IEA;Biological Process-IEA;Biological Process-IEA;Molecular Function-IEA;Cellular Component-IEA	K03498	trkH, trkG, ktrB; trk system potassium uptake protein	136.859	174.142	5	143.169	0	0	185.415	0	0
Pec_DN115775C0G1I1	322	DNA polymerase III subunit epsilon	GO:0003677-IEA;GO:0006260-IEA;GO:0016779-IEA;GO:0003887-IEA;GO:0016740-IEA;GO:0071897-IEA;GO:0003676-IEA	DNA binding-IEA;DNA replication-IEA;nucleotidyltransferase activity-IEA;DNA-directed DNA polymerase activity-IEA;transferase activity-IEA;DNA biosynthetic process-IEA;nucleic acid binding-IEA	Molecular Function-IEA;Biological Process-IEA;Molecular Function-IEA;Molecular Function-IEA;Molecular Function-IEA;Biological Process-IEA;Molecular Function-IEA	K02342	DPO3E, dnaQ; DNA polymerase III subunit epsilon [EC	136.859	174.142	5	143.169	0	0	185.415	0	0
Pec_DN106419C0G1I1	556	5 -methylthioadenosine phosphorylase	GO:0016757-IEA;GO:0017061-IEA;GO:0003824-IEA;GO:0009116-IEA;GO:0006166-IEA;GO:0016740-IEA;GO:0016763-IEA	transferase activity, transferring glycosyl groups-IEA;S-methyl-5-thioadenosine phosphorylase activity-IEA;catalytic activity-IEA;nucleoside metabolic process-IEA;purine ribonucleoside salvage-IEA;transferase activity-IEA;transferase activity, transferring pentosyl groups-IEA	Molecular Function-IEA;Molecular Function-IEA;Molecular Function-IEA;Biological Process-IEA;Biological Process-IEA;Molecular Function-IEA;Molecular Function-IEA	K00772	mtaP, MTAP; 5'-methylthioadenosine phosphorylase [EC	356.454	173.838	13	370.676	0	0	416.313	0	0
Pec_DN54892C0G3I1	694	pilus assembly	GO:0016020-IEA;GO:0016021-IEA;GO:0009297-IEA;GO:0008565-IEA;GO:0009279-IEA;GO:0006810-IEA;GO:0009306-IEA;GO:0019867-IEA	membrane-IEA;integral component of membrane-IEA;pilus assembly-IEA;protein transporter activity-IEA;cell outer membrane-IEA;transport-IEA;protein secretion-IEA;outer membrane-IEA	Cellular Component-IEA;Cellular Component-IEA;Biological Process-IEA;Molecular Function-IEA;Cellular Component-IEA;Biological Process-IEA;Biological Process-IEA;Cellular Component-IEA	K02666	pilQ; type IV pilus assembly protein PilQ	493.749	173.769	18	508.467	0	0	553.886	0	0
Pec_DN119191C0G1I1	355	mechanosensitive ion channel	GO:0055085-IEA;GO:0016020-IEA;GO:0016021-IEA	transmembrane transport-IEA;membrane-IEA;integral component of membrane-IEA	Biological Process-IEA;Cellular Component-IEA;Cellular Component-IEA	K03442	mscS; small conductance mechanosensitive channel	164.657	173.691	6	173.654	0	0	216.922	0	0
Pec_DN47076C2G1I1	696	bifunctional N-acetylglucosamine-1-phosphate uridyltransferase glucosamine-1-phosphate acetyltransferase	GO:0000287-IEA;GO:0005737-IEA;GO:0003977-IEA;GO:0046872-IEA;GO:0003824-IEA;GO:0019134-IEA;GO:0071555-IEA;GO:0016740-IEA;GO:0009252-IEA;GO:0008152-IEA;GO:0016746-IEA;GO:0016779-IEA;GO:0008360-IEA;GO:0009245-IEA;GO:0000902-IEA;GO:0006048-IEA;GO:0009103-IEA	magnesium ion binding-IEA;cytoplasm-IEA;UDP-N-acetylglucosamine diphosphorylase activity-IEA;metal ion binding-IEA;catalytic activity-IEA;glucosamine-1-phosphate N-acetyltransferase activity-IEA;cell wall organization-IEA;transferase activity-IEA;peptidoglycan biosynthetic process-IEA;metabolic process-IEA;transferase activity, transferring acyl groups-IEA;nucleotidyltransferase activity-IEA;regu…	Molecular Function-IEA;Cellular Component-IEA;Molecular Function-IEA;Molecular Function-IEA;Molecular Function-IEA;Molecular Function-IEA;Biological Process-IEA;Molecular Function-IEA;Biological Process-IEA;Biological Process-IEA;Molecular Function-IEA;Molecular Function-IEA;Biological Process-IEA;Biological Process-IEA;Biological Process-IEA;Biological Process-IEA;Biological Process-IEA	K04042	glmU; bifunctional UDP-N-acetylglucosamine pyrophosphorylase / Glucosamine-1-phosphate N-acetyltransferase [EC	495.748	173.068	18	510.464	0	0	555.886	0	0
Pec_DN117079C0G1I1	779	histidine triad nucleotide-binding	GO:0003824-IEA;GO:0016787-IEA	catalytic activity-IEA;hydrolase activity-IEA	Molecular Function-IEA;Molecular Function-IEA	K02503	HINT1, hinT, hit; histidine triad (HIT) family protein	578.707	172.968	21	593.463	0	0	638.885	0	0
Pec_DN6378C0G1I1	558	diguanylate cyclase	GO:0000155-IEA;GO:0023014-IEA;GO:0000160-IEA;GO:0006355-IEA;GO:0005622-IEA	phosphorelay sensor kinase activity-IEA;signal transduction by protein phosphorylation-IEA;phosphorelay signal transduction system-IEA;regulation of transcription, DNA-templated-IEA;intracellular-IEA	Molecular Function-IEA;Biological Process-IEA;Biological Process-IEA;Biological Process-IEA;Cellular Component-IEA	K00936	E2.7.3.-	358.454	172.869	13	372.66	0	0	418.313	0	0
Pec_DN128817C0G1I1	356	transmembrane coupled to NADH-ubiquinone oxidoreductase chain 5	GO:0016021-IEA	integral component of membrane-IEA	Cellular Component-IEA	K09822	K09822; uncharacterized protein	165.531	172.774	6	174.604	0	0	217.92	0	0
Pec_DN94380C0G1I1	356	metal transporter	GO:0055085-IEA;GO:0016020-IEA	transmembrane transport-IEA;membrane-IEA	Biological Process-IEA;Cellular Component-IEA	K03585	acrA, mexA, adeI, smeD, mtrC, cmeA; membrane fusion protein, multidrug efflux system	165.531	172.774	6	174.604	0	0	217.92	0	0
Pec_DN102159C0G1I1	356	Glutamine--scyllo-inositol transaminase	GO:0003824-IEA;GO:0080100-IEA;GO:0008483-IEA;GO:0047310-IEA;GO:0016740-IEA	catalytic activity-IEA;L-glutamine:2-oxoglutarate aminotransferase activity-IEA;transaminase activity-IEA;glutamine-scyllo-inositol transaminase activity-IEA;transferase activity-IEA	Molecular Function-IEA;Molecular Function-IEA;Molecular Function-IEA;Molecular Function-IEA;Molecular Function-IEA	K00837	0	165.531	172.774	6	174.604	0	0	217.92	0	0
Pec_DN47297C0G2I1	1526	Beta-barrel assembly machine subunit	GO:0016020-IEA;GO:0043165-IEA;GO:0009279-IEA;GO:0051205-IEA	membrane-IEA;Gram-negative-bacterium-type cell outer membrane assembly-IEA;cell outer membrane-IEA;protein insertion into membrane-IEA	Cellular Component-IEA;Biological Process-IEA;Cellular Component-IEA;Biological Process-IEA	K08884	K08884; serine/threonine protein kinase, bacterial [EC	1325.47	172.615	48	1340.35	0	0	1385.88	0	0
Pec_DN97852C0G1I1	446	AE016771_166Hypothetical protein c5233	GO:0003824-IEA;GO:0016853-IEA;GO:0051536-IEA	catalytic activity-IEA;isomerase activity-IEA;iron-sulfur cluster binding-IEA	Molecular Function-IEA;Molecular Function-IEA;Molecular Function-IEA	-	-	249.081	172.23	9	261.547	0	0	306.388	0	0
Pec_DN124321C0G1I1	446	two-component system response regulator	GO:0000160-IEA;GO:0005622-IEA	phosphorelay signal transduction system-IEA;intracellular-IEA	Biological Process-IEA;Cellular Component-IEA	K07814	K07814; putative two-component system response regulator	249.081	172.23	9	261.547	0	0	306.388	0	0
Pec_DN51777C0G1I1	324	chromosomal replication initiator	GO:0006270-IEA;GO:0003688-IEA;GO:0003677-IEA;GO:0006260-IEA;GO:0000166-IEA;GO:0005737-IEA;GO:0006275-IEA;GO:0043565-IEA;GO:0005524-IEA	DNA replication initiation-IEA;DNA replication origin binding-IEA;DNA binding-IEA;DNA replication-IEA;nucleotide binding-IEA;cytoplasm-IEA;regulation of DNA replication-IEA;sequence-specific DNA binding-IEA;ATP binding-IEA	Biological Process-IEA;Molecular Function-IEA;Molecular Function-IEA;Biological Process-IEA;Molecular Function-IEA;Cellular Component-IEA;Biological Process-IEA;Molecular Function-IEA;Molecular Function-IEA	K02313	dnaA; chromosomal replication initiator protein	138.574	171.986	5	145.032	0	0	187.372	0	0
Pec_DN3113C0G1I1	1117	2-oxoglutarate oxidoreductase	GO:0008152-IEA;GO:0016491-IEA;GO:0016903-IEA;GO:0003824-IEA;GO:0047553-IEA;GO:0055114-IEA	metabolic process-IEA;oxidoreductase activity-IEA;oxidoreductase activity, acting on the aldehyde or oxo group of donors-IEA;catalytic activity-IEA;2-oxoglutarate synthase activity-IEA;oxidation-reduction process-IEA	Biological Process-IEA;Molecular Function-IEA;Molecular Function-IEA;Molecular Function-IEA;Molecular Function-IEA;Biological Process-IEA	K00174	korA, oorA, oforA; 2-oxoglutarate/2-oxoacid ferredoxin oxidoreductase subunit alpha [EC	916.468	171.634	33	931.35	0	0	976.883	0	0
Pec_DN123902C0G1I1	533	glucose-6-phosphate 1-dehydrogenase	GO:0006098-IEA;GO:0016491-IEA;GO:0050661-IEA;GO:0055114-IEA;GO:0004345-IEA;GO:0005975-IEA;GO:0006006-IEA	pentose-phosphate shunt-IEA;oxidoreductase activity-IEA;NADP binding-IEA;oxidation-reduction process-IEA;glucose-6-phosphate dehydrogenase activity-IEA;carbohydrate metabolic process-IEA;glucose metabolic process-IEA	Biological Process-IEA;Molecular Function-IEA;Molecular Function-IEA;Biological Process-IEA;Molecular Function-IEA;Biological Process-IEA;Biological Process-IEA	K00036	G6PD, zwf; glucose-6-phosphate 1-dehydrogenase [EC	333.714	171.401	12	347.854	0	0	393.32	0	0
Pec_DN98377C0G1I1	1537	RNA polymerase sigma factor	GO:0016987-IEA;GO:0003677-IEA;GO:0003700-IEA;GO:0001123-IEA;GO:0005737-IEA;GO:0006351-IEA;GO:0006352-IEA;GO:0006355-IEA;GO:0006950-IEA;GO:0010468-IEA;GO:0030435-IEA	sigma factor activity-IEA;DNA binding-IEA;transcription factor activity, sequence-specific DNA binding-IEA;transcription initiation from bacterial-type RNA polymerase promoter-IEA;cytoplasm-IEA;transcription, DNA-templated-IEA;DNA-templated transcription, initiation-IEA;regulation of transcription, DNA-templated-IEA;response to stress-IEA;regulation of gene expression-IEA;sporulation resulting in…	Molecular Function-IEA;Molecular Function-IEA;Molecular Function-IEA;Biological Process-IEA;Cellular Component-IEA;Biological Process-IEA;Biological Process-IEA;Biological Process-IEA;Biological Process-IEA;Biological Process-IEA;Biological Process-IEA	K03087	SIG2, rpoS; RNA polymerase nonessential primary-like sigma factor	1336.47	171.194	48	1351.35	0	0	1396.88	0	0
Pec_DN94507C0G1I1	325	phosphopyruvate hydratase	GO:0000287-IEA;GO:0004634-IEA;GO:0005737-IEA;GO:0046872-IEA;GO:0006096-IEA;GO:0016829-IEA;GO:0009986-IEA;GO:0005576-IEA;GO:0000015-IEA	magnesium ion binding-IEA;phosphopyruvate hydratase activity-IEA;cytoplasm-IEA;metal ion binding-IEA;glycolytic process-IEA;lyase activity-IEA;cell surface-IEA;extracellular region-IEA;phosphopyruvate hydratase complex-IEA	Molecular Function-IEA;Molecular Function-IEA;Cellular Component-IEA;Molecular Function-IEA;Biological Process-IEA;Molecular Function-IEA;Cellular Component-IEA;Cellular Component-IEA;Cellular Component-IEA	K01689	ENO, eno; enolase [EC	139.388	170.982	5	145.947	0	0	188.349	0	0
Pec_DN111611C0G1I1	1456	UDP-N-acetylmuramoyl-L-alanyl-D-glutamate--2,6-diaminopimelate ligase	GO:0000287-IEA;GO:0000166-IEA;GO:0005737-IEA;GO:0051301-IEA;GO:0016881-IEA;GO:0071555-IEA;GO:0016874-IEA;GO:0009252-IEA;GO:0008360-IEA;GO:0009058-IEA;GO:0008765-IEA;GO:0007049-IEA;GO:0005524-IEA	magnesium ion binding-IEA;nucleotide binding-IEA;cytoplasm-IEA;cell division-IEA;acid-amino acid ligase activity-IEA;cell wall organization-IEA;ligase activity-IEA;peptidoglycan biosynthetic process-IEA;regulation of cell shape-IEA;biosynthetic process-IEA;UDP-N-acetylmuramoylalanyl-D-glutamate-2,6-diaminopimelate ligase activity-IEA;cell cycle-IEA;ATP binding-IEA	Molecular Function-IEA;Molecular Function-IEA;Cellular Component-IEA;Biological Process-IEA;Molecular Function-IEA;Biological Process-IEA;Molecular Function-IEA;Biological Process-IEA;Biological Process-IEA;Biological Process-IEA;Molecular Function-IEA;Biological Process-IEA;Molecular Function-IEA	K01928	murE; UDP-N-acetylmuramoyl-L-alanyl-D-glutamate--2,6-diaminopimelate ligase [EC	1255.47	170.849	45	1270.35	0	0	1315.88	0	0
Pec_DN17628C0G1I1	389	quinol dehydrogenase	GO:0005506-IEA;GO:0016020-IEA;GO:0016021-IEA	iron ion binding-IEA;membrane-IEA;integral component of membrane-IEA	Molecular Function-IEA;Cellular Component-IEA;Cellular Component-IEA	K02574	napH; ferredoxin-type protein NapH	195.398	170.759	7	206.016	0	0	250.127	0	0
Pec_DN110861C0G1I1	647	glycogen synthase	GO:0016757-IEA;GO:0005978-IEA;GO:0009011-IEA;GO:0004373-IEA;GO:0016740-IEA;GO:0033201-IEA	transferase activity, transferring glycosyl groups-IEA;glycogen biosynthetic process-IEA;starch synthase activity-IEA;glycogen (starch) synthase activity-IEA;transferase activity-IEA;alpha-1,4-glucan synthase activity-IEA	Molecular Function-IEA;Biological Process-IEA;Molecular Function-IEA;Molecular Function-IEA;Molecular Function-IEA;Molecular Function-IEA	K00703	glgA; starch synthase [EC	446.755	170.709	16	461.538	0	0	507.265	0	0
Pec_DN118203C0G1I1	648	CDP-diacylglycerol--serine O-phosphatidyltransferase	GO:0016020-IEA;GO:0016780-IEA;GO:0016021-IEA;GO:0008654-IEA;GO:0016740-IEA;GO:0003882-IEA	membrane-IEA;phosphotransferase activity, for other substituted phosphate groups-IEA;integral component of membrane-IEA;phospholipid biosynthetic process-IEA;transferase activity-IEA;CDP-diacylglycerol-serine O-phosphatidyltransferase activity-IEA	Cellular Component-IEA;Molecular Function-IEA;Cellular Component-IEA;Biological Process-IEA;Molecular Function-IEA;Molecular Function-IEA	K00998	pssA; CDP-diacylglycerol---serine O-phosphatidyltransferase [EC	447.755	170.328	16	462.538	0	0	508.254	0	0
Pec_DN119108C0G1I1	359	signal transduction histidine kinase	GO:0000166-IEA;GO:0004673-IEA;GO:0016772-IEA;GO:0016310-IEA;GO:0016740-IEA;GO:0018106-IEA;GO:0016301-IEA;GO:0005524-IEA	nucleotide binding-IEA;protein histidine kinase activity-IEA;transferase activity, transferring phosphorus-containing groups-IEA;phosphorylation-IEA;transferase activity-IEA;peptidyl-histidine phosphorylation-IEA;kinase activity-IEA;ATP binding-IEA	Molecular Function-IEA;Molecular Function-IEA;Molecular Function-IEA;Biological Process-IEA;Molecular Function-IEA;Biological Process-IEA;Molecular Function-IEA;Molecular Function-IEA	K00936	E2.7.3.-	168.202	170.03	6	177.396	0	0	220.608	0	0
Pec_DN24590C0G1I1	390	cytochrome c	GO:0016020-IEA;GO:0009055-IEA;GO:0016021-IEA;GO:0020037-IEA	membrane-IEA;electron carrier activity-IEA;integral component of membrane-IEA;heme binding-IEA	Cellular Component-IEA;Molecular Function-IEA;Cellular Component-IEA;Molecular Function-IEA	K02305	norC; nitric oxide reductase subunit C	196.322	169.955	7	206.972	0	0	251.127	0	0
Pec_DN92995C0G1I1	579	molybdenum cofactor biosynthesis	GO:0016740-IEA;GO:0006777-IEA	transferase activity-IEA;Mo-molybdopterin cofactor biosynthetic process-IEA	Molecular Function-IEA;Biological Process-IEA	K03635	MOCS2, moaE; molybdopterin synthase catalytic subunit [EC	379.245	169.461	13.4829	393.603	0	0	439.313	0	0
Pec_DN91343C0G1I1	1129	ABC transporter	GO:0016020-IEA	membrane-IEA	Cellular Component-IEA	K04754	mlaA, vacJ; phospholipid-binding lipoprotein MlaA	928.468	169.415	33	943.35	0	0	988.883	0	0
Pec_DN45681C1G1I1	480	3-isopropylmalate dehydrogenase	GO:0009098-IEA;GO:0000287-IEA;GO:0005737-IEA;GO:0016616-IEA;GO:0016491-IEA;GO:0046872-IEA;GO:0051287-IEA;GO:0055114-IEA;GO:0008652-IEA;GO:0009082-IEA;GO:0003862-IEA	leucine biosynthetic process-IEA;magnesium ion binding-IEA;cytoplasm-IEA;oxidoreductase activity, acting on the CH-OH group of donors, NAD or NADP as acceptor-IEA;oxidoreductase activity-IEA;metal ion binding-IEA;NAD binding-IEA;oxidation-reduction process-IEA;cellular amino acid biosynthetic process-IEA;branched-chain amino acid biosynthetic process-IEA;3-isopropylmalate dehydrogenase activity-I…	Biological Process-IEA;Molecular Function-IEA;Cellular Component-IEA;Molecular Function-IEA;Molecular Function-IEA;Molecular Function-IEA;Molecular Function-IEA;Biological Process-IEA;Biological Process-IEA;Biological Process-IEA;Molecular Function-IEA	K00052	leuB; 3-isopropylmalate dehydrogenase [EC	281.591	169.272	10	295.18	0	0	340.32	0	0
Pec_DN94747C0G1I1	391	CHAD domain containing	-	-	-	-	-	197.249	169.157	7	207.94	0	0	252.125	0	0
Pec_DN10460C0G1I1	391	cobyrinic acid a,c-diamide synthase	-	-	-	K03496	parA, soj; chromosome partitioning protein	197.249	169.157	7	207.94	0	0	252.125	0	0
Pec_DN97155C0G1I1	360	hypothetical protein	-	-	-	-	-	169.095	169.132	6	178.289	0	0	221.478	0	0
Pec_DN91899C0G1I1	360	glycogen phosphorylase	GO:0004645-IEA;GO:0008184-IEA;GO:0016757-IEA;GO:0030170-IEA;GO:0016740-IEA;GO:0005975-IEA	phosphorylase activity-IEA;glycogen phosphorylase activity-IEA;transferase activity, transferring glycosyl groups-IEA;pyridoxal phosphate binding-IEA;transferase activity-IEA;carbohydrate metabolic process-IEA	Molecular Function-IEA;Molecular Function-IEA;Molecular Function-IEA;Molecular Function-IEA;Molecular Function-IEA;Biological Process-IEA	K00688	PYG, glgP; glycogen phosphorylase [EC	169.095	169.132	6	178.289	0	0	221.478	0	0
Pec_DN71222C2G1I1	765	pyruvate ferredoxin oxidoreductase	GO:0008152-IEA;GO:0030976-IEA;GO:0016903-IEA;GO:0003824-IEA;GO:0016491-IEA;GO:0055114-IEA	metabolic process-IEA;thiamine pyrophosphate binding-IEA;oxidoreductase activity, acting on the aldehyde or oxo group of donors-IEA;catalytic activity-IEA;oxidoreductase activity-IEA;oxidation-reduction process-IEA	Biological Process-IEA;Molecular Function-IEA;Molecular Function-IEA;Molecular Function-IEA;Molecular Function-IEA;Biological Process-IEA	K03737	por, nifJ; pyruvate-ferredoxin/flavodoxin oxidoreductase [EC	564.707	168.816	20	579.463	0	0	624.885	0	0
Pec_DN104087C0G1I1	539	phosphoribosylformylglycinamidine synthase	GO:0000166-IEA;GO:0005737-IEA;GO:0006164-IEA;GO:0046872-IEA;GO:0006541-IEA;GO:0006189-IEA;GO:0004642-IEA;GO:0016874-IEA;GO:0005524-IEA	nucleotide binding-IEA;cytoplasm-IEA;purine nucleotide biosynthetic process-IEA;metal ion binding-IEA;glutamine metabolic process-IEA;'de novo' IMP biosynthetic process-IEA;phosphoribosylformylglycinamidine synthase activity-IEA;ligase activity-IEA;ATP binding-IEA	Molecular Function-IEA;Cellular Component-IEA;Biological Process-IEA;Molecular Function-IEA;Biological Process-IEA;Biological Process-IEA;Molecular Function-IEA;Molecular Function-IEA;Molecular Function-IEA	K01952	purL, PFAS; phosphoribosylformylglycinamidine synthase [EC	339.637	168.411	12	353.817	0	0	399.318	0	0
Pec_DN118554C0G1I1	1022	UDP-N-acetylmuramoylalanine--D-glutamate ligase	GO:0009252-IEA;GO:0008360-IEA;GO:0000166-IEA;GO:0005737-IEA;GO:0051301-IEA;GO:0009058-IEA;GO:0008764-IEA;GO:0007049-IEA;GO:0071555-IEA;GO:0016874-IEA;GO:0005524-IEA	peptidoglycan biosynthetic process-IEA;regulation of cell shape-IEA;nucleotide binding-IEA;cytoplasm-IEA;cell division-IEA;biosynthetic process-IEA;UDP-N-acetylmuramoylalanine-D-glutamate ligase activity-IEA;cell cycle-IEA;cell wall organization-IEA;ligase activity-IEA;ATP binding-IEA	Biological Process-IEA;Biological Process-IEA;Molecular Function-IEA;Cellular Component-IEA;Biological Process-IEA;Biological Process-IEA;Molecular Function-IEA;Biological Process-IEA;Biological Process-IEA;Molecular Function-IEA;Molecular Function-IEA	K01925	murD; UDP-N-acetylmuramoylalanine--D-glutamate ligase [EC	821.468	168.273	29	836.35	0	0	881.883	0	0
Pec_DN94788C0G1I1	328	histidinol dehydrogenase	GO:0008152-IEA;GO:0008270-IEA;GO:0051287-IEA;GO:0016491-IEA;GO:0046872-IEA;GO:0055114-IEA;GO:0008652-IEA;GO:0000105-IEA;GO:0004399-IEA	metabolic process-IEA;zinc ion binding-IEA;NAD binding-IEA;oxidoreductase activity-IEA;metal ion binding-IEA;oxidation-reduction process-IEA;cellular amino acid biosynthetic process-IEA;histidine biosynthetic process-IEA;histidinol dehydrogenase activity-IEA	Biological Process-IEA;Molecular Function-IEA;Molecular Function-IEA;Molecular Function-IEA;Molecular Function-IEA;Biological Process-IEA;Biological Process-IEA;Biological Process-IEA;Molecular Function-IEA	K00013	hisD; histidinol dehydrogenase [EC	141.878	167.981	5	148.702	0	0	191.194	0	0
Pec_DN32322C0G1I1	1308	type II secretion system	GO:0016020-IEA;GO:0016021-IEA;GO:0008565-IEA;GO:0015628-IEA;GO:0015627-IEA	membrane-IEA;integral component of membrane-IEA;protein transporter activity-IEA;protein secretion by the type II secretion system-IEA;type II protein secretion system complex-IEA	Cellular Component-IEA;Cellular Component-IEA;Molecular Function-IEA;Biological Process-IEA;Cellular Component-IEA	K02452	gspC; general secretion pathway protein C	1107.47	167.857	39	1122.35	0	0	1167.88	0	0
Pec_DN2204C0G2I1	740	cytochrome c-type biogenesis	GO:0016020-IEA;GO:0016021-IEA;GO:0016829-IEA	membrane-IEA;integral component of membrane-IEA;lyase activity-IEA	Cellular Component-IEA;Cellular Component-IEA;Molecular Function-IEA	K02200	ccmH; cytochrome c-type biogenesis protein CcmH	539.722	167.799	19	554.463	0	0	599.885	0	0
Pec_DN102760C0G1I1	598	cell division	GO:0043093-IEA;GO:0051301-IEA;GO:0016020-IEA;GO:0016021-IEA;GO:0071555-IEA;GO:0015836-IEA;GO:0015648-IEA;GO:0009252-IEA;GO:0008360-IEA;GO:0032153-IEA;GO:0007049-IEA;GO:0006810-IEA;GO:0005887-IEA;GO:0005886-IEA	FtsZ-dependent cytokinesis-IEA;cell division-IEA;membrane-IEA;integral component of membrane-IEA;cell wall organization-IEA;lipid-linked peptidoglycan transport-IEA;lipid-linked peptidoglycan transporter activity-IEA;peptidoglycan biosynthetic process-IEA;regulation of cell shape-IEA;cell division site-IEA;cell cycle-IEA;transport-IEA;integral component of plasma membrane-IEA;plasma membrane-IEA	Biological Process-IEA;Biological Process-IEA;Cellular Component-IEA;Cellular Component-IEA;Biological Process-IEA;Biological Process-IEA;Molecular Function-IEA;Biological Process-IEA;Biological Process-IEA;Cellular Component-IEA;Biological Process-IEA;Biological Process-IEA;Cellular Component-IEA;Cellular Component-IEA	K03588	ftsW, spoVE; cell division protein FtsW	398.081	167.634	14	412.575	0	0	458.313	0	0
Pec_DN114348C0G1I1	362	MULTISPECIES: acyltransferase	GO:0016746-IEA;GO:0016740-IEA	transferase activity, transferring acyl groups-IEA;transferase activity-IEA	Molecular Function-IEA;Molecular Function-IEA	-	-	170.887	167.358	6	180.11	0	0	223.404	0	0
Pec_DN45681C0G1I1	656	3-isopropylmalate dehydrogenase	GO:0009098-IEA;GO:0000287-IEA;GO:0005737-IEA;GO:0016616-IEA;GO:0046872-IEA;GO:0016491-IEA;GO:0051287-IEA;GO:0055114-IEA;GO:0008652-IEA;GO:0009082-IEA;GO:0003862-IEA	leucine biosynthetic process-IEA;magnesium ion binding-IEA;cytoplasm-IEA;oxidoreductase activity, acting on the CH-OH group of donors, NAD or NADP as acceptor-IEA;metal ion binding-IEA;oxidoreductase activity-IEA;NAD binding-IEA;oxidation-reduction process-IEA;cellular amino acid biosynthetic process-IEA;branched-chain amino acid biosynthetic process-IEA;3-isopropylmalate dehydrogenase activity-I…	Biological Process-IEA;Molecular Function-IEA;Cellular Component-IEA;Molecular Function-IEA;Molecular Function-IEA;Molecular Function-IEA;Molecular Function-IEA;Biological Process-IEA;Biological Process-IEA;Biological Process-IEA;Molecular Function-IEA	K00052	leuB; 3-isopropylmalate dehydrogenase [EC	455.755	167.338	16	470.467	0	0	516.251	0	0
Pec_DN8807C0G1I1	713	cell division	GO:0043093-IEA;GO:0051301-IEA;GO:0016020-IEA;GO:0016021-IEA;GO:0032153-IEA;GO:0007049-IEA;GO:0005887-IEA;GO:0005886-IEA	FtsZ-dependent cytokinesis-IEA;cell division-IEA;membrane-IEA;integral component of membrane-IEA;cell division site-IEA;cell cycle-IEA;integral component of plasma membrane-IEA;plasma membrane-IEA	Biological Process-IEA;Biological Process-IEA;Cellular Component-IEA;Cellular Component-IEA;Cellular Component-IEA;Biological Process-IEA;Cellular Component-IEA;Cellular Component-IEA	K03589	ftsQ; cell division protein FtsQ	512.736	167.334	18	527.463	0	0	572.886	0	0
Pec_DN13147C0G1I1	827	Peptidase astacin (modular )	GO:0008270-IEA;GO:0006508-IEA;GO:0008237-IEA;GO:0004222-IEA	zinc ion binding-IEA;proteolysis-IEA;metallopeptidase activity-IEA;metalloendopeptidase activity-IEA	Molecular Function-IEA;Biological Process-IEA;Molecular Function-IEA;Molecular Function-IEA	-	-	626.686	167.332	22	641.455	0	0	686.885	0	0
Pec_DN25378C0G1I1	628	phosphate-specific outer membrane porin	-	-	-	K07221	oprO_P; phosphate-selective porin OprO and OprP	427.838	167.116	15	442.538	0	0	488.313	0	0
Pec_DN101031C0G1I1	329	type VI secretion	-	-	-	K11893	impJ, vasE; type VI secretion system protein ImpJ	142.724	166.985	5	149.601	0	0	192.099	0	0
Pec_DN100996C0G1I1	394	peptidyl-prolyl cis-trans isomerase C	GO:0003755-IEA;GO:0000413-IEA;GO:0016853-IEA	peptidyl-prolyl cis-trans isomerase activity-IEA;protein peptidyl-prolyl isomerization-IEA;isomerase activity-IEA	Molecular Function-IEA;Biological Process-IEA;Molecular Function-IEA	-	-	200.013	166.819	7	210.804	0	0	255.094	0	0
Pec_DN32041C0G1I1	394	prephenate dehydratase	GO:0008152-IEA;GO:0004106-IEA;GO:0005737-IEA;GO:0016829-IEA;GO:0016597-IEA;GO:0004664-IEA;GO:0009094-IEA;GO:0016853-IEA;GO:0046417-IEA	metabolic process-IEA;chorismate mutase activity-IEA;cytoplasm-IEA;lyase activity-IEA;amino acid binding-IEA;prephenate dehydratase activity-IEA;L-phenylalanine biosynthetic process-IEA;isomerase activity-IEA;chorismate metabolic process-IEA	Biological Process-IEA;Molecular Function-IEA;Cellular Component-IEA;Molecular Function-IEA;Molecular Function-IEA;Molecular Function-IEA;Biological Process-IEA;Molecular Function-IEA;Biological Process-IEA	K14170	pheA; chorismate mutase / prephenate dehydratase [EC	200.013	166.819	7	210.804	0	0	255.094	0	0
Pec_DN104066C0G1I1	425	ubiquinone menaquinone biosynthesis methyltransferase	GO:0009234-IEA;GO:0102005-IEA;GO:0016740-IEA;GO:0008168-IEA;GO:0006744-IEA;GO:0009060-IEA;GO:0032259-IEA;GO:0008425-IEA	menaquinone biosynthetic process-IEA;2-octaprenyl-6-methoxy-1,4-benzoquinone methylase activity-IEA;transferase activity-IEA;methyltransferase activity-IEA;ubiquinone biosynthetic process-IEA;aerobic respiration-IEA;methylation-IEA;2-polyprenyl-6-methoxy-1,4-benzoquinone methyltransferase activity-IEA	Biological Process-IEA;Molecular Function-IEA;Molecular Function-IEA;Molecular Function-IEA;Biological Process-IEA;Biological Process-IEA;Biological Process-IEA;Molecular Function-IEA	K03183	ubiE; demethylmenaquinone methyltransferase / 2-methoxy-6-polyprenyl-1,4-benzoquinol methylase [EC	228.958	166.549	8	240.869	0	0	285.557	0	0
Pec_DN95967C0G1I1	363	transporter of family	GO:0055085-IEA;GO:0016020-IEA;GO:0015297-IEA;GO:0016021-IEA;GO:0006855-IEA;GO:0015238-IEA	transmembrane transport-IEA;membrane-IEA;antiporter activity-IEA;integral component of membrane-IEA;drug transmembrane transport-IEA;drug transmembrane transporter activity-IEA	Biological Process-IEA;Cellular Component-IEA;Molecular Function-IEA;Cellular Component-IEA;Biological Process-IEA;Molecular Function-IEA	-	-	171.773	166.495	6	181.051	0	0	224.398	0	0
Pec_DN111614C0G1I1	514	elongation factor 4	GO:0000166-IEA;GO:0005525-IEA;GO:0045727-IEA;GO:0003746-IEA;GO:0003924-IEA;GO:0016020-IEA;GO:0043022-IEA;GO:0006414-IEA;GO:0006412-IEA;GO:0016787-IEA;GO:0005886-IEA	nucleotide binding-IEA;GTP binding-IEA;positive regulation of translation-IEA;translation elongation factor activity-IEA;GTPase activity-IEA;membrane-IEA;ribosome binding-IEA;translational elongation-IEA;translation-IEA;hydrolase activity-IEA;plasma membrane-IEA	Molecular Function-IEA;Molecular Function-IEA;Biological Process-IEA;Molecular Function-IEA;Molecular Function-IEA;Cellular Component-IEA;Molecular Function-IEA;Biological Process-IEA;Biological Process-IEA;Molecular Function-IEA;Cellular Component-IEA	K03596	lepA; GTP-binding protein LepA	315.001	166.451	11	328.989	0	0	374.32	0	0
Pec_DN121199C0G1I1	485	threonine--tRNA ligase	GO:0006418-IEA;GO:0000166-IEA;GO:0005737-IEA;GO:0004812-IEA;GO:0046872-IEA;GO:0004829-IEA;GO:0016874-IEA;GO:0043039-IEA;GO:0006412-IEA;GO:0005524-IEA;GO:0016876-IEA;GO:0006435-IEA	tRNA aminoacylation for protein translation-IEA;nucleotide binding-IEA;cytoplasm-IEA;aminoacyl-tRNA ligase activity-IEA;metal ion binding-IEA;threonine-tRNA ligase activity-IEA;ligase activity-IEA;tRNA aminoacylation-IEA;translation-IEA;ATP binding-IEA;ligase activity, forming aminoacyl-tRNA and related compounds-IEA;threonyl-tRNA aminoacylation-IEA	Biological Process-IEA;Molecular Function-IEA;Cellular Component-IEA;Molecular Function-IEA;Molecular Function-IEA;Molecular Function-IEA;Molecular Function-IEA;Biological Process-IEA;Biological Process-IEA;Molecular Function-IEA;Molecular Function-IEA;Biological Process-IEA	K01868	TARS, thrS; threonyl-tRNA synthetase [EC	286.455	166.399	10	300.174	0	0	345.32	0	0
Pec_DN26727C0G1I1	601	TPR repeat-containing	GO:0042802-IEA	identical protein binding-IEA	Molecular Function-IEA	-	-	401.054	166.391	14	415.573	0	0	461.313	0	0
Pec_DN31676C0G1I1	1347	ATP-dependent Clp protease ATP-binding subunit	GO:0000166-IEA;GO:0008233-IEA;GO:0006508-IEA;GO:0004176-IEA;GO:0005524-IEA;GO:0019538-IEA	nucleotide binding-IEA;peptidase activity-IEA;proteolysis-IEA;ATP-dependent peptidase activity-IEA;ATP binding-IEA;protein metabolic process-IEA	Molecular Function-IEA;Molecular Function-IEA;Biological Process-IEA;Molecular Function-IEA;Molecular Function-IEA;Biological Process-IEA	K03694	clpA; ATP-dependent Clp protease ATP-binding subunit ClpA	1146.47	166.304	40	1161.35	0	0	1206.88	0	0
Pec_DN70097C1G1I1	573	N-(5 -phosphoribosyl)anthranilate isomerase	GO:0008152-IEA;GO:0009073-IEA;GO:0003824-IEA;GO:0000162-IEA;GO:0004640-IEA;GO:0008652-IEA;GO:0006568-IEA;GO:0016853-IEA	metabolic process-IEA;aromatic amino acid family biosynthetic process-IEA;catalytic activity-IEA;tryptophan biosynthetic process-IEA;phosphoribosylanthranilate isomerase activity-IEA;cellular amino acid biosynthetic process-IEA;tryptophan metabolic process-IEA;isomerase activity-IEA	Biological Process-IEA;Biological Process-IEA;Molecular Function-IEA;Biological Process-IEA;Molecular Function-IEA;Biological Process-IEA;Biological Process-IEA;Molecular Function-IEA	K01817	trpF; phosphoribosylanthranilate isomerase [EC	373.412	165.944	13	387.605	0	0	433.313	0	0
Pec_DN92129C0G1I1	861	unknown	-	-	-	-	-	660.686	165.935	23	675.44	0	0	720.885	0	0
Pec_DN63374C1G1I1	804	MULTISPECIES: phospholipase	GO:0003824-IEA	catalytic activity-IEA	Molecular Function-IEA	-	-	603.707	165.805	21	618.455	0	0	663.885	0	0
Pec_DN92065C0G1I1	545	MULTISPECIES: amidophosphoribosyltransferase	GO:0016757-IEA;GO:0000287-IEA;GO:0006164-IEA;GO:0009113-IEA;GO:0046872-IEA;GO:0004044-IEA;GO:0009116-IEA;GO:0006189-IEA;GO:0006541-IEA;GO:0016740-IEA	transferase activity, transferring glycosyl groups-IEA;magnesium ion binding-IEA;purine nucleotide biosynthetic process-IEA;purine nucleobase biosynthetic process-IEA;metal ion binding-IEA;amidophosphoribosyltransferase activity-IEA;nucleoside metabolic process-IEA;'de novo' IMP biosynthetic process-IEA;glutamine metabolic process-IEA;transferase activity-IEA	Molecular Function-IEA;Molecular Function-IEA;Biological Process-IEA;Biological Process-IEA;Molecular Function-IEA;Molecular Function-IEA;Biological Process-IEA;Biological Process-IEA;Biological Process-IEA;Molecular Function-IEA	K00764	purF, PPAT; amidophosphoribosyltransferase [EC	345.524	165.542	12	359.709	0	0	405.313	0	0
Pec_DN123675C0G1I1	574	DNA topoisomerase I	GO:0003677-IEA;GO:0000287-IEA;GO:0046872-IEA;GO:0003916-IEA;GO:0005694-IEA;GO:0003917-IEA;GO:0006265-IEA;GO:0016853-IEA	DNA binding-IEA;magnesium ion binding-IEA;metal ion binding-IEA;DNA topoisomerase activity-IEA;chromosome-IEA;DNA topoisomerase type I activity-IEA;DNA topological change-IEA;isomerase activity-IEA	Molecular Function-IEA;Molecular Function-IEA;Molecular Function-IEA;Molecular Function-IEA;Cellular Component-IEA;Molecular Function-IEA;Biological Process-IEA;Molecular Function-IEA	K03168	topA; DNA topoisomerase I [EC	374.402	165.505	13	388.603	0	0	434.313	0	0
Pec_DN31006C0G1I1	835	two-component system response regulator	GO:0000160-IEA;GO:0016787-IEA;GO:0005622-IEA	phosphorelay signal transduction system-IEA;hydrolase activity-IEA;intracellular-IEA	Biological Process-IEA;Molecular Function-IEA;Cellular Component-IEA	K07814	K07814; putative two-component system response regulator	634.686	165.223	22	649.455	0	0	694.885	0	0
Pec_DN124548C0G1I1	331	glycine--tRNA ligase subunit beta	GO:0006418-IEA;GO:0000166-IEA;GO:0005737-IEA;GO:0004812-IEA;GO:0004814-IEA;GO:0006420-IEA;GO:0016874-IEA;GO:0006426-IEA;GO:0006412-IEA;GO:0004820-IEA;GO:0005524-IEA	tRNA aminoacylation for protein translation-IEA;nucleotide binding-IEA;cytoplasm-IEA;aminoacyl-tRNA ligase activity-IEA;arginine-tRNA ligase activity-IEA;arginyl-tRNA aminoacylation-IEA;ligase activity-IEA;glycyl-tRNA aminoacylation-IEA;translation-IEA;glycine-tRNA ligase activity-IEA;ATP binding-IEA	Biological Process-IEA;Molecular Function-IEA;Cellular Component-IEA;Molecular Function-IEA;Molecular Function-IEA;Biological Process-IEA;Molecular Function-IEA;Biological Process-IEA;Biological Process-IEA;Molecular Function-IEA;Molecular Function-IEA	K01879	glyS; glycyl-tRNA synthetase beta chain [EC	144.428	165.016	5	151.394	0	0	193.727	0	0
Pec_DN116720C0G1I1	397	hypothetical protein	-	-	-	-	-	202.863	164.476	7	213.654	0	0	258.086	0	0
Pec_DN15877C0G1I1	397	glutamate synthase	GO:0008152-IEA;GO:0015930-IEA;GO:0006537-IEA;GO:0016638-IEA;GO:0006807-IEA;GO:0016491-IEA;GO:0003824-IEA;GO:0016040-IEA;GO:0055114-IEA;GO:0004355-IEA	metabolic process-IEA;glutamate synthase activity-IEA;glutamate biosynthetic process-IEA;oxidoreductase activity, acting on the CH-NH2 group of donors-IEA;nitrogen compound metabolic process-IEA;oxidoreductase activity-IEA;catalytic activity-IEA;glutamate synthase (NADH) activity-IEA;oxidation-reduction process-IEA;glutamate synthase (NADPH) activity-IEA	Biological Process-IEA;Molecular Function-IEA;Biological Process-IEA;Molecular Function-IEA;Biological Process-IEA;Molecular Function-IEA;Molecular Function-IEA;Molecular Function-IEA;Biological Process-IEA;Molecular Function-IEA	K00265	gltB; glutamate synthase (NADPH/NADH) large chain [EC	202.863	164.476	7	213.654	0	0	258.086	0	0
Pec_DN126245C0G1I1	838	arsenite oxidase large subunit	GO:0016491-IEA;GO:0046872-IEA;GO:0030151-IEA;GO:0055114-IEA;GO:0050611-IEA	oxidoreductase activity-IEA;metal ion binding-IEA;molybdenum ion binding-IEA;oxidation-reduction process-IEA;arsenate reductase (azurin) activity-IEA	Molecular Function-IEA;Molecular Function-IEA;Molecular Function-IEA;Biological Process-IEA;Molecular Function-IEA	K08356	aoxB; arsenite oxidase large subunit [EC	637.686	164.445	22	652.455	0	0	697.885	0	0
Pec_DN113259C0G1I1	607	Fe-S cluster	GO:0046872-IEA;GO:0016020-IEA;GO:0009055-IEA;GO:0016021-IEA;GO:0055114-IEA;GO:0051539-IEA;GO:0051537-IEA;GO:0051536-IEA	metal ion binding-IEA;membrane-IEA;electron carrier activity-IEA;integral component of membrane-IEA;oxidation-reduction process-IEA;4 iron, 4 sulfur cluster binding-IEA;2 iron, 2 sulfur cluster binding-IEA;iron-sulfur cluster binding-IEA	Molecular Function-IEA;Cellular Component-IEA;Molecular Function-IEA;Cellular Component-IEA;Biological Process-IEA;Molecular Function-IEA;Molecular Function-IEA;Molecular Function-IEA	K03616	rnfB; electron transport complex protein RnfB	406.992	163.964	14	421.573	0	0	467.313	0	0
Pec_DN12376C0G1I1	607	pyrroline-5-carboxylate reductase	GO:0005737-IEA;GO:0004735-IEA;GO:0016491-IEA;GO:0006561-IEA;GO:0055114-IEA;GO:0008652-IEA;GO:0055129-IEA	cytoplasm-IEA;pyrroline-5-carboxylate reductase activity-IEA;oxidoreductase activity-IEA;proline biosynthetic process-IEA;oxidation-reduction process-IEA;cellular amino acid biosynthetic process-IEA;L-proline biosynthetic process-IEA	Cellular Component-IEA;Molecular Function-IEA;Molecular Function-IEA;Biological Process-IEA;Biological Process-IEA;Biological Process-IEA;Biological Process-IEA	K00286	proC; pyrroline-5-carboxylate reductase [EC	406.992	163.964	14	421.573	0	0	467.313	0	0
Pec_DN103019C0G1I1	519	transposase	GO:0003677-IEA;GO:0004803-IEA;GO:0006313-IEA;GO:0003676-IEA	DNA binding-IEA;transposase activity-IEA;transposition, DNA-mediated-IEA;nucleic acid binding-IEA	Molecular Function-IEA;Molecular Function-IEA;Biological Process-IEA;Molecular Function-IEA	-	-	319.974	163.864	11	333.931	0	0	379.32	0	0
Pec_DN52602C0G1I1	519	periplasmic sensor signal transduction histidine kinase	GO:0000155-IEA;GO:0023014-IEA;GO:0007165-IEA;GO:0016020-IEA;GO:0016021-IEA;GO:0000160-IEA;GO:0016310-IEA;GO:0016772-IEA;GO:0016740-IEA;GO:0016301-IEA;GO:0005622-IEA	phosphorelay sensor kinase activity-IEA;signal transduction by protein phosphorylation-IEA;signal transduction-IEA;membrane-IEA;integral component of membrane-IEA;phosphorelay signal transduction system-IEA;phosphorylation-IEA;transferase activity, transferring phosphorus-containing groups-IEA;transferase activity-IEA;kinase activity-IEA;intracellular-IEA	Molecular Function-IEA;Biological Process-IEA;Biological Process-IEA;Cellular Component-IEA;Cellular Component-IEA;Biological Process-IEA;Biological Process-IEA;Molecular Function-IEA;Molecular Function-IEA;Molecular Function-IEA;Cellular Component-IEA	K00936	E2.7.3.-	319.974	163.864	11	333.931	0	0	379.32	0	0
Pec_DN13112C0G1I1	398	methionyl-tRNA synthetase	GO:0006418-IEA;GO:0000166-IEA;GO:0003723-IEA;GO:0005737-IEA;GO:0004812-IEA;GO:0046872-IEA;GO:0004825-IEA;GO:0006431-IEA;GO:0000049-IEA;GO:0016874-IEA;GO:0005524-IEA;GO:0006412-IEA	tRNA aminoacylation for protein translation-IEA;nucleotide binding-IEA;RNA binding-IEA;cytoplasm-IEA;aminoacyl-tRNA ligase activity-IEA;metal ion binding-IEA;methionine-tRNA ligase activity-IEA;methionyl-tRNA aminoacylation-IEA;tRNA binding-IEA;ligase activity-IEA;ATP binding-IEA;translation-IEA	Biological Process-IEA;Molecular Function-IEA;Molecular Function-IEA;Cellular Component-IEA;Molecular Function-IEA;Molecular Function-IEA;Molecular Function-IEA;Biological Process-IEA;Molecular Function-IEA;Molecular Function-IEA;Molecular Function-IEA;Biological Process-IEA	K01874	MARS, metG; methionyl-tRNA synthetase [EC	203.821	163.702	7	214.607	0	0	259.079	0	0
Pec_DN122237C0G1I1	367	cupin 4 family	GO:0005840-IEA	ribosome-IEA	Cellular Component-IEA	-	-	175.383	163.069	6	184.83	0	0	228.391	0	0
Pec_DN106383C0G1I1	367	radical SAM	GO:0003824-IEA;GO:0046872-IEA;GO:0016829-IEA;GO:0051536-IEA	catalytic activity-IEA;metal ion binding-IEA;lyase activity-IEA;iron-sulfur cluster binding-IEA	Molecular Function-IEA;Molecular Function-IEA;Molecular Function-IEA;Molecular Function-IEA	K04069	pflA, pflC, pflE; pyruvate formate lyase activating enzyme [EC	175.383	163.069	6	184.83	0	0	228.391	0	0
Pec_DN26136C1G1I1	367	aldehyde dehydrogenase	GO:0008152-IEA;GO:0016491-IEA;GO:0055114-IEA;GO:0016620-IEA	metabolic process-IEA;oxidoreductase activity-IEA;oxidation-reduction process-IEA;oxidoreductase activity, acting on the aldehyde or oxo group of donors, NAD or NADP as acceptor-IEA	Biological Process-IEA;Molecular Function-IEA;Biological Process-IEA;Molecular Function-IEA	K00155	0	175.383	163.069	6	184.83	0	0	228.391	0	0
Pec_DN94610C0G1I1	368	peptidylprolyl isomerase	GO:0003755-IEA;GO:0000413-IEA;GO:0016853-IEA;GO:0006457-IEA	peptidyl-prolyl cis-trans isomerase activity-IEA;protein peptidyl-prolyl isomerization-IEA;isomerase activity-IEA;protein folding-IEA	Molecular Function-IEA;Biological Process-IEA;Molecular Function-IEA;Biological Process-IEA	K03774	slpA; FKBP-type peptidyl-prolyl cis-trans isomerase SlpA [EC	176.304	162.217	6	185.785	0	0	229.389	0	0
Pec_DN61745C0G1I1	671	peptidyl-prolyl cis-trans isomerase D	GO:0003755-IEA;GO:0016020-IEA;GO:0016021-IEA;GO:0000413-IEA;GO:0016853-IEA	peptidyl-prolyl cis-trans isomerase activity-IEA;membrane-IEA;integral component of membrane-IEA;protein peptidyl-prolyl isomerization-IEA;isomerase activity-IEA	Molecular Function-IEA;Cellular Component-IEA;Cellular Component-IEA;Biological Process-IEA;Molecular Function-IEA	K03770	ppiD; peptidyl-prolyl cis-trans isomerase D [EC	470.75	162.008	16	485.467	0	0	530.922	0	0
Pec_DN12638C0G1I1	789	hypothetical protein	-	-	-	-	-	588.707	161.933	20	603.463	0	0	648.885	0	0
Pec_DN106669C0G1I1	614	Sporulation related domain	GO:0042834-IEA	peptidoglycan binding-IEA	Molecular Function-IEA	-	-	413.974	161.198	14	428.573	0	0	474.313	0	0
Pec_DN26136C0G1I1	1088	aldehyde dehydrogenase	GO:0008152-IEA;GO:0016491-IEA;GO:0055114-IEA;GO:0016620-IEA	metabolic process-IEA;oxidoreductase activity-IEA;oxidation-reduction process-IEA;oxidoreductase activity, acting on the aldehyde or oxo group of donors, NAD or NADP as acceptor-IEA	Biological Process-IEA;Molecular Function-IEA;Biological Process-IEA;Molecular Function-IEA	K00155	0	887.468	161.129	30	902.35	0	0	947.883	0	0
Pec_DN102203C0G1I1	495	transposase IS4 family	GO:0016020-IEA;GO:0016021-IEA	membrane-IEA;integral component of membrane-IEA	Cellular Component-IEA;Cellular Component-IEA	-	-	296.198	160.925	10	310.127	0	0	355.32	0	0
Pec_DN20217C0G1I1	675	3-deoxy-manno-octulosonate cytidylyltransferase	GO:0008690-IEA;GO:0016779-IEA;GO:0005737-IEA;GO:0019294-IEA;GO:0033468-IEA;GO:0009103-IEA;GO:0016740-IEA	3-deoxy-manno-octulosonate cytidylyltransferase activity-IEA;nucleotidyltransferase activity-IEA;cytoplasm-IEA;keto-3-deoxy-D-manno-octulosonic acid biosynthetic process-IEA;CMP-keto-3-deoxy-D-manno-octulosonic acid biosynthetic process-IEA;lipopolysaccharide biosynthetic process-IEA;transferase activity-IEA	Molecular Function-IEA;Molecular Function-IEA;Cellular Component-IEA;Biological Process-IEA;Biological Process-IEA;Biological Process-IEA;Molecular Function-IEA	K00979	kdsB; 3-deoxy-manno-octulosonate cytidylyltransferase (CMP-KDO synthetase) [EC	474.75	160.643	16	489.467	0	0	534.922	0	0
Pec_DN124144C0G1I1	336	acriflavin resistance	GO:0016020-IEA;GO:0016021-IEA;GO:0006810-IEA;GO:0005215-IEA	membrane-IEA;integral component of membrane-IEA;transport-IEA;transporter activity-IEA	Cellular Component-IEA;Cellular Component-IEA;Biological Process-IEA;Molecular Function-IEA	-	-	148.595	160.388	5	155.938	0	0	198.46	0	0
Pec_DN95677C0G1I1	336	UDP-glucose 6-dehydrogenase	GO:0016616-IEA;GO:0051287-IEA;GO:0016491-IEA;GO:0003979-IEA;GO:0000271-IEA;GO:0055114-IEA	oxidoreductase activity, acting on the CH-OH group of donors, NAD or NADP as acceptor-IEA;NAD binding-IEA;oxidoreductase activity-IEA;UDP-glucose 6-dehydrogenase activity-IEA;polysaccharide biosynthetic process-IEA;oxidation-reduction process-IEA	Molecular Function-IEA;Molecular Function-IEA;Molecular Function-IEA;Molecular Function-IEA;Biological Process-IEA;Biological Process-IEA	K00012	UGDH, ugd; UDPglucose 6-dehydrogenase [EC	148.595	160.388	5	155.938	0	0	198.46	0	0
Pec_DN28999C0G1I1	371	MULTISPECIES: oxidoreductase	GO:0030170-IEA;GO:0030151-IEA;GO:0003824-IEA	pyridoxal phosphate binding-IEA;molybdenum ion binding-IEA;catalytic activity-IEA	Molecular Function-IEA;Molecular Function-IEA;Molecular Function-IEA	K07140	K07140; uncharacterized protein	179.062	159.718	6	188.635	0	0	232.377	0	0
Pec_DN126328C0G1I1	618	copper-exporting ATPase	GO:0004008-IEA;GO:0000166-IEA;GO:0006812-IEA;GO:0046872-IEA;GO:0070574-IEA;GO:0005507-IEA;GO:0016020-IEA;GO:0098655-IEA;GO:0016021-IEA;GO:0030001-IEA;GO:0016463-IEA;GO:0071577-IEA;GO:0016787-IEA;GO:0060003-IEA;GO:0019829-IEA;GO:0008551-IEA;GO:0005524-IEA;GO:0005886-IEA	copper-exporting ATPase activity-IEA;nucleotide binding-IEA;cation transport-IEA;metal ion binding-IEA;cadmium ion transmembrane transport-IEA;copper ion binding-IEA;membrane-IEA;cation transmembrane transport-IEA;integral component of membrane-IEA;metal ion transport-IEA;zinc-exporting ATPase activity-IEA;zinc II ion transmembrane transport-IEA;hydrolase activity-IEA;copper ion export-IEA;cation…	Molecular Function-IEA;Molecular Function-IEA;Biological Process-IEA;Molecular Function-IEA;Biological Process-IEA;Molecular Function-IEA;Cellular Component-IEA;Biological Process-IEA;Cellular Component-IEA;Biological Process-IEA;Molecular Function-IEA;Biological Process-IEA;Molecular Function-IEA;Biological Process-IEA;Molecular Function-IEA;Molecular Function-IEA;Molecular Function-IEA;Cellular…	K01533	copB; Cu2+-exporting ATPase [EC	417.927	159.674	14	432.555	0	0	478.313	0	0
Pec_DN103658C0G1I1	337	DNase family	GO:0016888-IEA;GO:0004536-IEA;GO:0016787-IEA;GO:0016788-IEA;GO:0006259-IEA	endodeoxyribonuclease activity, producing 5'-phosphomonoesters-IEA;deoxyribonuclease activity-IEA;hydrolase activity-IEA;hydrolase activity, acting on ester bonds-IEA;DNA metabolic process-IEA	Molecular Function-IEA;Molecular Function-IEA;Molecular Function-IEA;Molecular Function-IEA;Biological Process-IEA	K03424	tatD; TatD DNase family protein [EC	149.423	159.499	5	156.845	0	0	199.438	0	0
Pec_DN90821C0G1I1	337	3-deoxy-8-phosphooctulonate synthase	GO:0008152-IEA;GO:0005737-IEA;GO:0019294-IEA;GO:0003824-IEA;GO:0009058-IEA;GO:0008676-IEA;GO:0016740-IEA;GO:0009103-IEA	metabolic process-IEA;cytoplasm-IEA;keto-3-deoxy-D-manno-octulosonic acid biosynthetic process-IEA;catalytic activity-IEA;biosynthetic process-IEA;3-deoxy-8-phosphooctulonate synthase activity-IEA;transferase activity-IEA;lipopolysaccharide biosynthetic process-IEA	Biological Process-IEA;Cellular Component-IEA;Biological Process-IEA;Molecular Function-IEA;Biological Process-IEA;Molecular Function-IEA;Molecular Function-IEA;Biological Process-IEA	K01627	kdsA; 2-dehydro-3-deoxyphosphooctonate aldolase (KDO 8-P synthase) [EC	149.423	159.499	5	156.845	0	0	199.438	0	0
Pec_DN112300C0G1I1	436	ATPase AAA	GO:0005524-IEA;GO:0016887-IEA	ATP binding-IEA;ATPase activity-IEA	Molecular Function-IEA;Molecular Function-IEA	K04748	norQ; nitric oxide reductase NorQ protein	239.467	159.239	8	251.706	0	0	296.388	0	0
Pec_DN129371C0G1I1	301	3-deoxy-D-manno-octulosonic-acid transferase	GO:0016757-IEA;GO:0016020-IEA;GO:0016021-IEA;GO:0016740-IEA	transferase activity, transferring glycosyl groups-IEA;membrane-IEA;integral component of membrane-IEA;transferase activity-IEA	Molecular Function-IEA;Cellular Component-IEA;Cellular Component-IEA;Molecular Function-IEA	K02527	kdtA, waaA; 3-deoxy-D-manno-octulosonic-acid transferase [EC	119.88	159.045	4	124.348	0	0	165.482	0	0
Pec_DN22560C0G1I1	770	hypothetical protein	-	-	-	-	-	569.707	158.967	19	584.463	0	0	629.885	0	0
Pec_DN122236C0G1I1	338	diguanylate cyclase	GO:0016020-IEA;GO:0016021-IEA	membrane-IEA;integral component of membrane-IEA	Cellular Component-IEA;Cellular Component-IEA	K14051	gmr; cyclic di-GMP phosphodiesterase Gmr [EC	150.264	158.606	5	157.76	0	0	200.425	0	0
Pec_DN47168C0G1I1	1043	2-amino-4-hydroxy-6-hydroxymethyldihydropteridine pyrophosphokinase	GO:0003848-IEA;GO:0009396-IEA;GO:0016310-IEA;GO:0016740-IEA;GO:0016301-IEA	2-amino-4-hydroxy-6-hydroxymethyldihydropteridine diphosphokinase activity-IEA;folic acid-containing compound biosynthetic process-IEA;phosphorylation-IEA;transferase activity-IEA;kinase activity-IEA	Molecular Function-IEA;Biological Process-IEA;Biological Process-IEA;Molecular Function-IEA;Molecular Function-IEA	K00950	folK; 2-amino-4-hydroxy-6-hydroxymethyldihydropteridine diphosphokinase [EC	842.468	158.42	28	857.35	0	0	902.883	0	0
Pec_DN98115C0G1I1	469	histidine kinase	-	-	-	K02488	pleD; two-component system, cell cycle response regulator [EC	270.98	158.311	9	284.247	0	0	329.324	0	0
Pec_DN129498C0G1I1	373	transposase	GO:0003677-IEA;GO:0004803-IEA;GO:0006313-IEA	DNA binding-IEA;transposase activity-IEA;transposition, DNA-mediated-IEA	Molecular Function-IEA;Molecular Function-IEA;Biological Process-IEA	K07491	K07491; putative transposase	180.893	158.101	6	190.558	0	0	234.282	0	0
Pec_DN92242C0G1I1	373	exopolysaccharide biosynthesis polyprenyl glycosylphosphotransferase	GO:0016020-IEA;GO:0016021-IEA;GO:0016740-IEA;GO:0047360-IEA	membrane-IEA;integral component of membrane-IEA;transferase activity-IEA;undecaprenyl-phosphate galactose phosphotransferase activity-IEA	Cellular Component-IEA;Cellular Component-IEA;Molecular Function-IEA;Molecular Function-IEA	K00996	rfbP; undecaprenyl-phosphate galactose phosphotransferase [EC	180.893	158.101	6	190.558	0	0	234.282	0	0
Pec_DN109239C0G1I1	406	aconitate hydratase B	GO:0008152-IEA;GO:0046872-IEA;GO:0047456-IEA;GO:0006099-IEA;GO:0005829-IEA;GO:0016829-IEA;GO:0051539-IEA;GO:0003994-IEA;GO:0051536-IEA	metabolic process-IEA;metal ion binding-IEA;2-methylisocitrate dehydratase activity-IEA;tricarboxylic acid cycle-IEA;cytosol-IEA;lyase activity-IEA;4 iron, 4 sulfur cluster binding-IEA;aconitate hydratase activity-IEA;iron-sulfur cluster binding-IEA	Biological Process-IEA;Molecular Function-IEA;Molecular Function-IEA;Biological Process-IEA;Cellular Component-IEA;Molecular Function-IEA;Molecular Function-IEA;Molecular Function-IEA;Molecular Function-IEA	K01682	acnB; aconitate hydratase 2 / 2-methylisocitrate dehydratase [EC	211.32	157.893	7	222.413	0	0	267.044	0	0
Pec_DN94286C0G1I1	339	AI-2E family transporter	GO:0016020-IEA;GO:0016021-IEA	membrane-IEA;integral component of membrane-IEA	Cellular Component-IEA;Cellular Component-IEA	K03548	perM; putative permease	151.118	157.71	5	158.686	0	0	201.395	0	0
Pec_DN42225C0G1I1	2108	cytochrome c	GO:0016020-IEA;GO:0016021-IEA	membrane-IEA;integral component of membrane-IEA	Cellular Component-IEA;Cellular Component-IEA	-	-	1907.47	157.431	63	1922.35	0	0	1967.88	0	0
Pec_DN127137C0G1I1	374	peptidase M48	GO:0008270-IEA;GO:0046872-IEA;GO:0008233-IEA;GO:0006508-IEA;GO:0061077-IEA;GO:0016020-IEA;GO:0008237-IEA;GO:0004222-IEA;GO:0042597-IEA;GO:0016787-IEA	zinc ion binding-IEA;metal ion binding-IEA;peptidase activity-IEA;proteolysis-IEA;chaperone-mediated protein folding-IEA;membrane-IEA;metallopeptidase activity-IEA;metalloendopeptidase activity-IEA;periplasmic space-IEA;hydrolase activity-IEA	Molecular Function-IEA;Molecular Function-IEA;Molecular Function-IEA;Biological Process-IEA;Biological Process-IEA;Cellular Component-IEA;Molecular Function-IEA;Molecular Function-IEA;Cellular Component-IEA;Molecular Function-IEA	K01417	MEP; extracellular elastinolytic metalloproteinase [EC	181.788	157.322	6	191.515	0	0	235.237	0	0
Pec_DN112466C0G1I1	595	glycerol-3-phosphate dehydrogenase	GO:0005737-IEA;GO:0046168-IEA;GO:0051287-IEA;GO:0016491-IEA;GO:0006629-IEA;GO:0046167-IEA;GO:0036439-IEA;GO:0055114-IEA;GO:0006072-IEA;GO:0016616-IEA;GO:0009331-IEA;GO:0008654-IEA;GO:0006650-IEA;GO:0047952-IEA;GO:0004367-IEA;GO:0005975-IEA	cytoplasm-IEA;glycerol-3-phosphate catabolic process-IEA;NAD binding-IEA;oxidoreductase activity-IEA;lipid metabolic process-IEA;glycerol-3-phosphate biosynthetic process-IEA;glycerol-3-phosphate dehydrogenase [NADP+] activity-IEA;oxidation-reduction process-IEA;glycerol-3-phosphate metabolic process-IEA;oxidoreductase activity, acting on the CH-OH group of donors, NAD or NADP as acceptor-IEA;gly…	Cellular Component-IEA;Biological Process-IEA;Molecular Function-IEA;Molecular Function-IEA;Biological Process-IEA;Biological Process-IEA;Molecular Function-IEA;Biological Process-IEA;Biological Process-IEA;Molecular Function-IEA;Cellular Component-IEA;Biological Process-IEA;Biological Process-IEA;Molecular Function-IEA;Molecular Function-IEA;Biological Process-IEA	K00057	gpsA; glycerol-3-phosphate dehydrogenase (NAD(P)+) [EC	395.104	156.833	13	409.596	0	0	455.313	0	0
Pec_DN102897C0G1I1	503	phosphoenolpyruvate-- phosphotransferase	GO:0005737-IEA;GO:0003824-IEA;GO:0046872-IEA;GO:0008643-IEA;GO:0016772-IEA;GO:0009401-IEA;GO:0016310-IEA;GO:0016740-IEA;GO:0016301-IEA;GO:0006810-IEA;GO:0008965-IEA	cytoplasm-IEA;catalytic activity-IEA;metal ion binding-IEA;carbohydrate transport-IEA;transferase activity, transferring phosphorus-containing groups-IEA;phosphoenolpyruvate-dependent sugar phosphotransferase system-IEA;phosphorylation-IEA;transferase activity-IEA;kinase activity-IEA;transport-IEA;phosphoenolpyruvate-protein phosphotransferase activity-IEA	Cellular Component-IEA;Molecular Function-IEA;Molecular Function-IEA;Biological Process-IEA;Molecular Function-IEA;Biological Process-IEA;Biological Process-IEA;Molecular Function-IEA;Molecular Function-IEA;Biological Process-IEA;Molecular Function-IEA	K08483	PTS-EI.PTSI, ptsI; phosphotransferase system, enzyme I, PtsI [EC	304.103	156.742	10	318.016	0	0	363.32	0	0
Pec_DN7448C0G1I1	503	tRNA-2-methylthio-N(6)-dimethylallyladenosine synthase	GO:0005737-IEA;GO:0005506-IEA;GO:0046872-IEA;GO:0003824-IEA;GO:0008033-IEA;GO:0009451-IEA;GO:0006400-IEA;GO:0043412-IEA;GO:0051539-IEA;GO:0016740-IEA;GO:0051536-IEA	cytoplasm-IEA;iron ion binding-IEA;metal ion binding-IEA;catalytic activity-IEA;tRNA processing-IEA;RNA modification-IEA;tRNA modification-IEA;macromolecule modification-IEA;4 iron, 4 sulfur cluster binding-IEA;transferase activity-IEA;iron-sulfur cluster binding-IEA	Cellular Component-IEA;Molecular Function-IEA;Molecular Function-IEA;Molecular Function-IEA;Biological Process-IEA;Biological Process-IEA;Biological Process-IEA;Biological Process-IEA;Molecular Function-IEA;Molecular Function-IEA;Molecular Function-IEA	K06168	miaB; tRNA-2-methylthio-N6-dimethylallyladenosine synthase [EC	304.103	156.742	10	318.016	0	0	363.32	0	0
Pec_DN96541C0G1I1	408	sigma factor regulation	GO:0003824-IEA;GO:0016787-IEA	catalytic activity-IEA;hydrolase activity-IEA	Molecular Function-IEA;Molecular Function-IEA	-	-	213.184	156.513	7	224.368	0	0	269.039	0	0
Pec_DN114874C0G1I1	408	hypothetical protein	-	-	-	-	-	213.184	156.513	7	224.368	0	0	269.039	0	0
Pec_DN106257C0G1I1	504	serine acetyltransferase	GO:0016746-IEA;GO:0016740-IEA	transferase activity, transferring acyl groups-IEA;transferase activity-IEA	Molecular Function-IEA;Molecular Function-IEA	K13018	wbpD, wlbB; UDP-2-acetamido-3-amino-2,3-dideoxy-glucuronate N-acetyltransferase [EC	305.089	156.235	10	319.016	0	0	364.32	0	0
Pec_DN28510C0G1I1	628	tryptophan--tRNA ligase	GO:0006418-IEA;GO:0000166-IEA;GO:0005737-IEA;GO:0004812-IEA;GO:0006436-IEA;GO:0016874-IEA;GO:0005524-IEA;GO:0006412-IEA;GO:0004830-IEA	tRNA aminoacylation for protein translation-IEA;nucleotide binding-IEA;cytoplasm-IEA;aminoacyl-tRNA ligase activity-IEA;tryptophanyl-tRNA aminoacylation-IEA;ligase activity-IEA;ATP binding-IEA;translation-IEA;tryptophan-tRNA ligase activity-IEA	Biological Process-IEA;Molecular Function-IEA;Cellular Component-IEA;Molecular Function-IEA;Biological Process-IEA;Molecular Function-IEA;Molecular Function-IEA;Biological Process-IEA;Molecular Function-IEA	K01867	WARS, trpS; tryptophanyl-tRNA synthetase [EC	427.838	155.975	14	442.538	0	0	488.313	0	0
Pec_DN102699C0G1I1	598	GAF sensor	GO:0000166-IEA;GO:0016020-IEA;GO:0016021-IEA;GO:0005524-IEA	nucleotide binding-IEA;membrane-IEA;integral component of membrane-IEA;ATP binding-IEA	Molecular Function-IEA;Cellular Component-IEA;Cellular Component-IEA;Molecular Function-IEA	-	-	398.081	155.66	13	412.575	0	0	458.313	0	0
Pec_DN6805C0G1I1	997	#NAME?	GO:0004719-IEA;GO:0008168-IEA;GO:0006464-IEA;GO:0016740-IEA;GO:0032259-IEA;GO:0006479-IEA	protein-L-isoaspartate (D-aspartate) O-methyltransferase activity-IEA;methyltransferase activity-IEA;cellular protein modification process-IEA;transferase activity-IEA;methylation-IEA;protein methylation-IEA	Molecular Function-IEA;Molecular Function-IEA;Biological Process-IEA;Molecular Function-IEA;Biological Process-IEA;Biological Process-IEA	K00573	E2.1.1.77, pcm; protein-L-isoaspartate(D-aspartate) O-methyltransferase [EC	796.605	155.574	26	811.393	0	0	856.885	0	0
Pec_DN34503C0G1I1	506	response regulator receiver modulated diguanylate cyclase phosphodiesterase	GO:0000160-IEA;GO:0006355-IEA;GO:0004871-IEA;GO:0005622-IEA	phosphorelay signal transduction system-IEA;regulation of transcription, DNA-templated-IEA;signal transducer activity-IEA;intracellular-IEA	Biological Process-IEA;Biological Process-IEA;Molecular Function-IEA;Cellular Component-IEA	K13593	tipF; cyclic-di-GMP phosphodiesterase, flagellum assembly factor TipF	307.069	155.228	10	321.016	0	0	366.32	0	0
Pec_DN28285C0G1I1	342	short-chain dehydrogenase	GO:0016491-IEA;GO:0055114-IEA	oxidoreductase activity-IEA;oxidation-reduction process-IEA	Molecular Function-IEA;Biological Process-IEA	K00059	fabG; 3-oxoacyl-[acyl-carrier protein] reductase [EC	153.677	155.084	5	161.45	0	0	204.119	0	0
Pec_DN92819C0G1I1	305	cytochrome c550	GO:0008152-IEA;GO:0003824-IEA;GO:0008483-IEA;GO:0047810-IEA;GO:0016740-IEA	metabolic process-IEA;catalytic activity-IEA;transaminase activity-IEA;D-alanine:2-oxoglutarate aminotransferase activity-IEA;transferase activity-IEA	Biological Process-IEA;Molecular Function-IEA;Molecular Function-IEA;Molecular Function-IEA;Molecular Function-IEA	K00824	dat; D-alanine transaminase [EC	122.958	155.063	4	127.923	0	0	169.222	0	0
Pec_DN103479C0G1I1	377	general secretion pathway E	GO:0015628-IEA;GO:0008565-IEA;GO:0015627-IEA;GO:0006810-IEA;GO:0005524-IEA	protein secretion by the type II secretion system-IEA;protein transporter activity-IEA;type II protein secretion system complex-IEA;transport-IEA;ATP binding-IEA	Biological Process-IEA;Molecular Function-IEA;Cellular Component-IEA;Biological Process-IEA;Molecular Function-IEA	K02454	gspE; general secretion pathway protein E	184.527	154.988	6	194.422	0	0	238.209	0	0
Pec_DN103811C0G1I1	631	CHAD domain-containing	-	-	-	-	-	430.831	154.891	14	445.538	0	0	491.313	0	0
Pec_DN21074C0G1I1	476	MULTISPECIES: peptidase C69	GO:0006508-IEA;GO:0008237-IEA	proteolysis-IEA;metallopeptidase activity-IEA	Biological Process-IEA;Molecular Function-IEA	K03592	pmbA; PmbA protein	277.746	154.454	9	291.199	0	0	336.32	0	0
Pec_DN113786C0G1I1	570	sodium:dicarboxylate symporter	GO:0055085-IEA;GO:0016020-IEA;GO:0016021-IEA;GO:0015293-IEA	transmembrane transport-IEA;membrane-IEA;integral component of membrane-IEA;symporter activity-IEA	Biological Process-IEA;Cellular Component-IEA;Cellular Component-IEA;Molecular Function-IEA	K03309	TC.DAACS; dicarboxylate/amino acid	370.415	154.418	12	384.64	0	0	430.313	0	0
Pec_DN102411C0G1I1	633	cytochrome c-type biogenesis	GO:0015886-IEA;GO:0015232-IEA;GO:0016020-IEA;GO:0016021-IEA;GO:0020037-IEA;GO:0017004-IEA	heme transport-IEA;heme transporter activity-IEA;membrane-IEA;integral component of membrane-IEA;heme binding-IEA;cytochrome complex assembly-IEA	Biological Process-IEA;Molecular Function-IEA;Cellular Component-IEA;Cellular Component-IEA;Molecular Function-IEA;Biological Process-IEA	K02198	ccmF; cytochrome c-type biogenesis protein CcmF	432.83	154.176	14	447.538	0	0	493.313	0	0
Pec_DN45045C0G1I1	306	lytic transglycosylase F	GO:0016998-IEA;GO:0016837-IEA;GO:0016020-IEA;GO:0016829-IEA;GO:0016021-IEA;GO:0000270-IEA;GO:0071555-IEA;GO:0009279-IEA;GO:0008933-IEA	cell wall macromolecule catabolic process-IEA;carbon-oxygen lyase activity, acting on polysaccharides-IEA;membrane-IEA;lyase activity-IEA;integral component of membrane-IEA;peptidoglycan metabolic process-IEA;cell wall organization-IEA;cell outer membrane-IEA;lytic transglycosylase activity-IEA	Biological Process-IEA;Molecular Function-IEA;Cellular Component-IEA;Molecular Function-IEA;Cellular Component-IEA;Biological Process-IEA;Biological Process-IEA;Cellular Component-IEA;Molecular Function-IEA	-	-	123.795	154.014	4	128.819	0	0	170.131	0	0
Pec_DN128864C0G1I1	379	hypothetical protein	-	-	-	-	-	186.41	153.422	6	196.387	0	0	240.158	0	0
Pec_DN124017C0G1I1	604	translation initiation factor 2	GO:0016020-IEA;GO:0016021-IEA	membrane-IEA;integral component of membrane-IEA	Cellular Component-IEA;Cellular Component-IEA	-	-	404.007	153.377	13	418.573	0	0	464.313	0	0
Pec_DN103185C0G1I1	698	phosphoribosylformylglycinamidine synthase	GO:0000166-IEA;GO:0005737-IEA;GO:0006164-IEA;GO:0046872-IEA;GO:0006541-IEA;GO:0006189-IEA;GO:0004642-IEA;GO:0016874-IEA;GO:0005524-IEA	nucleotide binding-IEA;cytoplasm-IEA;purine nucleotide biosynthetic process-IEA;metal ion binding-IEA;glutamine metabolic process-IEA;'de novo' IMP biosynthetic process-IEA;phosphoribosylformylglycinamidine synthase activity-IEA;ligase activity-IEA;ATP binding-IEA	Molecular Function-IEA;Cellular Component-IEA;Biological Process-IEA;Molecular Function-IEA;Biological Process-IEA;Biological Process-IEA;Molecular Function-IEA;Molecular Function-IEA;Molecular Function-IEA	K01952	purL, PFAS; phosphoribosylformylglycinamidine synthase [EC	497.748	153.22	16	512.463	0	0	557.886	0	0
Pec_DN122131C0G1I1	446	MULTISPECIES: hypothetical protein	-	-	-	-	-	249.081	153.093	8	261.547	0	0	306.388	0	0
Pec_DN112870C0G1I1	699	#NAME?	GO:0030091-IEA;GO:0005737-IEA;GO:0004719-IEA;GO:0008168-IEA;GO:0016740-IEA;GO:0006464-IEA;GO:0032259-IEA;GO:0006479-IEA	protein repair-IEA;cytoplasm-IEA;protein-L-isoaspartate (D-aspartate) O-methyltransferase activity-IEA;methyltransferase activity-IEA;transferase activity-IEA;cellular protein modification process-IEA;methylation-IEA;protein methylation-IEA	Biological Process-IEA;Cellular Component-IEA;Molecular Function-IEA;Molecular Function-IEA;Molecular Function-IEA;Biological Process-IEA;Biological Process-IEA;Biological Process-IEA	K00573	E2.1.1.77, pcm; protein-L-isoaspartate(D-aspartate) O-methyltransferase [EC	498.748	152.913	16	513.463	0	0	558.886	0	0
Pec_DN120164C0G1I1	479	SAM-dependent methyltransferase	GO:0005737-IEA;GO:0003723-IEA;GO:0006364-IEA;GO:0016740-IEA;GO:0008168-IEA;GO:0032259-IEA	cytoplasm-IEA;RNA binding-IEA;rRNA processing-IEA;transferase activity-IEA;methyltransferase activity-IEA;methylation-IEA	Cellular Component-IEA;Molecular Function-IEA;Biological Process-IEA;Molecular Function-IEA;Molecular Function-IEA;Biological Process-IEA	K06969	rlmI; 23S rRNA (cytosine1962-C5)-methyltransferase [EC	280.625	152.87	9	294.183	0	0	339.32	0	0
Pec_DN30202C0G1I1	668	Polysaccharide lyase family domain II	GO:0016829-IEA;GO:0030246-IEA	lyase activity-IEA;carbohydrate binding-IEA	Molecular Function-IEA;Molecular Function-IEA	-	-	467.753	152.855	15	482.467	0	0	527.922	0	0
Pec_DN91687C0G1I1	574	1-deoxy-D-xylulose 5-phosphate reductoisomerase	GO:0030604-IEA;GO:0016491-IEA;GO:0046872-IEA;GO:0008299-IEA;GO:0019288-IEA;GO:0070402-IEA;GO:0055114-IEA;GO:0016114-IEA;GO:0016853-IEA	1-deoxy-D-xylulose-5-phosphate reductoisomerase activity-IEA;oxidoreductase activity-IEA;metal ion binding-IEA;isoprenoid biosynthetic process-IEA;isopentenyl diphosphate biosynthetic process, methylerythritol 4-phosphate pathway-IEA;NADPH binding-IEA;oxidation-reduction process-IEA;terpenoid biosynthetic process-IEA;isomerase activity-IEA	Molecular Function-IEA;Molecular Function-IEA;Molecular Function-IEA;Biological Process-IEA;Biological Process-IEA;Molecular Function-IEA;Biological Process-IEA;Biological Process-IEA;Molecular Function-IEA	K00099	dxr; 1-deoxy-D-xylulose-5-phosphate reductoisomerase [EC	374.402	152.774	12	388.603	0	0	434.313	0	0
Pec_DN129490C0G1I1	380	phenylalanine--tRNA ligase subunit alpha	GO:0006418-IEA;GO:0000287-IEA;GO:0000166-IEA;GO:0005737-IEA;GO:0004812-IEA;GO:0004826-IEA;GO:0046872-IEA;GO:0016874-IEA;GO:0006432-IEA;GO:0000049-IEA;GO:0043039-IEA;GO:0006412-IEA;GO:0005524-IEA	tRNA aminoacylation for protein translation-IEA;magnesium ion binding-IEA;nucleotide binding-IEA;cytoplasm-IEA;aminoacyl-tRNA ligase activity-IEA;phenylalanine-tRNA ligase activity-IEA;metal ion binding-IEA;ligase activity-IEA;phenylalanyl-tRNA aminoacylation-IEA;tRNA binding-IEA;tRNA aminoacylation-IEA;translation-IEA;ATP binding-IEA	Biological Process-IEA;Molecular Function-IEA;Molecular Function-IEA;Cellular Component-IEA;Molecular Function-IEA;Molecular Function-IEA;Molecular Function-IEA;Molecular Function-IEA;Biological Process-IEA;Molecular Function-IEA;Biological Process-IEA;Biological Process-IEA;Molecular Function-IEA	K01889	FARSA, pheS; phenylalanyl-tRNA synthetase alpha chain [EC	187.327	152.671	6	197.363	0	0	241.137	0	0
Pec_DN60671C0G1I1	794	RNA polymerase-associated	-	-	-	-	-	593.707	152.541	19	608.459	0	0	653.885	0	0
Pec_DN102577C0G1I1	1609	two sigma54 transcriptional Fis family	GO:0003723-IEA;GO:0000160-IEA;GO:0005622-IEA	RNA binding-IEA;phosphorelay signal transduction system-IEA;intracellular-IEA	Molecular Function-IEA;Biological Process-IEA;Cellular Component-IEA	K07183	nasT; response regulator NasT	1408.47	152.29	45	1423.35	0	0	1468.88	0	0
Pec_DN37366C0G1I1	1454	cell division	GO:0016757-IEA;GO:0051301-IEA;GO:0016020-IEA;GO:0016021-IEA;GO:0016740-IEA;GO:0008955-IEA;GO:0008658-IEA	transferase activity, transferring glycosyl groups-IEA;cell division-IEA;membrane-IEA;integral component of membrane-IEA;transferase activity-IEA;peptidoglycan glycosyltransferase activity-IEA;penicillin binding-IEA	Molecular Function-IEA;Biological Process-IEA;Cellular Component-IEA;Cellular Component-IEA;Molecular Function-IEA;Molecular Function-IEA;Molecular Function-IEA	K03587	ftsI; cell division protein FtsI (penicillin-binding protein 3)	1253.47	152.108	40	1268.35	0	0	1313.88	0	0
Pec_DN25532C0G1I1	308	Cas6 Crispr	-	-	-	-	-	125.42	152.019	4	130.616	0	0	171.979	0	0
Pec_DN110632C0G1I1	308	flagellar motor	GO:0007155-IEA;GO:0016020-IEA;GO:0016021-IEA;GO:0005509-IEA;GO:0009279-IEA	cell adhesion-IEA;membrane-IEA;integral component of membrane-IEA;calcium ion binding-IEA;cell outer membrane-IEA	Biological Process-IEA;Cellular Component-IEA;Cellular Component-IEA;Molecular Function-IEA;Cellular Component-IEA	K03286	TC.OOP; OmpA-OmpF porin, OOP family	125.42	152.019	4	130.616	0	0	171.979	0	0
Pec_DN124919C0G1I1	308	MULTISPECIES: ferredoxin	GO:0005506-IEA;GO:0046872-IEA;GO:0016020-IEA;GO:0016021-IEA;GO:0051539-IEA;GO:0051536-IEA	iron ion binding-IEA;metal ion binding-IEA;membrane-IEA;integral component of membrane-IEA;4 iron, 4 sulfur cluster binding-IEA;iron-sulfur cluster binding-IEA	Molecular Function-IEA;Molecular Function-IEA;Cellular Component-IEA;Cellular Component-IEA;Molecular Function-IEA;Molecular Function-IEA	K02574	napH; ferredoxin-type protein NapH	125.42	152.019	4	130.616	0	0	171.979	0	0
Pec_DN90930C0G1I1	448	response regulator receiver modulated diguanylate cyclase phosphodiesterase	GO:0000160-IEA;GO:0004871-IEA;GO:0005622-IEA	phosphorelay signal transduction system-IEA;signal transducer activity-IEA;intracellular-IEA	Biological Process-IEA;Molecular Function-IEA;Cellular Component-IEA	K07670	mtrA; two-component system, OmpR family, response regulator MtrA	250.994	151.926	8	263.49	0	0	308.388	0	0
Pec_DN8790C0G1I1	608	hypothetical protein	-	-	-	-	-	407.987	151.881	13	422.573	0	0	468.313	0	0
Pec_DN122925C0G1I1	577	hydroxyacylglutathione hydrolase	GO:0004416-IEA;GO:0046872-IEA;GO:0019243-IEA;GO:0016787-IEA	hydroxyacylglutathione hydrolase activity-IEA;metal ion binding-IEA;methylglyoxal catabolic process to D-lactate via S-lactoyl-glutathione-IEA;hydrolase activity-IEA	Molecular Function-IEA;Molecular Function-IEA;Biological Process-IEA;Molecular Function-IEA	K01069	E3.1.2.6, gloB; hydroxyacylglutathione hydrolase [EC	377.284	151.607	12	391.603	0	0	437.313	0	0
Pec_DN123280C0G1I1	578	D-alanine--D-alanine ligase	GO:0009252-IEA;GO:0000287-IEA;GO:0008360-IEA;GO:0000166-IEA;GO:0008716-IEA;GO:0005737-IEA;GO:0046872-IEA;GO:0003824-IEA;GO:0071555-IEA;GO:0030145-IEA;GO:0016874-IEA;GO:0005524-IEA	peptidoglycan biosynthetic process-IEA;magnesium ion binding-IEA;regulation of cell shape-IEA;nucleotide binding-IEA;D-alanine-D-alanine ligase activity-IEA;cytoplasm-IEA;metal ion binding-IEA;catalytic activity-IEA;cell wall organization-IEA;manganese ion binding-IEA;ligase activity-IEA;ATP binding-IEA	Biological Process-IEA;Molecular Function-IEA;Biological Process-IEA;Molecular Function-IEA;Molecular Function-IEA;Cellular Component-IEA;Molecular Function-IEA;Molecular Function-IEA;Biological Process-IEA;Molecular Function-IEA;Molecular Function-IEA;Molecular Function-IEA	K01921	ddl; D-alanine-D-alanine ligase [EC	378.253	151.218	12	392.603	0	0	438.313	0	0
Pec_DN6263C0G1I1	309	elongation factor G	GO:0000166-IEA;GO:0005525-IEA;GO:0005737-IEA;GO:0003746-IEA;GO:0003924-IEA;GO:0006414-IEA;GO:0006412-IEA;GO:0005622-IEA	nucleotide binding-IEA;GTP binding-IEA;cytoplasm-IEA;translation elongation factor activity-IEA;GTPase activity-IEA;translational elongation-IEA;translation-IEA;intracellular-IEA	Molecular Function-IEA;Molecular Function-IEA;Cellular Component-IEA;Molecular Function-IEA;Molecular Function-IEA;Biological Process-IEA;Biological Process-IEA;Cellular Component-IEA	K02355	fusA, GFM, EFG; elongation factor G	126.204	151.074	4	131.517	0	0	172.919	0	0
Pec_DN7587C0G1I1	547	hybrid sensor histidine kinase response regulator	GO:0006935-IEA;GO:0000155-IEA;GO:0005737-IEA;GO:0023014-IEA;GO:0000160-IEA;GO:0016772-IEA;GO:0016310-IEA;GO:0016740-IEA;GO:0018106-IEA;GO:0016301-IEA;GO:0007165-IEA;GO:0004673-IEA;GO:0004871-IEA	chemotaxis-IEA;phosphorelay sensor kinase activity-IEA;cytoplasm-IEA;signal transduction by protein phosphorylation-IEA;phosphorelay signal transduction system-IEA;transferase activity, transferring phosphorus-containing groups-IEA;phosphorylation-IEA;transferase activity-IEA;peptidyl-histidine phosphorylation-IEA;kinase activity-IEA;signal transduction-IEA;protein histidine kinase activity-IEA;s…	Biological Process-IEA;Molecular Function-IEA;Cellular Component-IEA;Biological Process-IEA;Biological Process-IEA;Molecular Function-IEA;Biological Process-IEA;Molecular Function-IEA;Biological Process-IEA;Molecular Function-IEA;Biological Process-IEA;Molecular Function-IEA;Molecular Function-IEA	K06596	chpA; chemosensory pili system protein ChpA (sensor histidine kinase/response regulator)	347.507	150.881	11	361.709	0	0	407.313	0	0
Pec_DN62148C1G1I1	896	anthranilate synthase component I	GO:0016833-IEA;GO:0009058-IEA;GO:0000162-IEA;GO:0016829-IEA;GO:0004049-IEA	oxo-acid-lyase activity-IEA;biosynthetic process-IEA;tryptophan biosynthetic process-IEA;lyase activity-IEA;anthranilate synthase activity-IEA	Molecular Function-IEA;Biological Process-IEA;Biological Process-IEA;Molecular Function-IEA;Molecular Function-IEA	K01657	trpE; anthranilate synthase component I [EC	695.606	150.753	22	710.424	0	0	755.885	0	0
Pec_DN119467C0G1I1	516	DNA polymerase	-	-	-	K02334	dpo; DNA polymerase bacteriophage-type [EC	316.983	150.373	10	330.95	0	0	376.32	0	0
Pec_DN102761C0G1I1	1629	ATP-dependent Clp protease proteolytic subunit	GO:0005737-IEA;GO:0008233-IEA;GO:0006508-IEA;GO:0004252-IEA;GO:0008236-IEA;GO:0016787-IEA	cytoplasm-IEA;peptidase activity-IEA;proteolysis-IEA;serine-type endopeptidase activity-IEA;serine-type peptidase activity-IEA;hydrolase activity-IEA	Cellular Component-IEA;Molecular Function-IEA;Biological Process-IEA;Molecular Function-IEA;Molecular Function-IEA;Molecular Function-IEA	K01358	clpP, CLPP; ATP-dependent Clp protease, protease subunit [EC	1428.47	150.158	45	1443.35	0	0	1488.88	0	0
Pec_DN39694C1G1I1	418	thiol:disulfide interchange	GO:0016853-IEA	isomerase activity-IEA	Molecular Function-IEA	K03981	dsbC; thiol	222.471	149.979	7	234.019	0	0	278.831	0	0
Pec_DN32403C0G1I1	677	imidazole glycerol phosphate synthase subunit	GO:0016757-IEA;GO:0005737-IEA;GO:0000107-IEA;GO:0008652-IEA;GO:0016740-IEA;GO:0006541-IEA;GO:0000105-IEA;GO:0016763-IEA	transferase activity, transferring glycosyl groups-IEA;cytoplasm-IEA;imidazoleglycerol-phosphate synthase activity-IEA;cellular amino acid biosynthetic process-IEA;transferase activity-IEA;glutamine metabolic process-IEA;histidine biosynthetic process-IEA;transferase activity, transferring pentosyl groups-IEA	Molecular Function-IEA;Cellular Component-IEA;Molecular Function-IEA;Biological Process-IEA;Molecular Function-IEA;Biological Process-IEA;Biological Process-IEA;Molecular Function-IEA	K02501	hisH; glutamine amidotransferase [EC	476.75	149.971	15	491.467	0	0	536.922	0	0
Pec_DN116359C0G1I1	517	electron transport complex	GO:0010181-IEA;GO:0016020-IEA;GO:0016021-IEA;GO:0009055-IEA;GO:0055114-IEA;GO:0022900-IEA;GO:0005886-IEA	FMN binding-IEA;membrane-IEA;integral component of membrane-IEA;electron carrier activity-IEA;oxidation-reduction process-IEA;electron transport chain-IEA;plasma membrane-IEA	Molecular Function-IEA;Cellular Component-IEA;Cellular Component-IEA;Molecular Function-IEA;Biological Process-IEA;Biological Process-IEA;Cellular Component-IEA	K03612	rnfG; electron transport complex protein RnfG	317.979	149.902	10	331.935	0	0	377.32	0	0
Pec_DN128287C0G1I1	485	CTP synthetase	GO:0000166-IEA;GO:0044210-IEA;GO:0006221-IEA;GO:0006541-IEA;GO:0003883-IEA;GO:0016874-IEA;GO:0005524-IEA	nucleotide binding-IEA;'de novo' CTP biosynthetic process-IEA;pyrimidine nucleotide biosynthetic process-IEA;glutamine metabolic process-IEA;CTP synthase activity-IEA;ligase activity-IEA;ATP binding-IEA	Molecular Function-IEA;Biological Process-IEA;Biological Process-IEA;Biological Process-IEA;Molecular Function-IEA;Molecular Function-IEA;Molecular Function-IEA	K01937	pyrG, CTPS; CTP synthase [EC	286.455	149.759	9	300.174	0	0	345.32	0	0
Pec_DN46237C0G1I1	965	MMPL family	GO:0016020-IEA;GO:0016021-IEA	membrane-IEA;integral component of membrane-IEA	Cellular Component-IEA;Cellular Component-IEA	K07003	K07003; uncharacterized protein	764.605	149.617	24	779.394	0	0	824.885	0	0
Pec_DN19685C0G1I1	518	general secretion pathway L	GO:0009276-IEA;GO:0016021-IEA;GO:0015031-IEA;GO:0008565-IEA;GO:0006810-IEA	Gram-negative-bacterium-type cell wall-IEA;integral component of membrane-IEA;protein transport-IEA;protein transporter activity-IEA;transport-IEA	Cellular Component-IEA;Cellular Component-IEA;Biological Process-IEA;Molecular Function-IEA;Biological Process-IEA	K02461	gspL; general secretion pathway protein L	318.978	149.432	10	332.932	0	0	378.32	0	0
Pec_DN121948C0G1I1	349	3-dehydroquinate synthase	GO:0005737-IEA;GO:0003856-IEA;GO:0009073-IEA;GO:0016838-IEA;GO:0016829-IEA;GO:0009423-IEA;GO:0008652-IEA	cytoplasm-IEA;3-dehydroquinate synthase activity-IEA;aromatic amino acid family biosynthetic process-IEA;carbon-oxygen lyase activity, acting on phosphates-IEA;lyase activity-IEA;chorismate biosynthetic process-IEA;cellular amino acid biosynthetic process-IEA	Cellular Component-IEA;Molecular Function-IEA;Biological Process-IEA;Molecular Function-IEA;Molecular Function-IEA;Biological Process-IEA;Biological Process-IEA	K01735	aroB; 3-dehydroquinate synthase [EC	159.682	149.252	5	168.073	0	0	210.968	0	0
Pec_DN39380C0G1I1	420	MJ0042 family finger-like domain-containing	GO:0016020-IEA;GO:0016021-IEA	membrane-IEA;integral component of membrane-IEA	Cellular Component-IEA;Cellular Component-IEA	-	-	224.341	148.729	7	235.989	0	0	280.684	0	0
Pec_DN19789C0G1I1	1066	thiol:disulfide interchange	GO:0015036-IEA;GO:0016209-IEA;GO:0016491-IEA;GO:0045454-IEA;GO:0016020-IEA;GO:0016021-IEA;GO:0055114-IEA;GO:0030288-IEA;GO:0098869-IEA;GO:0017004-IEA	disulfide oxidoreductase activity-IEA;antioxidant activity-IEA;oxidoreductase activity-IEA;cell redox homeostasis-IEA;membrane-IEA;integral component of membrane-IEA;oxidation-reduction process-IEA;outer membrane-bounded periplasmic space-IEA;cellular oxidant detoxification-IEA;cytochrome complex assembly-IEA	Molecular Function-IEA;Molecular Function-IEA;Molecular Function-IEA;Biological Process-IEA;Cellular Component-IEA;Cellular Component-IEA;Biological Process-IEA;Cellular Component-IEA;Biological Process-IEA;Biological Process-IEA	K02199	ccmG, dsbE; cytochrome c biogenesis protein CcmG, thiol	865.468	148.703	27	880.35	0	0	925.883	0	0
Pec_DN16388C1G1I1	312	type VI secretion	-	-	-	-	-	128.647	148.206	4	134.174	0	0	175.871	0	0
Pec_DN124366C0G1I1	312	family transcriptional regulator	GO:0003677-IEA;GO:0003700-IEA;GO:0006351-IEA;GO:0006355-IEA	DNA binding-IEA;transcription factor activity, sequence-specific DNA binding-IEA;transcription, DNA-templated-IEA;regulation of transcription, DNA-templated-IEA	Molecular Function-IEA;Molecular Function-IEA;Biological Process-IEA;Biological Process-IEA	-	-	128.647	148.206	4	134.174	0	0	175.871	0	0
Pec_DN13778C1G1I1	312	lysine--tRNA ligase	GO:0006418-IEA;GO:0000287-IEA;GO:0000166-IEA;GO:0004824-IEA;GO:0005737-IEA;GO:0004812-IEA;GO:0046872-IEA;GO:0006430-IEA;GO:0016874-IEA;GO:0005524-IEA;GO:0006412-IEA;GO:0003676-IEA	tRNA aminoacylation for protein translation-IEA;magnesium ion binding-IEA;nucleotide binding-IEA;lysine-tRNA ligase activity-IEA;cytoplasm-IEA;aminoacyl-tRNA ligase activity-IEA;metal ion binding-IEA;lysyl-tRNA aminoacylation-IEA;ligase activity-IEA;ATP binding-IEA;translation-IEA;nucleic acid binding-IEA	Biological Process-IEA;Molecular Function-IEA;Molecular Function-IEA;Molecular Function-IEA;Cellular Component-IEA;Molecular Function-IEA;Molecular Function-IEA;Biological Process-IEA;Molecular Function-IEA;Molecular Function-IEA;Biological Process-IEA;Molecular Function-IEA	K04567	KARS, lysS; lysyl-tRNA synthetase, class II [EC	128.647	148.206	4	134.174	0	0	175.871	0	0
Pec_DN24591C0G1I1	651	UDP-4-amino-4-deoxy-L-arabinose-oxoglutarate aminotransferase	GO:0016757-IEA;GO:0103019-IEA;GO:0016020-IEA;GO:0016021-IEA;GO:0008483-IEA;GO:0016740-IEA	transferase activity, transferring glycosyl groups-IEA;undecaprenyl phosphate-L-Ara4FN transferase activity-IEA;membrane-IEA;integral component of membrane-IEA;transaminase activity-IEA;transferase activity-IEA	Molecular Function-IEA;Molecular Function-IEA;Cellular Component-IEA;Cellular Component-IEA;Molecular Function-IEA;Molecular Function-IEA	K10012	arnC, pmrF; undecaprenyl-phosphate 4-deoxy-4-formamido-L-arabinose transferase [EC	450.755	148.045	14	465.489	0	0	511.251	0	0
Pec_DN107691C0G1I1	489	cytochrome c	GO:0005506-IEA;GO:0009055-IEA;GO:0020037-IEA;GO:0042597-IEA	iron ion binding-IEA;electron carrier activity-IEA;heme binding-IEA;periplasmic space-IEA	Molecular Function-IEA;Molecular Function-IEA;Molecular Function-IEA;Cellular Component-IEA	-	-	290.346	147.752	9	304.166	0	0	349.32	0	0
Pec_DN83799C4G1I1	351	Archaeal ATPase	-	-	-	K07133	K07133; uncharacterized protein	161.398	147.665	5	169.988	0	0	212.962	0	0
Pec_DN22308C0G1I1	422	restriction modification system DNA specificity domain-containing	GO:0003677-IEA;GO:0006304-IEA	DNA binding-IEA;DNA modification-IEA	Molecular Function-IEA;Biological Process-IEA	K01154	hsdS; type I restriction enzyme, S subunit [EC	226.214	147.498	7	237.953	0	0	282.62	0	0
Pec_DN27595C1G1I1	976	hypothetical protein	-	-	-	-	-	775.605	147.495	24	790.394	17.7771	1	835.885	0	0
Pec_DN124282C0G1I1	588	enzyme of the cupin superfamily	-	-	-	K06995	K06995; uncharacterized protein	388.135	147.368	12	402.603	0	0	448.313	0	0
Pec_DN117358C0G1I1	388	Glycosyltransferase involved in cell wall bisynthesis	GO:0016757-IEA;GO:0016740-IEA	transferase activity, transferring glycosyl groups-IEA;transferase activity-IEA	Molecular Function-IEA;Molecular Function-IEA	K00754	0	194.489	147.049	6	205.063	0	0	249.127	0	0
Pec_DN100506C0G1I1	491	acriflavin resistance	GO:0016020-IEA;GO:0016021-IEA;GO:0006810-IEA;GO:0005215-IEA	membrane-IEA;integral component of membrane-IEA;transport-IEA;transporter activity-IEA	Cellular Component-IEA;Cellular Component-IEA;Biological Process-IEA;Molecular Function-IEA	K03296	TC.HAE1; hydrophobic/amphiphilic exporter-1 (mainly G- bacteria), HAE1 family	292.255	146.786	9	306.164	0	0	351.32	0	0
Pec_DN8111C0G2I1	590	hypothetical protein	GO:0016020-IEA;GO:0016021-IEA	membrane-IEA;integral component of membrane-IEA	Cellular Component-IEA;Cellular Component-IEA	-	-	390.122	146.618	12	404.603	0	0	450.313	0	0
Pec_DN13283C0G1I1	753	hypothetical protein	-	-	-	-	-	552.722	146.605	17	567.463	0	0	612.885	0	0
Pec_DN97871C0G1I1	1014	CBS domain-containing	-	-	-	K04767	acuB; acetoin utilization protein AcuB	813.468	146.489	25	828.35	0	0	873.883	0	0
Pec_DN58740C0G1I1	885	ribonuclease HII	GO:0090305-IEA;GO:0005737-IEA;GO:0003723-IEA;GO:0090502-IEA;GO:0046872-IEA;GO:0004518-IEA;GO:0004519-IEA;GO:0030145-IEA;GO:0016787-IEA;GO:0006401-IEA;GO:0004523-IEA;GO:0003676-IEA	nucleic acid phosphodiester bond hydrolysis-IEA;cytoplasm-IEA;RNA binding-IEA;RNA phosphodiester bond hydrolysis, endonucleolytic-IEA;metal ion binding-IEA;nuclease activity-IEA;endonuclease activity-IEA;manganese ion binding-IEA;hydrolase activity-IEA;RNA catabolic process-IEA;RNA-DNA hybrid ribonuclease activity-IEA;nucleic acid binding-IEA	Biological Process-IEA;Cellular Component-IEA;Molecular Function-IEA;Biological Process-IEA;Molecular Function-IEA;Molecular Function-IEA;Molecular Function-IEA;Molecular Function-IEA;Molecular Function-IEA;Biological Process-IEA;Molecular Function-IEA;Molecular Function-IEA	K03470	rnhB; ribonuclease HII [EC	684.606	146.212	21	699.435	0	0	744.885	0	0
Pec_DN48175C1G1I1	459	(p)ppGpp synthetase	GO:0008152-IEA;GO:0008728-IEA;GO:0008893-IEA;GO:0016310-IEA;GO:0015969-IEA;GO:0016740-IEA;GO:0016597-IEA;GO:0016301-IEA;GO:0016787-IEA	metabolic process-IEA;GTP diphosphokinase activity-IEA;guanosine-3',5'-bis(diphosphate) 3'-diphosphatase activity-IEA;phosphorylation-IEA;guanosine tetraphosphate metabolic process-IEA;transferase activity-IEA;amino acid binding-IEA;kinase activity-IEA;hydrolase activity-IEA	Biological Process-IEA;Molecular Function-IEA;Molecular Function-IEA;Biological Process-IEA;Biological Process-IEA;Molecular Function-IEA;Molecular Function-IEA;Molecular Function-IEA;Molecular Function-IEA	K00951	relA; GTP pyrophosphokinase [EC	261.33	145.917	8	274.337	0	0	319.388	0	0
Pec_DN113884C0G1I1	593	hypothetical protein	-	-	-	-	-	393.11	145.503	12	407.599	0	0	453.313	0	0
Pec_DN96636C0G1I1	594	Pyruvate:ferredoxin oxidoreductase or related 2-oxoacid:ferredoxin alpha subunit	GO:0008152-IEA;GO:0003824-IEA;GO:0016491-IEA;GO:0016903-IEA;GO:0055114-IEA	metabolic process-IEA;catalytic activity-IEA;oxidoreductase activity-IEA;oxidoreductase activity, acting on the aldehyde or oxo group of donors-IEA;oxidation-reduction process-IEA	Biological Process-IEA;Molecular Function-IEA;Molecular Function-IEA;Molecular Function-IEA;Biological Process-IEA	K03737	por, nifJ; pyruvate-ferredoxin/flavodoxin oxidoreductase [EC	394.108	145.135	12	408.598	0	0	454.313	0	0
Pec_DN126520C0G1I1	561	cell wall surface anchor family	GO:0016020-IEA;GO:0016021-IEA	membrane-IEA;integral component of membrane-IEA	Cellular Component-IEA;Cellular Component-IEA	-	-	361.45	145.061	11	375.649	0	0	421.313	0	0
Pec_DN111231C0G1I1	1617	pyruvate ferredoxin oxidoreductase	GO:0008152-IEA;GO:0003824-IEA;GO:0016903-IEA;GO:0016491-IEA;GO:0055114-IEA	metabolic process-IEA;catalytic activity-IEA;oxidoreductase activity, acting on the aldehyde or oxo group of donors-IEA;oxidoreductase activity-IEA;oxidation-reduction process-IEA	Biological Process-IEA;Molecular Function-IEA;Molecular Function-IEA;Molecular Function-IEA;Biological Process-IEA	K03737	por, nifJ; pyruvate-ferredoxin/flavodoxin oxidoreductase [EC	1416.47	144.7	43	1431.35	0	0	1476.88	0	0
Pec_DN94929C0G1I1	1156	homoserine dehydrogenase	GO:0008152-IEA;GO:0009097-IEA;GO:0009086-IEA;GO:0016491-IEA;GO:0050661-IEA;GO:0009088-IEA;GO:0006520-IEA;GO:0055114-IEA;GO:0016597-IEA;GO:0008652-IEA;GO:0009082-IEA;GO:0004412-IEA	metabolic process-IEA;isoleucine biosynthetic process-IEA;methionine biosynthetic process-IEA;oxidoreductase activity-IEA;NADP binding-IEA;threonine biosynthetic process-IEA;cellular amino acid metabolic process-IEA;oxidation-reduction process-IEA;amino acid binding-IEA;cellular amino acid biosynthetic process-IEA;branched-chain amino acid biosynthetic process-IEA;homoserine dehydrogenase activit…	Biological Process-IEA;Biological Process-IEA;Biological Process-IEA;Molecular Function-IEA;Molecular Function-IEA;Biological Process-IEA;Biological Process-IEA;Biological Process-IEA;Molecular Function-IEA;Biological Process-IEA;Biological Process-IEA;Molecular Function-IEA	K00003	E1.1.1.3; homoserine dehydrogenase [EC	955.468	144.673	29	970.35	0	0	1015.88	0	0
Pec_DN83799C2G1I1	562	electron transport complex	GO:0016020-IEA;GO:0016021-IEA;GO:0055114-IEA;GO:0022900-IEA;GO:0005886-IEA	membrane-IEA;integral component of membrane-IEA;oxidation-reduction process-IEA;electron transport chain-IEA;plasma membrane-IEA	Cellular Component-IEA;Cellular Component-IEA;Biological Process-IEA;Biological Process-IEA;Cellular Component-IEA	K03613	rnfE; electron transport complex protein RnfE	362.449	144.661	11	376.646	0	0	422.313	0	0
Pec_DN115758C0G1I1	316	glutamate--cysteine ligase	GO:0000166-IEA;GO:0006750-IEA;GO:0016874-IEA;GO:0005524-IEA;GO:0004357-IEA	nucleotide binding-IEA;glutathione biosynthetic process-IEA;ligase activity-IEA;ATP binding-IEA;glutamate-cysteine ligase activity-IEA	Molecular Function-IEA;Biological Process-IEA;Molecular Function-IEA;Molecular Function-IEA;Molecular Function-IEA	K01919	gshA; glutamate--cysteine ligase [EC	131.862	144.592	4	137.697	0	0	179.649	0	0
Pec_DN17138C0G1I1	529	imidazole glycerol phosphate synthase cyclase subunit	GO:0008152-IEA;GO:0005737-IEA;GO:0003824-IEA;GO:0016829-IEA;GO:0000107-IEA;GO:0008652-IEA;GO:0000105-IEA	metabolic process-IEA;cytoplasm-IEA;catalytic activity-IEA;lyase activity-IEA;imidazoleglycerol-phosphate synthase activity-IEA;cellular amino acid biosynthetic process-IEA;histidine biosynthetic process-IEA	Biological Process-IEA;Cellular Component-IEA;Molecular Function-IEA;Molecular Function-IEA;Molecular Function-IEA;Biological Process-IEA;Biological Process-IEA	K02500	hisF; cyclase [EC	329.751	144.551	10	343.921	0	0	389.32	0	0
Pec_DN10812C0G1I1	861	cytochrome c-type biogenesis	GO:0046872-IEA;GO:0016020-IEA;GO:0016021-IEA;GO:0017003-IEA;GO:0017004-IEA;GO:0005886-IEA	metal ion binding-IEA;membrane-IEA;integral component of membrane-IEA;protein-heme linkage-IEA;cytochrome complex assembly-IEA;plasma membrane-IEA	Molecular Function-IEA;Cellular Component-IEA;Cellular Component-IEA;Biological Process-IEA;Biological Process-IEA;Cellular Component-IEA	K02197	ccmE; cytochrome c-type biogenesis protein CcmE	660.686	144.291	20	675.44	0	0	720.885	0	0
Pec_DN104411C0G1I1	729	SCO1 2	GO:0046872-IEA;GO:0030001-IEA	metal ion binding-IEA;metal ion transport-IEA	Molecular Function-IEA;Biological Process-IEA	K09815	znuA; zinc transport system substrate-binding protein	528.723	144.244	16	543.463	0	0	588.886	0	0
Pec_DN109127C0G1I1	428	periplasmic lipo (DUF2279)	GO:0016020-IEA;GO:0016021-IEA	membrane-IEA;integral component of membrane-IEA	Cellular Component-IEA;Cellular Component-IEA	-	-	231.81	143.937	7	243.817	0	0	288.397	0	0
Pec_DN110931C0G1I1	564	Sel1 repeat	GO:0016020-IEA;GO:0016021-IEA	membrane-IEA;integral component of membrane-IEA	Cellular Component-IEA;Cellular Component-IEA	K07126	K07126; uncharacterized protein	364.446	143.868	11	378.644	0	0	424.313	0	0
Pec_DN25895C0G1I1	631	Adenylate class 3	GO:0016849-IEA;GO:0035556-IEA;GO:0009190-IEA;GO:0005622-IEA	phosphorus-oxygen lyase activity-IEA;intracellular signal transduction-IEA;cyclic nucleotide biosynthetic process-IEA;intracellular-IEA	Molecular Function-IEA;Biological Process-IEA;Biological Process-IEA;Cellular Component-IEA	-	-	430.831	143.827	13	445.538	0	0	491.313	0	0
Pec_DN4037C0G1I1	531	Thrombospondin type 3 repeat	GO:0007155-IEA;GO:0005509-IEA	cell adhesion-IEA;calcium ion binding-IEA	Biological Process-IEA;Molecular Function-IEA	-	-	331.728	143.689	10	345.889	0	0	391.32	0	0
Pec_DN125374C0G1I1	393	Permease of the drug metabolite transporter (DMT) superfamily	GO:0016020-IEA;GO:0016021-IEA	membrane-IEA;integral component of membrane-IEA	Cellular Component-IEA;Cellular Component-IEA	-	-	199.091	143.65	6	209.866	0	0	254.103	0	0
Pec_DN98552C0G1I1	393	substrate binding domain-containing partial	GO:0003677-IEA;GO:0003700-IEA;GO:0006351-IEA;GO:0006355-IEA	DNA binding-IEA;transcription factor activity, sequence-specific DNA binding-IEA;transcription, DNA-templated-IEA;regulation of transcription, DNA-templated-IEA	Molecular Function-IEA;Molecular Function-IEA;Biological Process-IEA;Biological Process-IEA	K03576	metR; LysR family transcriptional regulator, regulator for metE and metH	199.091	143.65	6	209.866	0	0	254.103	0	0
Pec_DN4183C0G1I1	732	CBS domain-containing	-	-	-	-	-	531.723	143.43	16	546.463	0	0	591.886	0	0
Pec_DN19130C0G1I1	599	dihydroxy-acid dehydratase	GO:0008152-IEA;GO:0009097-IEA;GO:0046872-IEA;GO:0003824-IEA;GO:0004160-IEA;GO:0009099-IEA;GO:0016829-IEA;GO:0051539-IEA;GO:0008652-IEA;GO:0009082-IEA;GO:0051536-IEA	metabolic process-IEA;isoleucine biosynthetic process-IEA;metal ion binding-IEA;catalytic activity-IEA;dihydroxy-acid dehydratase activity-IEA;valine biosynthetic process-IEA;lyase activity-IEA;4 iron, 4 sulfur cluster binding-IEA;cellular amino acid biosynthetic process-IEA;branched-chain amino acid biosynthetic process-IEA;iron-sulfur cluster binding-IEA	Biological Process-IEA;Biological Process-IEA;Molecular Function-IEA;Molecular Function-IEA;Molecular Function-IEA;Biological Process-IEA;Molecular Function-IEA;Molecular Function-IEA;Biological Process-IEA;Biological Process-IEA;Molecular Function-IEA	K01687	ilvD; dihydroxy-acid dehydratase [EC	399.076	143.328	12	413.573	0	0	459.313	0	0
Pec_DN61745C1G1I1	318	peptidyl-prolyl cis-trans isomerase	GO:0003755-IEA;GO:0016020-IEA;GO:0016021-IEA;GO:0000413-IEA;GO:0016853-IEA	peptidyl-prolyl cis-trans isomerase activity-IEA;membrane-IEA;integral component of membrane-IEA;protein peptidyl-prolyl isomerization-IEA;isomerase activity-IEA	Molecular Function-IEA;Cellular Component-IEA;Cellular Component-IEA;Biological Process-IEA;Molecular Function-IEA	K03770	ppiD; peptidyl-prolyl cis-trans isomerase D [EC	133.472	142.848	4	139.477	0	0	181.519	0	0
Pec_DN104616C0G1I1	358	1 family T6SS ATPase	GO:0000166-IEA;GO:0005524-IEA;GO:0019538-IEA	nucleotide binding-IEA;ATP binding-IEA;protein metabolic process-IEA	Molecular Function-IEA;Molecular Function-IEA;Biological Process-IEA	K11907	vasG, clpV; type VI secretion system protein VasG	167.311	142.446	5	176.49	0	0	219.78	0	0
Pec_DN104142C0G1I1	534	D-alanine--D-alanine ligase	GO:0009252-IEA;GO:0000287-IEA;GO:0008360-IEA;GO:0000166-IEA;GO:0005737-IEA;GO:0008716-IEA;GO:0046872-IEA;GO:0003824-IEA;GO:0071555-IEA;GO:0030145-IEA;GO:0016874-IEA;GO:0005524-IEA	peptidoglycan biosynthetic process-IEA;magnesium ion binding-IEA;regulation of cell shape-IEA;nucleotide binding-IEA;cytoplasm-IEA;D-alanine-D-alanine ligase activity-IEA;metal ion binding-IEA;catalytic activity-IEA;cell wall organization-IEA;manganese ion binding-IEA;ligase activity-IEA;ATP binding-IEA	Biological Process-IEA;Molecular Function-IEA;Biological Process-IEA;Molecular Function-IEA;Cellular Component-IEA;Molecular Function-IEA;Molecular Function-IEA;Molecular Function-IEA;Biological Process-IEA;Molecular Function-IEA;Molecular Function-IEA;Molecular Function-IEA	K01921	ddl; D-alanine-D-alanine ligase [EC	334.711	142.409	10	348.846	0	0	394.32	0	0
Pec_DN45327C0G1I1	395	histidine kinase	GO:0016310-IEA;GO:0016301-IEA	phosphorylation-IEA;kinase activity-IEA	Biological Process-IEA;Molecular Function-IEA	K01915	glnA, GLUL; glutamine synthetase [EC	200.948	142.322	6	211.747	0	0	256.092	0	0
Pec_DN20044C0G1I1	466	peptidase M48	GO:0071586-IEA;GO:0008233-IEA;GO:0016020-IEA;GO:0006508-IEA;GO:0016021-IEA;GO:0008237-IEA;GO:0004222-IEA;GO:0016787-IEA	CAAX-box protein processing-IEA;peptidase activity-IEA;membrane-IEA;proteolysis-IEA;integral component of membrane-IEA;metallopeptidase activity-IEA;metalloendopeptidase activity-IEA;hydrolase activity-IEA	Biological Process-IEA;Molecular Function-IEA;Cellular Component-IEA;Biological Process-IEA;Cellular Component-IEA;Molecular Function-IEA;Molecular Function-IEA;Molecular Function-IEA	K06013	STE24; STE24 endopeptidase [EC	268.105	142.23	8	281.317	0	0	326.384	0	0
Pec_DN50830C1G1I1	636	MULTISPECIES: 4-alpha-glucanotransferase	GO:0005977-IEA;GO:0016757-IEA;GO:0004134-IEA;GO:0016740-IEA;GO:0005975-IEA	glycogen metabolic process-IEA;transferase activity, transferring glycosyl groups-IEA;4-alpha-glucanotransferase activity-IEA;transferase activity-IEA;carbohydrate metabolic process-IEA	Biological Process-IEA;Molecular Function-IEA;Molecular Function-IEA;Molecular Function-IEA;Biological Process-IEA	K00705	malQ; 4-alpha-glucanotransferase [EC	435.829	142.178	13	450.538	0	0	496.313	0	0
Pec_DN32179C0G1I1	1039	Ni Fe hydrogenase	GO:0033748-IEA;GO:0046872-IEA;GO:0016491-IEA;GO:0009375-IEA;GO:0055114-IEA;GO:0051539-IEA;GO:0008901-IEA;GO:0051538-IEA;GO:0051536-IEA	hydrogenase (acceptor) activity-IEA;metal ion binding-IEA;oxidoreductase activity-IEA;ferredoxin hydrogenase complex-IEA;oxidation-reduction process-IEA;4 iron, 4 sulfur cluster binding-IEA;ferredoxin hydrogenase activity-IEA;3 iron, 4 sulfur cluster binding-IEA;iron-sulfur cluster binding-IEA	Molecular Function-IEA;Molecular Function-IEA;Molecular Function-IEA;Cellular Component-IEA;Biological Process-IEA;Molecular Function-IEA;Molecular Function-IEA;Molecular Function-IEA;Molecular Function-IEA	K06282	hyaA, hybO; hydrogenase small subunit [EC	838.468	142.121	25	853.35	0	0	898.883	0	0
Pec_DN21990C0G1I1	771	ATPase involved in DNA repair	GO:0090305-IEA;GO:0004527-IEA;GO:0016020-IEA;GO:0016021-IEA	nucleic acid phosphodiester bond hydrolysis-IEA;exonuclease activity-IEA;membrane-IEA;integral component of membrane-IEA	Biological Process-IEA;Molecular Function-IEA;Cellular Component-IEA;Cellular Component-IEA	K03546	sbcC; exonuclease SbcC	570.707	141.985	17	585.463	0	0	630.885	0	0
Pec_DN13048C0G1I1	805	myo-inositol-1-phosphate synthase	GO:0006021-IEA;GO:0008654-IEA;GO:0004512-IEA	inositol biosynthetic process-IEA;phospholipid biosynthetic process-IEA;inositol-3-phosphate synthase activity-IEA	Biological Process-IEA;Biological Process-IEA;Molecular Function-IEA	K01858	INO1, ISYNA1; myo-inositol-1-phosphate synthase [EC	604.707	141.884	18	619.455	0	0	664.885	0	0
Pec_DN116353C0G1I1	432	hypothetical protein	-	-	-	-	-	235.657	141.587	7	247.735	0	0	292.388	0	0
Pec_DN91562C0G1I1	570	hypothetical protein Rifp1Sym_am00250	-	-	-	-	-	370.415	141.55	11	384.64	0	0	430.313	0	0
Pec_DN95162C0G1I1	706	citrate synthase	GO:0016746-IEA;GO:0005737-IEA;GO:0004108-IEA;GO:0006099-IEA;GO:0016740-IEA;GO:0046912-IEA	transferase activity, transferring acyl groups-IEA;cytoplasm-IEA;citrate (Si)-synthase activity-IEA;tricarboxylic acid cycle-IEA;transferase activity-IEA;transferase activity, transferring acyl groups, acyl groups converted into alkyl on transfer-IEA	Molecular Function-IEA;Cellular Component-IEA;Molecular Function-IEA;Biological Process-IEA;Molecular Function-IEA;Molecular Function-IEA	K01647	CS, gltA; citrate synthase [EC	505.748	141.372	15	520.463	0	0	565.886	0	0
Pec_DN97290C0G1I1	433	sodium-independent anion transporter	GO:0015116-IEA;GO:0008272-IEA;GO:0055085-IEA;GO:0008271-IEA;GO:0016020-IEA;GO:0016021-IEA;GO:1902358-IEA;GO:0006810-IEA	sulfate transmembrane transporter activity-IEA;sulfate transport-IEA;transmembrane transport-IEA;secondary active sulfate transmembrane transporter activity-IEA;membrane-IEA;integral component of membrane-IEA;sulfate transmembrane transport-IEA;transport-IEA	Molecular Function-IEA;Biological Process-IEA;Biological Process-IEA;Molecular Function-IEA;Cellular Component-IEA;Cellular Component-IEA;Biological Process-IEA;Biological Process-IEA	K03321	TC.SULP; sulfate permease, SulP family	236.585	141.032	7	248.723	0	0	293.388	0	0
Pec_DN129408C0G1I1	433	DNA gyrase subunit B	GO:0003677-IEA;GO:0000166-IEA;GO:0000287-IEA;GO:0005737-IEA;GO:0046872-IEA;GO:0006261-IEA;GO:0005694-IEA;GO:0003916-IEA;GO:0003918-IEA;GO:0006265-IEA;GO:0016853-IEA;GO:0005524-IEA	DNA binding-IEA;nucleotide binding-IEA;magnesium ion binding-IEA;cytoplasm-IEA;metal ion binding-IEA;DNA-dependent DNA replication-IEA;chromosome-IEA;DNA topoisomerase activity-IEA;DNA topoisomerase type II (ATP-hydrolyzing) activity-IEA;DNA topological change-IEA;isomerase activity-IEA;ATP binding-IEA	Molecular Function-IEA;Molecular Function-IEA;Molecular Function-IEA;Cellular Component-IEA;Molecular Function-IEA;Biological Process-IEA;Cellular Component-IEA;Molecular Function-IEA;Molecular Function-IEA;Biological Process-IEA;Molecular Function-IEA;Molecular Function-IEA	K02470	gyrB; DNA gyrase subunit B [EC	236.585	141.032	7	248.723	0	0	293.388	0	0
Pec_DN114339C0G1I1	360	DNA repair	GO:0006281-IEA;GO:0003677-IEA;GO:0000166-IEA;GO:0008094-IEA;GO:0046872-IEA;GO:0003684-IEA;GO:0005524-IEA;GO:0006974-IEA	DNA repair-IEA;DNA binding-IEA;nucleotide binding-IEA;DNA-dependent ATPase activity-IEA;metal ion binding-IEA;damaged DNA binding-IEA;ATP binding-IEA;cellular response to DNA damage stimulus-IEA	Biological Process-IEA;Molecular Function-IEA;Molecular Function-IEA;Molecular Function-IEA;Molecular Function-IEA;Molecular Function-IEA;Molecular Function-IEA;Biological Process-IEA	K04485	radA, sms; DNA repair protein RadA/Sms	169.095	140.944	5	178.289	0	0	221.478	0	0
Pec_DN99490C0G1I1	742	Copper(I)-binding protein	GO:0016020-IEA;GO:0016021-IEA	membrane-IEA;integral component of membrane-IEA	Cellular Component-IEA;Cellular Component-IEA	K09796	pccA; periplasmic copper chaperone A	541.722	140.783	16	556.463	0	0	601.885	0	0
Pec_DN93347C0G1I1	434	riboflavin synthase subunit alpha	GO:0004746-IEA;GO:0016491-IEA;GO:0055114-IEA;GO:0016740-IEA	riboflavin synthase activity-IEA;oxidoreductase activity-IEA;oxidation-reduction process-IEA;transferase activity-IEA	Molecular Function-IEA;Molecular Function-IEA;Biological Process-IEA;Molecular Function-IEA	K00793	ribE, RIB5; riboflavin synthase [EC	237.528	140.472	7	249.713	0	0	294.388	0	0
Pec_DN108518C0G1I1	398	cytochrome c family	GO:0046872-IEA;GO:0016020-IEA;GO:0016021-IEA;GO:0055114-IEA	metal ion binding-IEA;membrane-IEA;integral component of membrane-IEA;oxidation-reduction process-IEA	Molecular Function-IEA;Cellular Component-IEA;Cellular Component-IEA;Biological Process-IEA	-	-	203.821	140.316	6	214.607	0	0	259.079	0	0
Pec_DN7814C1G1I1	470	Outer membrane or peptidoglycan-associated (lipo)	GO:0016020-IEA;GO:0016021-IEA;GO:0009279-IEA	membrane-IEA;integral component of membrane-IEA;cell outer membrane-IEA	Cellular Component-IEA;Cellular Component-IEA;Cellular Component-IEA	K03286	TC.OOP; OmpA-OmpF porin, OOP family	271.931	140.229	8	285.228	0	0	330.32	0	0
Pec_DN11994C0G1I1	746	DNA gyrase subunit B	GO:0003677-IEA;GO:0000166-IEA;GO:0000287-IEA;GO:0005737-IEA;GO:0046872-IEA;GO:0006261-IEA;GO:0005694-IEA;GO:0003916-IEA;GO:0003918-IEA;GO:0006265-IEA;GO:0016853-IEA;GO:0005524-IEA	DNA binding-IEA;nucleotide binding-IEA;magnesium ion binding-IEA;cytoplasm-IEA;metal ion binding-IEA;DNA-dependent DNA replication-IEA;chromosome-IEA;DNA topoisomerase activity-IEA;DNA topoisomerase type II (ATP-hydrolyzing) activity-IEA;DNA topological change-IEA;isomerase activity-IEA;ATP binding-IEA	Molecular Function-IEA;Molecular Function-IEA;Molecular Function-IEA;Cellular Component-IEA;Molecular Function-IEA;Biological Process-IEA;Cellular Component-IEA;Molecular Function-IEA;Molecular Function-IEA;Biological Process-IEA;Molecular Function-IEA;Molecular Function-IEA	K02470	gyrB; DNA gyrase subunit B [EC	545.722	139.751	16	560.463	0	0	605.885	0	0
Pec_DN129713C0G1I1	436	Oxygen tolerance	GO:0016020-IEA;GO:0016021-IEA	membrane-IEA;integral component of membrane-IEA	Cellular Component-IEA;Cellular Component-IEA	-	-	239.467	139.334	7	251.706	0	0	296.388	0	0
Pec_DN107488C0G1I1	322	MULTISPECIES: PE-PGRS family	-	-	-	-	-	136.859	139.314	4	143.169	0	0	185.415	0	0
Pec_DN115499C0G1I1	472	ammonia channel	GO:0008519-IEA;GO:0015696-IEA;GO:0072488-IEA;GO:0016020-IEA;GO:0016021-IEA;GO:0006810-IEA	ammonium transmembrane transporter activity-IEA;ammonium transport-IEA;ammonium transmembrane transport-IEA;membrane-IEA;integral component of membrane-IEA;transport-IEA	Molecular Function-IEA;Biological Process-IEA;Biological Process-IEA;Cellular Component-IEA;Cellular Component-IEA;Biological Process-IEA	K03320	amt, AMT, MEP; ammonium transporter, Amt family	273.841	139.25	8	287.207	0	0	332.32	0	0
Pec_DN124968C0G1I1	542	cytochrome c	GO:0009055-IEA;GO:0020037-IEA	electron carrier activity-IEA;heme binding-IEA	Molecular Function-IEA;Molecular Function-IEA	-	-	342.565	139.143	10	356.716	0	0	402.313	0	0
Pec_DN91176C0G1I1	400	folate-binding	GO:0005737-IEA;GO:0008033-IEA;GO:0005542-IEA;GO:0016740-IEA	cytoplasm-IEA;tRNA processing-IEA;folic acid binding-IEA;transferase activity-IEA	Cellular Component-IEA;Biological Process-IEA;Molecular Function-IEA;Molecular Function-IEA	K06980	ygfZ; tRNA-modifying protein YgfZ	205.697	139.036	6	216.533	0	0	261.073	0	0
Pec_DN28039C1G1I1	363	signal peptidase I	GO:0008233-IEA;GO:0016020-IEA;GO:0006508-IEA;GO:0016021-IEA;GO:0008236-IEA;GO:0016787-IEA	peptidase activity-IEA;membrane-IEA;proteolysis-IEA;integral component of membrane-IEA;serine-type peptidase activity-IEA;hydrolase activity-IEA	Molecular Function-IEA;Cellular Component-IEA;Biological Process-IEA;Cellular Component-IEA;Molecular Function-IEA;Molecular Function-IEA	K03100	lepB, TPP; signal peptidase I [EC	171.773	138.746	5	181.051	0	0	224.398	0	0
Pec_DN50727C0G1I1	1094	adenylosuccinate synthetase	GO:0004019-IEA;GO:0000166-IEA;GO:0005525-IEA;GO:0000287-IEA;GO:0005737-IEA;GO:0006164-IEA;GO:0046872-IEA;GO:0016874-IEA;GO:0044208-IEA	adenylosuccinate synthase activity-IEA;nucleotide binding-IEA;GTP binding-IEA;magnesium ion binding-IEA;cytoplasm-IEA;purine nucleotide biosynthetic process-IEA;metal ion binding-IEA;ligase activity-IEA;'de novo' AMP biosynthetic process-IEA	Molecular Function-IEA;Molecular Function-IEA;Molecular Function-IEA;Molecular Function-IEA;Cellular Component-IEA;Biological Process-IEA;Molecular Function-IEA;Molecular Function-IEA;Biological Process-IEA	K01939	purA, ADSS; adenylosuccinate synthase [EC	893.468	138.708	26	908.35	0	0	953.883	0	0
Pec_DN99434C0G1I1	613	1-deoxy-D-xylulose-5-phosphate synthase	GO:0008152-IEA;GO:0030976-IEA;GO:0000287-IEA;GO:0052865-IEA;GO:0003824-IEA;GO:0046872-IEA;GO:0008299-IEA;GO:0008661-IEA;GO:0016740-IEA;GO:0016114-IEA;GO:0009228-IEA	metabolic process-IEA;thiamine pyrophosphate binding-IEA;magnesium ion binding-IEA;1-deoxy-D-xylulose 5-phosphate biosynthetic process-IEA;catalytic activity-IEA;metal ion binding-IEA;isoprenoid biosynthetic process-IEA;1-deoxy-D-xylulose-5-phosphate synthase activity-IEA;transferase activity-IEA;terpenoid biosynthetic process-IEA;thiamine biosynthetic process-IEA	Biological Process-IEA;Molecular Function-IEA;Molecular Function-IEA;Biological Process-IEA;Molecular Function-IEA;Molecular Function-IEA;Biological Process-IEA;Molecular Function-IEA;Molecular Function-IEA;Biological Process-IEA;Biological Process-IEA	K01662	dxs; 1-deoxy-D-xylulose-5-phosphate synthase [EC	412.974	138.504	12	427.573	0	0	473.313	0	0
Pec_DN109409C0G1I1	401	Zn-dependent protease	GO:0008270-IEA;GO:0046872-IEA;GO:0008233-IEA;GO:0006508-IEA;GO:0061077-IEA;GO:0016020-IEA;GO:0008237-IEA;GO:0004222-IEA;GO:0042597-IEA;GO:0016787-IEA	zinc ion binding-IEA;metal ion binding-IEA;peptidase activity-IEA;proteolysis-IEA;chaperone-mediated protein folding-IEA;membrane-IEA;metallopeptidase activity-IEA;metalloendopeptidase activity-IEA;periplasmic space-IEA;hydrolase activity-IEA	Molecular Function-IEA;Molecular Function-IEA;Molecular Function-IEA;Biological Process-IEA;Biological Process-IEA;Cellular Component-IEA;Molecular Function-IEA;Molecular Function-IEA;Cellular Component-IEA;Molecular Function-IEA	-	-	206.632	138.408	6	217.495	0	0	262.073	0	0
Pec_DN109868C0G2I1	648	aspartate-semialdehyde dehydrogenase	GO:0003942-IEA;GO:0005737-IEA;GO:0051287-IEA;GO:0016491-IEA;GO:0050661-IEA;GO:0046983-IEA;GO:0071266-IEA;GO:0055114-IEA;GO:0016620-IEA;GO:0019877-IEA;GO:0009097-IEA;GO:0009086-IEA;GO:0009085-IEA;GO:0004073-IEA;GO:0009089-IEA;GO:0009088-IEA;GO:0006520-IEA;GO:0008652-IEA	N-acetyl-gamma-glutamyl-phosphate reductase activity-IEA;cytoplasm-IEA;NAD binding-IEA;oxidoreductase activity-IEA;NADP binding-IEA;protein dimerization activity-IEA;'de novo' L-methionine biosynthetic process-IEA;oxidation-reduction process-IEA;oxidoreductase activity, acting on the aldehyde or oxo group of donors, NAD or NADP as acceptor-IEA;diaminopimelate biosynthetic process-IEA;isoleucine b…	Molecular Function-IEA;Cellular Component-IEA;Molecular Function-IEA;Molecular Function-IEA;Molecular Function-IEA;Molecular Function-IEA;Biological Process-IEA;Biological Process-IEA;Molecular Function-IEA;Biological Process-IEA;Biological Process-IEA;Biological Process-IEA;Biological Process-IEA;Molecular Function-IEA;Biological Process-IEA;Biological Process-IEA;Biological Process-IEA;Biologic…	K00133	asd; aspartate-semialdehyde dehydrogenase [EC	447.755	138.391	13	462.538	0	0	508.254	0	0
Pec_DN100133C0G1I1	509	MULTISPECIES: thioredoxin	-	-	-	-	-	310.064	138.356	9	324.015	0	0	369.32	0	0
Pec_DN33191C0G1I1	786	3-demethylubiquinone-9 3-methyltransferase	GO:0061542-IEA;GO:0016740-IEA;GO:0008168-IEA;GO:0006744-IEA;GO:0032259-IEA;GO:0008425-IEA	3-demethylubiquinone-n 3-O-methyltransferase activity-IEA;transferase activity-IEA;methyltransferase activity-IEA;ubiquinone biosynthetic process-IEA;methylation-IEA;2-polyprenyl-6-methoxy-1,4-benzoquinone methyltransferase activity-IEA	Molecular Function-IEA;Molecular Function-IEA;Molecular Function-IEA;Biological Process-IEA;Biological Process-IEA;Molecular Function-IEA	K00568	ubiG; 2-polyprenyl-6-hydroxyphenyl methylase / 3-demethylubiquinone-9 3-methyltransferase [EC	585.707	138.348	17	600.463	0	0	645.885	0	0
Pec_DN35441C0G1I1	1477	orotidine 5 -phosphate decarboxylase	GO:0008152-IEA;GO:0006207-IEA;GO:0003824-IEA;GO:0004590-IEA;GO:0016829-IEA;GO:0006221-IEA;GO:0044205-IEA;GO:0016831-IEA	metabolic process-IEA;'de novo' pyrimidine nucleobase biosynthetic process-IEA;catalytic activity-IEA;orotidine-5'-phosphate decarboxylase activity-IEA;lyase activity-IEA;pyrimidine nucleotide biosynthetic process-IEA;'de novo' UMP biosynthetic process-IEA;carboxy-lyase activity-IEA	Biological Process-IEA;Biological Process-IEA;Molecular Function-IEA;Molecular Function-IEA;Molecular Function-IEA;Biological Process-IEA;Biological Process-IEA;Molecular Function-IEA	K01591	pyrF; orotidine-5'-phosphate decarboxylase [EC	1276.47	138.165	37	1291.35	0	0	1336.88	0	0
Pec_DN8044C0G1I1	1581	thioredoxin reductase	GO:0005737-IEA;GO:0016491-IEA;GO:0019430-IEA;GO:0004791-IEA;GO:0055114-IEA	cytoplasm-IEA;oxidoreductase activity-IEA;removal of superoxide radicals-IEA;thioredoxin-disulfide reductase activity-IEA;oxidation-reduction process-IEA	Cellular Component-IEA;Molecular Function-IEA;Biological Process-IEA;Molecular Function-IEA;Biological Process-IEA	K00384	trxB; thioredoxin reductase (NADPH) [EC	1380.47	138.115	40	1395.35	0	0	1440.88	0	0
Pec_DN2397C0G1I1	891	Fe-S cluster	GO:0046872-IEA;GO:0016020-IEA;GO:0016021-IEA;GO:0009055-IEA;GO:0055114-IEA;GO:0051539-IEA;GO:0051537-IEA;GO:0051536-IEA	metal ion binding-IEA;membrane-IEA;integral component of membrane-IEA;electron carrier activity-IEA;oxidation-reduction process-IEA;4 iron, 4 sulfur cluster binding-IEA;2 iron, 2 sulfur cluster binding-IEA;iron-sulfur cluster binding-IEA	Molecular Function-IEA;Cellular Component-IEA;Cellular Component-IEA;Molecular Function-IEA;Biological Process-IEA;Molecular Function-IEA;Molecular Function-IEA;Molecular Function-IEA	K03616	rnfB; electron transport complex protein RnfB	690.606	138.04	20	705.424	0	0	750.885	0	0
Pec_DN102781C0G1I1	892	outer membrane lipo Slp	GO:0019867-IEA	outer membrane-IEA	Cellular Component-IEA	K07285	slp; outer membrane lipoprotein	691.606	137.841	20	706.424	0	0	751.885	0	0
Pec_DN124006C0G1I1	475	ferric uptake regulator family	GO:0003677-IEA;GO:0003700-IEA;GO:0006355-IEA	DNA binding-IEA;transcription factor activity, sequence-specific DNA binding-IEA;regulation of transcription, DNA-templated-IEA	Molecular Function-IEA;Molecular Function-IEA;Biological Process-IEA	K09826	irr; Fur family transcriptional regulator, iron response regulator	276.769	137.777	8	290.201	0	0	335.32	0	0
Pec_DN95357C0G1I1	475	two-component system response regulator	GO:0000160-IEA;GO:0005622-IEA	phosphorelay signal transduction system-IEA;intracellular-IEA	Biological Process-IEA;Cellular Component-IEA	K07814	K07814; putative two-component system response regulator	276.769	137.777	8	290.201	0	0	335.32	0	0
Pec_DN128825C0G1I1	546	molybdenum cofactor biosynthesis	GO:0006777-IEA	Mo-molybdopterin cofactor biosynthetic process-IEA	Biological Process-IEA	K03638	moaB; molybdenum cofactor biosynthesis protein B	346.511	137.559	10	360.709	0	0	406.313	0	0
Pec_DN44565C0G1I1	998	VWA domain-containing	GO:0016020-IEA;GO:0016021-IEA	membrane-IEA;integral component of membrane-IEA	Cellular Component-IEA;Cellular Component-IEA	K07114	yfbK; Ca-activated chloride channel homolog	797.578	137.455	23	812.384	0	0	857.885	0	0
Pec_DN119036C0G1I1	791	cytochrome c	GO:0009055-IEA;GO:0020037-IEA	electron carrier activity-IEA;heme binding-IEA	Molecular Function-IEA;Molecular Function-IEA	K00540	0	590.707	137.177	17	605.462	0	0	650.885	0	0
[truncated: 183 more rows]

## Sheet: Table S8-2 Host transcripts
Table S8-2 The annotation and expression level of the tubeworm Paraescarpia transcripts (isolated from the holobiont meta-transcriptome)
Sequence Name	Length	Sequence Description	Mapping GO ID	Mapping GO Term	Mapping GO Category	KO ID	KOAnnotation	EffectiveLength_T	TPM_T	NumReads_T	EffectiveLength_P	TPM_P	NumReads_P	EffectiveLength_V	TPM_V	NumReads_V
[truncated: 10,075 more rows]

## Sheet: Table S8-3 Host transcripts
Table S8-3 The annotation and expression level of the tubeworm Paraescarpia transcripts (from only host transcriptome)
[truncated: 17,967 more rows]

## Sheet: Table S8-4 Symbiont proteome
Table S8-4 The annotation and abundance of the symbiont proteins (from holobiont meta-proteome)
[truncated: 1,030 more rows]

[truncated: 1 more sheets: Table S8-5 Host proteome]
